# Supplementary material for: In Vitro Roles of Burkholderia Intracellular Motility A (BimA) in Infection of Human Neuroblastoma Cell Line
Source: Microbiol Spectr. 2023 Jul 6;11(4):e01320-23. doi: 10.1128/spectrum.01320-23 (PMC10434047; doi:10.1128/spectrum.01320-23)
Supplement: Supplemental file 5 — Table S1. Download spectrum.01320-23-s0005.xlsx, XLSX file, 0.4 MB [file spectrum.01320-23-s0005.xlsx]

## Sheet: sum
Table S1 Identified proteins of neuroblastoma cells with/without B. pseudomallei K96243.
prot_hit_num	prot_acc	prot_desc	prot_score	prot_mass	prot_sequences	prot_cover	prot_pi	un1	un2	un3	k9_1	k9_2	k9_3	un	k9	k9/un (Difference)	t-test	-logp
1	1433B_HUMAN	14-3-3 protein beta/alpha OS=Homo sapiens GN=YWHAB PE=1 SV=3	108	28065	4	21.1	4.76	0.0638633	-1.60074	-1.06998	0.511586	-2.65912	-2.00777	-0.868953	-1.3851	-0.516149	0.658895	0.181184
2	1433E_HUMAN	14-3-3 protein epsilon OS=Homo sapiens GN=YWHAE PE=1 SV=1	127	29155	3	12.9	4.63	-1.39377	-1.20488	-2.11541	0.803432	-1.8527	-2.18117	-1.57136	-1.07681	0.494542	0.641923	0.192517
3	1433F_HUMAN	14-3-3 protein eta OS=Homo sapiens GN=YWHAH PE=1 SV=4	104	28201	3	13	4.76	0.0638633	-1.26881	-1.60293	0.511586	-2.56369	-1.84846	-0.935958	-1.30019	-0.36423	0.748318	0.125914
4	1433S_HUMAN	14-3-3 protein sigma OS=Homo sapiens GN=SFN PE=1 SV=1	65	27757	4	14.9	4.68	0.0638633	-1.27284	-1.55882	0	-1.92496	-1.73307	-0.922599	-1.21934	-0.296744	0.726424	0.13881
5	1433T_HUMAN	14-3-3 protein theta OS=Homo sapiens GN=YWHAQ PE=1 SV=1	99	27747	4	18.8	4.68	0.602571	-1.65432	-1.53241	0.511586	-1.78524	-1.15727	-0.861387	-0.810308	0.0510793	0.96184	0.0168973
6	1433Z_HUMAN	14-3-3 protein zeta/delta OS=Homo sapiens GN=YWHAZ PE=1 SV=1	171	27728	6	22.4	4.73	0.602571	-1.79416	-1.50947	0.856395	-1.72046	-2.23152	-0.900352	-1.03186	-0.13151	0.919246	0.0365682
7	1A74_HUMAN	HLA class I histocompatibility antigen, A-74 alpha chain OS=Homo sapiens GN=HLA-A PE=1 SV=1	42	40865	4	19.7	6.02	-1.76806	-2.33662	-1.66467	-1.98207	-2.03404	-2.07411	-1.92312	-2.03007	-0.106959	0.638246	0.195012
8	1C01_HUMAN	HLA class I histocompatibility antigen, Cw-1 alpha chain OS=Homo sapiens GN=HLA-C PE=2 SV=1	33	40939	3	16.9	5.49	-1.80353	-1.41769	-1.67924	-1.4362	-1.73607	-1.84403	-1.63349	-1.6721	-0.0386117	0.82827	0.081828
9	A1CF_HUMAN	APOBEC1 complementation factor OS=Homo sapiens GN=A1CF PE=1 SV=1	39	65161	5	9.4	8.6	-1.63356	-1.31495	-1.76379	-2.08087	-1.84554	-1.60126	-1.57077	-1.84256	-0.271791	0.230251	0.637799
10	ABCA1_HUMAN	ATP-binding cassette sub-family A member 1 OS=Homo sapiens GN=ABCA1 PE=1 SV=2	70	254123	8	4.2	6.43	-1.24923	-1.20206	-1.38432	-1.40139	-1.21022	-1.7883	-1.27854	-1.46664	-0.188098	0.351651	0.453888
11	ABCA2_HUMAN	ATP-binding cassette sub-family A member 2 OS=Homo sapiens GN=ABCA2 PE=1 SV=3	60	269701	7	3.1	6.38	-2.00396	-1.48594	-1.57958	-1.41554	-1.74247	-2.00736	-1.68982	-1.72179	-0.0319641	0.897891	0.0467763
12	ABCAD_HUMAN	ATP-binding cassette sub-family A member 13 OS=Homo sapiens GN=ABCA13 PE=2 SV=2	55	575871	13	4.2	5.99	-1.63142	-1.92237	-1.46143	-1.70978	-1.81828	-2.16456	-1.67174	-1.89754	-0.2258	0.305099	0.515559
13	ABCB5_HUMAN	ATP-binding cassette sub-family B member 5 OS=Homo sapiens GN=ABCB5 PE=1 SV=2	32	89774	4	10.7	8.37	-1.63293	-1.91244	-1.293	-1.87961	-1.53365	-2.15293	-1.61279	-1.8554	-0.242602	0.392489	0.406173
14	ABCD1_HUMAN	ATP-binding cassette sub-family D member 1 OS=Homo sapiens GN=ABCD1 PE=1 SV=2	38	82884	5	10.1	9.09	-1.45807	-1.57026	-1.65366	-1.67876	-1.98931	-1.1913	-1.56066	-1.61979	-0.0591263	0.816829	0.0878688
15	ABCF1_HUMAN	ATP-binding cassette sub-family F member 1 OS=Homo sapiens GN=ABCF1 PE=1 SV=2	54	95866	6	6.5	6.4	-1.70449	-1.84611	-1.73255	-1.70543	-2.31705	-1.82413	-1.76105	-1.94887	-0.18782	0.383778	0.415919
16	ABCF2_HUMAN	ATP-binding cassette sub-family F member 2 OS=Homo sapiens GN=ABCF2 PE=1 SV=2	48	71245	6	13.2	6.95	-1.96882	-1.83181	-1.63378	-1.44666	-1.35828	-1.84117	-1.81147	-1.5487	0.26277	0.2128	0.672027
17	ABR_HUMAN	Active breakpoint cluster region-related protein OS=Homo sapiens GN=ABR PE=1 SV=1	47	97635	5	10.1	6.18	-1.71972	-2.2136	-1.35007	-1.67176	-1.8907	-1.8258	-1.76113	-1.79608	-0.0349557	0.898937	0.0462706
18	ACACA_HUMAN	Acetyl-CoA carboxylase 1 OS=Homo sapiens GN=ACACA PE=1 SV=2	55	265385	9	5.9	5.95	-1.7507	-1.68501	-1.56357	-1.70386	-1.80999	-1.83562	-1.66643	-1.78315	-0.116727	0.16146	0.791935
19	ACACB_HUMAN	Acetyl-CoA carboxylase 2 OS=Homo sapiens GN=ACACB PE=1 SV=2	36	276379	9	5.5	6.05	-1.39705	-1.8272	-1.8954	-1.87362	-1.89961	-1.24191	-1.70655	-1.67171	0.0348343	0.902008	0.0447896
20	ACINU_HUMAN	Apoptotic chromatin condensation inducer in the nucleus OS=Homo sapiens GN=ACIN1 PE=1 SV=1	40	151797	6	6	6.08	-1.85009	-1.3906	-1.30891	-1.48542	-1.42057	-1.51277	-1.51654	-1.47292	0.0436145	0.810872	0.0910477
21	ACLY_HUMAN	ATP-citrate synthase OS=Homo sapiens GN=ACLY PE=1 SV=3	109	120762	6	8.3	6.95	-1.36077	-1.07947	-0.939208	-0.282614	-1.84698	-2.15595	-1.12648	-1.42852	-0.302034	0.637304	0.195653
22	ACOXL_HUMAN	Acyl-coenzyme A oxidase-like protein OS=Homo sapiens GN=ACOXL PE=2 SV=3	57	61756	8	18.5	8.78	-1.55343	-1.81096	-1.73635	-1.75837	-2.0258	-2.30474	-1.70025	-2.02964	-0.329392	0.133448	0.874688
23	ACRO_HUMAN	Acrosin OS=Homo sapiens GN=ACR PE=2 SV=4	40	45817	3	11.2	9.26	-1.20619	-1.43602	-2.09951	-1.47534	-2.33744	-2.0882	-1.58057	-1.967	-0.386421	0.355942	0.448621
24	ACSL3_HUMAN	Long-chain-fatty-acid--CoA ligase 3 OS=Homo sapiens GN=ACSL3 PE=1 SV=3	37	80368	4	8.2	8.65	-1.7048	-1.32197	-2.09681	-1.64382	-2.0579	-2.41643	-1.70786	-2.03939	-0.331529	0.353332	0.451816
25	ACSL4_HUMAN	Long-chain-fatty-acid--CoA ligase 4 OS=Homo sapiens GN=ACSL4 PE=1 SV=2	36	79137	6	14.8	8.66	-2.06787	-1.38547	-1.85135	-0.938045	-2.052	-1.56763	-1.76823	-1.51923	0.249003	0.548234	0.261034
26	ACSM5_HUMAN	Acyl-coenzyme A synthetase ACSM5, mitochondrial OS=Homo sapiens GN=ACSM5 PE=2 SV=2	40	64719	4	8.5	8.69	-1.77956	-1.2613	-1.91654	-2.16145	-1.54002	-1.77928	-1.65247	-1.82692	-0.174449	0.552539	0.257637
27	ACTA_HUMAN	Actin, aortic smooth muscle OS=Homo sapiens GN=ACTA2 PE=1 SV=1	585	41982	14	32.1	5.23	-1.70294	1.17858	-1.83124	1.92155	-2.29858	-1.86173	-0.785202	-0.746254	0.0389481	0.982421	0.00770227
28	ACTB_HUMAN	Actin, cytoplasmic 1 OS=Homo sapiens GN=ACTB PE=1 SV=1	958	41710	22	53.3	5.29	2.41158	1.80997	1.74941	-2.56682	-1.87938	-1.87316	1.99032	-2.10645	-4.09677	0.000195499	3.70886
29	ACTBL_HUMAN	Beta-actin-like protein 2 OS=Homo sapiens GN=ACTBL2 PE=1 SV=2	282	41976	10	27.9	5.39	1.05012	0.708593	0.785577	1.09817	0.498708	0.499641	0.848096	0.698839	-0.149257	0.543141	0.265087
30	ACTBM_HUMAN	Beta-actin-like protein 3 OS=Homo sapiens GN=ACTBL3 PE=1 SV=1	124	41989	5	25.3	5.91	0.275012	0.308655	-1.84379	0.200518	0.107575	-1.63174	-0.42004	-0.441217	-0.0211768	0.982894	0.0074932
31	ACTG_HUMAN	Actin, cytoplasmic 2 OS=Homo sapiens GN=ACTG1 PE=1 SV=1	1000	41766	21	53.1	5.31	2.55818	2.04068	1.88482	2.69342	2.00666	1.76305	2.16123	2.15438	-0.00684873	0.985111	0.00651468
32	ACTH_HUMAN	Actin, gamma-enteric smooth muscle OS=Homo sapiens GN=ACTG2 PE=1 SV=1	587	41850	14	31.9	5.31	0.139646	-1.61651	-1.29912	2.92523	2.30832	0.987316	-0.925328	2.07362	2.99895	0.0188951	1.72365
33	ACTN1_HUMAN	Alpha-actinin-1 OS=Homo sapiens GN=ACTN1 PE=1 SV=2	127	102993	6	8.3	5.25	-0.444882	-1.92852	-1.73501	-0.483132	-2.07218	-1.91151	-1.36947	-1.48894	-0.119466	0.870385	0.0602887
34	ACTN3_HUMAN	Alpha-actinin-3 OS=Homo sapiens GN=ACTN3 PE=1 SV=2	37	103176	3	4.9	5.37	-1.72704	-1.64359	-1.24111	-1.57029	-1.63325	-2.19507	-1.53725	-1.79954	-0.262289	0.351407	0.45419
35	ACTN4_HUMAN	Alpha-actinin-4 OS=Homo sapiens GN=ACTN4 PE=1 SV=2	139	104788	6	9.2	5.27	-0.444882	-1.07029	-1.50981	-0.483132	-1.24101	-1.92104	-1.00833	-1.21506	-0.206734	0.710011	0.148735
36	ACTS_HUMAN	Actin, alpha skeletal muscle OS=Homo sapiens GN=ACTA1 PE=1 SV=1	588	42024	18	45.6	5.23	1.99646	-1.58112	1.25465	1.91785	1.13108	-2.35639	0.556664	0.230849	-0.325816	0.857913	0.0665567
37	ADA11_HUMAN	Disintegrin and metalloproteinase domain-containing protein 11 OS=Homo sapiens GN=ADAM11 PE=2 SV=3	42	83364	6	10.8	6.91	-1.90122	-1.66553	-1.08259	-2.03867	-1.47149	-1.6599	-1.54978	-1.72336	-0.173576	0.587855	0.23073
38	ADA15_HUMAN	Disintegrin and metalloproteinase domain-containing protein 15 OS=Homo sapiens GN=ADAM15 PE=1 SV=2	33	87660	4	7.6	6.03	-1.38051	-1.8659	-1.46858	-1.79972	-1.99268	-1.98045	-1.57166	-1.92428	-0.352619	0.0948215	1.02309
39	ADA17_HUMAN	Disintegrin and metalloproteinase domain-containing protein 17 OS=Homo sapiens GN=ADAM17 PE=1 SV=1	37	92961	4	4.9	5.5	-1.768	-2.06916	-1.41331	-1.55174	-1.85586	-1.71815	-1.75016	-1.70858	0.0415715	0.851995	0.069563
40	ADA22_HUMAN	Disintegrin and metalloproteinase domain-containing protein 22 OS=Homo sapiens GN=ADAM22 PE=1 SV=1	46	100368	8	13.4	6.91	-1.59405	-2.00948	-1.70841	-1.83258	-2.05351	-1.44512	-1.77065	-1.77707	-0.00642435	0.977771	0.00976288
41	ADA28_HUMAN	Disintegrin and metalloproteinase domain-containing protein 28 OS=Homo sapiens GN=ADAM28 PE=2 SV=2	36	87123	8	13.9	6.38	-1.45537	-1.97637	-1.61014	-1.37961	-1.83444	-2.09107	-1.68063	-1.76838	-0.0877477	0.751897	0.123842
42	ADA29_HUMAN	Disintegrin and metalloproteinase domain-containing protein 29 OS=Homo sapiens GN=ADAM29 PE=2 SV=3	36	92697	7	11.8	7.29	-1.65686	-1.23086	-2.0838	-1.44845	-1.96063	-1.71313	-1.65717	-1.70741	-0.050232	0.869661	0.0606499
43	ADAM2_HUMAN	Disintegrin and metalloproteinase domain-containing protein 2 OS=Homo sapiens GN=ADAM2 PE=1 SV=2	36	82403	5	7.9	5.77	-1.57585	-1.79513	-1.46871	-2.11701	-1.91236	-1.7353	-1.61323	-1.92156	-0.308326	0.102709	0.988392
44	ADAM9_HUMAN	Disintegrin and metalloproteinase domain-containing protein 9 OS=Homo sapiens GN=ADAM9 PE=1 SV=1	45	90497	6	13.3	7.71	-1.43647	-1.77797	-2.07703	-1.79935	-2.04096	-1.5093	-1.76382	-1.7832	-0.0193793	0.939659	0.0270298
45	ADAT1_HUMAN	tRNA-specific adenosine deaminase 1 OS=Homo sapiens GN=ADAT1 PE=2 SV=1	37	55357	3	6	9.2	-1.53226	-1.87897	-1.61014	-2.1301	-1.93993	-1.96137	-1.67379	-2.01047	-0.336683	0.0497174	1.30349
46	ADCL4_HUMAN	Arylacetamide deacetylase-like 4 OS=Homo sapiens GN=AADACL4 PE=2 SV=1	33	46052	3	10.8	8.54	-1.64737	-2.33005	-1.95525	-1.88742	-1.34335	-1.28386	-1.97756	-1.50488	0.472682	0.161231	0.79255
47	ADCY4_HUMAN	Adenylate cyclase type 4 OS=Homo sapiens GN=ADCY4 PE=1 SV=1	39	119717	6	9.8	7.31	-1.5243	-2.21828	-1.69633	-1.99631	-1.79163	-2.10488	-1.81297	-1.96427	-0.151306	0.543167	0.265066
48	ADCY5_HUMAN	Adenylate cyclase type 5 OS=Homo sapiens GN=ADCY5 PE=2 SV=3	33	138818	6	7.8	6.9	-1.17416	-1.45073	-2.0842	-1.85133	-1.97406	-2.11076	-1.5697	-1.97871	-0.409016	0.21731	0.662919
49	ADCY9_HUMAN	Adenylate cyclase type 9 OS=Homo sapiens GN=ADCY9 PE=1 SV=4	50	150604	4	4.1	7.07	-1.75689	-1.50576	-1.69621	-1.24888	-1.39539	-1.83377	-1.65295	-1.49268	0.160274	0.449289	0.347474
50	ADCYA_HUMAN	Adenylate cyclase type 10 OS=Homo sapiens GN=ADCY10 PE=1 SV=2	38	187012	7	6.8	6.98	-1.60517	-1.89164	-1.60227	-1.44145	-1.94128	-2.19665	-1.69969	-1.85979	-0.160098	0.543878	0.264498
51	ADNP_HUMAN	Activity-dependent neuroprotector homeobox protein OS=Homo sapiens GN=ADNP PE=1 SV=1	37	123485	6	8.2	6.97	-1.54924	-1.2369	-2.02537	-1.02142	-1.83813	-2.30069	-1.60384	-1.72008	-0.116244	0.804102	0.0946889
52	AFAD_HUMAN	Afadin OS=Homo sapiens GN=MLLT4 PE=1 SV=3	32	206676	8	5.5	6.06	-1.77422	-1.93338	-1.7815	-1.587	-1.99138	-1.68543	-1.8297	-1.75461	0.0750939	0.600762	0.221297
53	AFF1_HUMAN	AF4/FMR2 family member 1 OS=Homo sapiens GN=AFF1 PE=1 SV=1	42	131341	8	11.8	9.26	-1.53058	-1.5508	-2.19974	-1.35556	-1.67415	-1.42144	-1.76037	-1.48372	0.276654	0.313669	0.503529
54	AFG32_HUMAN	AFG3-like protein 2 OS=Homo sapiens GN=AFG3L2 PE=1 SV=2	37	88528	3	5.4	8.81	-1.6045	-1.79595	-1.46722	-1.62705	-2.2243	-1.35527	-1.62256	-1.73554	-0.112984	0.701016	0.154272
55	AGO2_HUMAN	Protein argonaute-2 OS=Homo sapiens GN=EIF2C2 PE=1 SV=3	69	97146	12	18.9	9.32	-1.31358	-1.6693	-1.82908	-1.5184	-1.6915	-1.63028	-1.60399	-1.61339	-0.00940748	0.956088	0.0195022
56	AGO3_HUMAN	Protein argonaute-3 OS=Homo sapiens GN=EIF2C3 PE=1 SV=2	32	97298	6	10	9.26	-1.56767	-1.69309	-1.62811	-1.23659	-1.19601	-2.01097	-1.62963	-1.48119	0.148436	0.608671	0.215618
57	AGRIN_HUMAN	Agrin OS=Homo sapiens GN=AGRN PE=1 SV=4	64	214706	12	9.9	6.02	-1.95301	-1.65226	-1.44047	-1.24888	-1.55385	-1.96071	-1.68191	-1.58781	0.0940995	0.730032	0.136658
58	AHNK_HUMAN	Neuroblast differentiation-associated protein AHNAK OS=Homo sapiens GN=AHNAK PE=1 SV=2	116	628699	25	6.2	5.8	-1.50855	-1.49007	-1.08476	-1.21985	-1.65839	-1.37689	-1.36113	-1.41838	-0.0572538	0.776619	0.109792
59	AHNK2_HUMAN	Protein AHNAK2 OS=Homo sapiens GN=AHNAK2 PE=1 SV=2	77	616242	21	6.3	5.2	-2.04305	-1.46814	-2.1643	-1.90643	-1.75321	-1.95733	-1.89183	-1.87232	0.0195033	0.9346	0.0293741
60	AIM1_HUMAN	Absent in melanoma 1 protein OS=Homo sapiens GN=AIM1 PE=1 SV=3	35	188558	4	3.4	5.61	-1.30463	-1.41194	-1.76341	-1.41819	-1.68395	-1.93117	-1.49332	-1.67777	-0.184446	0.414568	0.382404
61	AKAP6_HUMAN	A-kinase anchor protein 6 OS=Homo sapiens GN=AKAP6 PE=1 SV=3	40	256560	9	7.2	4.9	-1.99609	-1.43477	-1.69101	-1.44996	-1.35946	-1.49843	-1.70729	-1.43595	0.271336	0.18011	0.744461
62	AKAP8_HUMAN	A-kinase anchor protein 8 OS=Homo sapiens GN=AKAP8 PE=1 SV=1	39	76061	2	4.3	5.03	-1.7008	-2.19306	-2.11471	-1.5574	-1.49717	-1.93191	-2.00286	-1.66216	0.340699	0.171019	0.766956
63	AKAP9_HUMAN	A-kinase anchor protein 9 OS=Homo sapiens GN=AKAP9 PE=1 SV=3	104	453387	22	8.2	4.95	-1.84802	-1.73951	-1.11071	-1.49646	-1.65823	-1.69487	-1.56608	-1.61652	-0.0504425	0.842366	0.0744992
64	AKP13_HUMAN	A-kinase anchor protein 13 OS=Homo sapiens GN=AKAP13 PE=1 SV=2	47	307359	13	8.3	5.12	-1.43084	-1.84909	-2.03376	-1.55154	-2.16196	-2.83115	-1.77123	-2.18155	-0.410321	0.373889	0.427257
65	ALBU_HUMAN	Serum albumin OS=Homo sapiens GN=ALB PE=1 SV=2	114	69321	8	17.6	5.92	-0.5787	-0.649494	-1.58156	-0.12708	-0.829477	-1.94284	-0.936585	-0.966466	-0.0298805	0.963846	0.0159923
66	ALDOA_HUMAN	Fructose-bisphosphate aldolase A OS=Homo sapiens GN=ALDOA PE=1 SV=2	229	39395	6	25	8.3	0.319508	-1.72261	-0.183458	0.994718	0.156415	-1.09382	-0.528852	0.0191034	0.547955	0.560168	0.251682
67	ALK_HUMAN	ALK tyrosine kinase receptor OS=Homo sapiens GN=ALK PE=1 SV=2	46	176315	9	8.5	6.67	-1.11941	-1.29676	-1.52747	-1.44046	-2.00862	-1.77317	-1.31454	-1.74075	-0.426202	0.103439	0.985317
68	ALKB7_HUMAN	Alkylated DNA repair protein alkB homolog 7 OS=Homo sapiens GN=ALKBH7 PE=2 SV=1	32	24501	2	16.3	6.61	-1.41178	-1.76209	-1.81026	-1.62456	-2.06131	-1.83392	-1.66138	-1.83993	-0.178554	0.372487	0.428889
69	ALMS1_HUMAN	Alstrom syndrome protein 1 OS=Homo sapiens GN=ALMS1 PE=1 SV=2	71	460655	18	6.8	5.87	-1.96477	-1.99066	-1.7993	-1.89784	-2.07622	-2.50405	-1.91824	-2.15937	-0.241127	0.272352	0.564869
70	ALPK3_HUMAN	Alpha-protein kinase 3 OS=Homo sapiens GN=ALPK3 PE=2 SV=1	38	201178	8	6.1	7.73	-1.72142	-2.07554	-1.86392	-1.35753	-2.09355	-1.8953	-1.88696	-1.78213	0.104829	0.68812	0.162336
71	AMGO1_HUMAN	Amphoterin-induced protein 1 OS=Homo sapiens GN=AMIGO1 PE=1 SV=1	48	55204	4	11.6	6.22	1.73551	0.499306	1.74304	-2.09303	-2.28498	-1.9499	1.32595	-2.1093	-3.43526	0.00126809	2.89685
72	AMOT_HUMAN	Angiomotin OS=Homo sapiens GN=AMOT PE=1 SV=1	50	118013	4	4.9	7.27	-1.38256	-1.87478	-1.78571	-1.66576	-2.03422	-1.7456	-1.68102	-1.81519	-0.134175	0.515467	0.2878
73	AMPD2_HUMAN	AMP deaminase 2 OS=Homo sapiens GN=AMPD2 PE=1 SV=2	31	100624	4	8.8	6.46	-1.95571	-1.87065	-1.68567	-1.67546	-1.7647	-2.30374	-1.83735	-1.91463	-0.0772895	0.733676	0.134496
74	AN32A_HUMAN	Acidic leucine-rich nuclear phosphoprotein 32 family member A OS=Homo sapiens GN=ANP32A PE=1 SV=1	37	28568	1	8.4	3.99	0.0638633	-1.6342	-1.65749	-1.58296	-0.124186	-2.17923	-1.07594	-1.29546	-0.219512	0.80565	0.0938537
75	ANK1_HUMAN	Ankyrin-1 OS=Homo sapiens GN=ANK1 PE=1 SV=3	39	206137	10	7.9	5.65	-2.13886	-1.00549	-1.73957	-1.69984	-1.51547	-1.79482	-1.62797	-1.67004	-0.0420703	0.907999	0.0419147
76	ANK2_HUMAN	Ankyrin-2 OS=Homo sapiens GN=ANK2 PE=1 SV=3	69	429990	10	4.3	5.02	-1.84988	-1.97918	-1.23516	-1.9291	-1.86775	-1.8815	-1.68807	-1.89278	-0.204706	0.424234	0.372394
77	ANK3_HUMAN	Ankyrin-3 OS=Homo sapiens GN=ANK3 PE=1 SV=3	87	480113	19	5.9	6.07	-1.99385	-1.09632	-1.93702	-1.57646	-1.55893	-2.54405	-1.67573	-1.89315	-0.217417	0.644234	0.190957
78	ANR12_HUMAN	Ankyrin repeat domain-containing protein 12 OS=Homo sapiens GN=ANKRD12 PE=1 SV=3	66	235507	11	6	6.57	-1.39332	-1.70964	-1.77301	-1.72498	-1.68144	-1.74607	-1.62533	-1.7175	-0.092172	0.481726	0.3172
79	ANR24_HUMAN	Ankyrin repeat domain-containing protein 24 OS=Homo sapiens GN=ANKRD24 PE=2 SV=2	55	124111	5	6	4.98	-1.68187	-1.58602	-0.929954	-1.189	-1.70511	-1.73472	-1.39928	-1.54294	-0.143664	0.652105	0.185683
80	ANR26_HUMAN	Ankyrin repeat domain-containing protein 26 OS=Homo sapiens GN=ANKRD26 PE=1 SV=3	44	196202	9	7.8	5.54	-2.06673	-2.21652	-1.83764	-1.42997	-1.75183	-2.01523	-2.0403	-1.73234	0.307954	0.201938	0.694781
81	ANR27_HUMAN	Ankyrin repeat domain-containing protein 27 OS=Homo sapiens GN=ANKRD27 PE=1 SV=2	37	116910	7	10.1	6.42	-1.56275	-1.42692	-1.79319	-1.34947	-1.58419	-2.16407	-1.59429	-1.69924	-0.104952	0.711922	0.147567
82	ANR31_HUMAN	Ankyrin repeat domain-containing protein 31 OS=Homo sapiens GN=ANKRD31 PE=5 SV=2	39	210685	6	4.8	5.82	-2.16809	-1.32224	-1.99883	-1.34889	-1.47117	-2.07679	-1.82972	-1.63228	0.197434	0.595357	0.225223
83	ANR35_HUMAN	Ankyrin repeat domain-containing protein 35 OS=Homo sapiens GN=ANKRD35 PE=2 SV=2	37	109898	6	7.6	5.76	-1.53532	-1.78948	-1.78415	-1.56852	-1.83129	-1.82061	-1.70298	-1.74014	-0.0371593	0.772305	0.112211
84	ANR44_HUMAN	Serine/threonine-protein phosphatase 6 regulatory ankyrin repeat subunit B OS=Homo sapiens GN=ANKRD44 PE=1 SV=3	59	107535	7	9.4	5.85	-1.24692	-1.52763	-1.90331	-1.71934	-1.41374	-2.35676	-1.55929	-1.82995	-0.270657	0.466454	0.331191
85	ANS1B_HUMAN	Ankyrin repeat and sterile alpha motif domain-containing protein 1B OS=Homo sapiens GN=ANKS1B PE=1 SV=1	41	138099	6	8.2	5.93	-2.06289	-1.95245	-1.7581	-1.95037	-2.29711	-2.20119	-1.92448	-2.14956	-0.225074	0.174424	0.758394
86	ANXA2_HUMAN	Annexin A2 OS=Homo sapiens GN=ANXA2 PE=1 SV=2	350	38580	10	39.2	7.57	0.68575	-0.165303	0.483251	1.42727	0.202463	-0.407144	0.334566	0.407529	0.0729627	0.908675	0.0415916
87	ANXA5_HUMAN	Annexin A5 OS=Homo sapiens GN=ANXA5 PE=1 SV=2	286	35914	8	28.8	4.94	0.983347	-0.91292	-1.25855	1.36457	2.24602	1.59747	-0.39604	1.73602	2.13206	0.045863	1.33854
88	ANXA6_HUMAN	Annexin A6 OS=Homo sapiens GN=ANXA6 PE=1 SV=3	62	75826	4	7.9	5.42	-2.10926	-2.05922	-1.50921	-0.765746	-1.77331	-1.81629	-1.89256	-1.45178	0.44078	0.325252	0.48778
89	AP3B1_HUMAN	AP-3 complex subunit beta-1 OS=Homo sapiens GN=AP3B1 PE=1 SV=3	50	121244	6	7.6	5.76	-1.70002	-1.76506	-1.81035	-1.8228	-1.40902	-1.67852	-1.75847	-1.63678	0.121695	0.38682	0.412491
90	AP3B2_HUMAN	AP-3 complex subunit beta-2 OS=Homo sapiens GN=AP3B2 PE=1 SV=2	45	118985	7	8.9	5.43	-1.55255	-1.74771	-1.85262	-1.29093	-1.38119	-1.47586	-1.71762	-1.38266	0.334965	0.0311831	1.50608
91	AP4E1_HUMAN	AP-4 complex subunit epsilon-1 OS=Homo sapiens GN=AP4E1 PE=1 SV=2	37	127206	5	8.4	5.66	-1.78015	-1.57114	-1.84213	-1.93004	-1.69479	-1.94927	-1.73114	-1.85804	-0.126895	0.334768	0.475257
92	APC_HUMAN	Adenomatous polyposis coli protein OS=Homo sapiens GN=APC PE=1 SV=2	70	311455	15	8.7	7.92	-1.69009	-1.27037	-2.22629	-1.68783	-2.00313	-1.64271	-1.72892	-1.77789	-0.0489688	0.877835	0.0565869
93	APC1_HUMAN	Anaphase-promoting complex subunit 1 OS=Homo sapiens GN=ANAPC1 PE=1 SV=1	33	216361	6	4.9	5.88	-1.57519	-2.10422	-2.06101	-1.65031	-1.94449	-1.92424	-1.91347	-1.83968	0.0737915	0.72345	0.140591
94	APC2_HUMAN	Adenomatous polyposis coli protein 2 OS=Homo sapiens GN=APC2 PE=1 SV=1	49	243799	7	5.4	9.08	-1.73485	-1.65643	-1.41591	-1.98024	-1.46007	-2.1987	-1.6024	-1.87967	-0.277273	0.310808	0.507507
95	API5_HUMAN	Apoptosis inhibitor 5 OS=Homo sapiens GN=API5 PE=1 SV=2	36	57525	6	15.9	5.84	-2.00628	-1.9228	-1.87492	-0.773883	-1.77094	-1.92644	-1.93467	-1.49042	0.444248	0.288295	0.540163
96	APLP2_HUMAN	Amyloid-like protein 2 OS=Homo sapiens GN=APLP2 PE=1 SV=2	37	86900	4	5.4	4.73	-1.77565	-1.67069	-2.18365	-1.32245	-1.90787	-1.93199	-1.87666	-1.72077	0.155891	0.571644	0.242875
97	APOA_HUMAN	Apolipoprotein(a) OS=Homo sapiens GN=LPA PE=1 SV=1	36	500995	6	2.4	5.58	-1.66998	-1.75984	-1.35276	-1.40164	-1.95537	-1.87557	-1.5942	-1.74419	-0.149998	0.519011	0.284823
98	APOB_HUMAN	Apolipoprotein B-100 OS=Homo sapiens GN=APOB PE=1 SV=1	81	515241	21	7.1	6.61	1.15851	1.61743	1.60159	-2.413	-1.95892	-1.96648	1.45918	-2.1128	-3.57197	7.34109e-05	4.13424
99	ARAP1_HUMAN	Arf-GAP with Rho-GAP domain, ANK repeat and PH domain-containing protein 1 OS=Homo sapiens GN=ARAP1 PE=1 SV=3	57	162089	7	7.1	5.86	-1.13334	-1.78117	-1.15719	-1.57415	-1.8195	-1.52027	-1.35723	-1.63797	-0.280739	0.291443	0.535447
100	ARAP2_HUMAN	Arf-GAP with Rho-GAP domain, ANK repeat and PH domain-containing protein 2 OS=Homo sapiens GN=ARAP2 PE=1 SV=2	42	193303	9	7.9	7.01	-1.6605	-2.00558	-1.77063	-1.90545	-2.40495	-2.1041	-1.81224	-2.13817	-0.32593	0.139884	0.85423
101	ARBK1_HUMAN	Beta-adrenergic receptor kinase 1 OS=Homo sapiens GN=ADRBK1 PE=1 SV=2	74	79522	8	14.7	6.89	-1.20826	-1.84394	-1.41363	-1.38888	-2.12955	-1.86507	-1.48861	-1.7945	-0.305893	0.345706	0.461293
102	ARHG1_HUMAN	Rho guanine nucleotide exchange factor 1 OS=Homo sapiens GN=ARHGEF1 PE=1 SV=2	74	102371	5	8	5.47	-1.30316	-1.63019	-2.17022	-1.5587	-1.98118	-2.1826	-1.70119	-1.90749	-0.206304	0.545317	0.263351
103	ARHGG_HUMAN	Rho guanine nucleotide exchange factor 16 OS=Homo sapiens GN=ARHGEF16 PE=1 SV=1	33	80055	3	7.6	6.9	-2.21191	-1.26543	-1.98489	-2.17014	-2.35095	-1.68727	-1.82074	-2.06945	-0.248711	0.513517	0.289445
104	ARHGH_HUMAN	Rho guanine nucleotide exchange factor 17 OS=Homo sapiens GN=ARHGEF17 PE=1 SV=1	52	221535	9	6.5	5.9	-1.9884	-1.91523	-2.00912	-1.45191	-1.84662	-2.33315	-1.97091	-1.87723	0.0936863	0.733358	0.134684
105	ARHGI_HUMAN	Rho guanine nucleotide exchange factor 18 OS=Homo sapiens GN=ARHGEF18 PE=1 SV=2	38	130733	5	8.6	6.76	-1.91338	-1.73825	-1.05778	-1.7919	-2.19627	-2.00769	-1.5698	-1.99862	-0.428818	0.208039	0.681855
106	ARI1A_HUMAN	AT-rich interactive domain-containing protein 1A OS=Homo sapiens GN=ARID1A PE=1 SV=3	34	241892	5	3.9	6.24	-1.68749	-2.19236	-1.6761	-1.31013	-1.65039	-1.39482	-1.85198	-1.45178	0.400204	0.114105	0.942697
107	ARI1B_HUMAN	AT-rich interactive domain-containing protein 1B OS=Homo sapiens GN=ARID1B PE=1 SV=2	75	235974	12	7.3	6.26	-1.70473	-1.75779	-1.46699	-1.29819	-2.02063	-1.87825	-1.64317	-1.73236	-0.0891915	0.727242	0.138321
108	ARIP4_HUMAN	Helicase ARIP4 OS=Homo sapiens GN=RAD54L2 PE=1 SV=3	38	162694	5	4.4	5.78	-1.75851	-2.02849	-2.00211	-1.98008	-2.00237	-1.96862	-1.9297	-1.98369	-0.0539882	0.56639	0.246884
109	ARMC4_HUMAN	Armadillo repeat-containing protein 4 OS=Homo sapiens GN=ARMC4 PE=2 SV=1	31	115606	5	8	7.98	-1.60667	-1.89433	-1.5357	-1.44328	-1.96835	-2.42055	-1.6789	-1.94406	-0.265163	0.430791	0.365734
110	ARMC5_HUMAN	Armadillo repeat-containing protein 5 OS=Homo sapiens GN=ARMC5 PE=2 SV=2	38	97620	4	8	6.75	-2.02102	-1.38354	-1.62482	-1.27092	-1.85749	-1.95982	-1.67646	-1.69608	-0.0196207	0.948216	0.0230926
111	ARNT2_HUMAN	Aryl hydrocarbon receptor nuclear translocator 2 OS=Homo sapiens GN=ARNT2 PE=1 SV=2	37	78641	7	16.7	6.25	-1.53715	-1.4362	-1.709	-1.43472	-1.56822	-1.28281	-1.56078	-1.42858	0.132198	0.313001	0.504454
112	ASAP2_HUMAN	Arf-GAP with SH3 domain, ANK repeat and PH domain-containing protein 2 OS=Homo sapiens GN=ASAP2 PE=1 SV=3	54	111581	5	8.2	6.24	-1.07298	-1.62483	-1.84717	-1.53499	-1.24101	-1.46028	-1.51499	-1.41209	0.102902	0.697743	0.156305
113	ASH1L_HUMAN	Probable histone-lysine N-methyltransferase ASH1L OS=Homo sapiens GN=ASH1L PE=1 SV=2	74	332582	12	5.2	9.46	-1.37249	-2.00566	-2.1165	-1.30567	-1.39558	-2.20101	-1.83155	-1.63408	0.197469	0.619132	0.208217
114	ASPM_HUMAN	Abnormal spindle-like microcephaly-associated protein OS=Homo sapiens GN=ASPM PE=1 SV=2	101	409540	18	6.2	10.45	-1.38632	-1.79299	-1.71628	-1.29944	-1.70804	-2.28523	-1.63186	-1.76424	-0.132375	0.693173	0.159159
115	ASXL2_HUMAN	Putative Polycomb group protein ASXL2 OS=Homo sapiens GN=ASXL2 PE=1 SV=1	33	153725	6	6.2	9	-1.43435	-1.7104	-1.43243	-1.59309	-1.6901	-1.64661	-1.52573	-1.64326	-0.117537	0.290173	0.537343
116	ASXL3_HUMAN	Putative Polycomb group protein ASXL3 OS=Homo sapiens GN=ASXL3 PE=2 SV=3	45	241767	5	2.9	5.8	-1.44997	-1.82089	-1.46172	-1.77712	-1.68281	-2.07961	-1.57753	-1.84651	-0.268987	0.190231	0.720719
117	AT10D_HUMAN	Probable phospholipid-transporting ATPase VD OS=Homo sapiens GN=ATP10D PE=2 SV=2	40	160217	5	4.7	6.88	-1.70759	-1.38835	-1.63293	-1.94833	-2.01309	-2.14606	-1.57629	-2.03583	-0.459535	0.0150911	1.82128
118	AT11B_HUMAN	Probable phospholipid-transporting ATPase IF OS=Homo sapiens GN=ATP11B PE=1 SV=2	42	134104	6	8.9	6.52	-1.58351	-1.26101	-1.97108	-1.38031	-1.77231	-1.98402	-1.6052	-1.71221	-0.107011	0.713029	0.146893
119	AT131_HUMAN	Probable cation-transporting ATPase 13A1 OS=Homo sapiens GN=ATP13A1 PE=1 SV=2	39	132870	6	8.1	8.46	-2.03107	-1.44122	-1.86865	-1.34321	-1.95247	-1.49287	-1.78031	-1.59618	0.184129	0.50873	0.293512
120	AT135_HUMAN	Probable cation-transporting ATPase 13A5 OS=Homo sapiens GN=ATP13A5 PE=2 SV=1	56	137238	9	11.5	8.19	-1.9604	-1.18489	-1.4765	-1.70359	-1.88165	-1.63397	-1.5406	-1.73974	-0.19914	0.449605	0.347169
121	AT1A2_HUMAN	Sodium/potassium-transporting ATPase subunit alpha-2 OS=Homo sapiens GN=ATP1A2 PE=1 SV=1	44	112193	9	12.8	5.47	-1.38235	-1.6771	-1.67935	-1.96964	-1.71429	-2.33806	-1.5796	-2.00733	-0.427732	0.106666	0.971973
122	AT1A4_HUMAN	Sodium/potassium-transporting ATPase subunit alpha-4 OS=Homo sapiens GN=ATP1A4 PE=1 SV=3	42	114093	4	5.8	6.23	-0.953627	-2.48376	-1.50504	-0.987844	-1.24101	-2.10092	-1.64748	-1.44326	0.204218	0.733837	0.1344
123	AT2B1_HUMAN	Plasma membrane calcium-transporting ATPase 1 OS=Homo sapiens GN=ATP2B1 PE=1 SV=3	39	138668	6	5.6	5.73	-1.71799	-1.78031	-1.55883	-1.89473	-1.56432	-1.97137	-1.68571	-1.81014	-0.12443	0.428036	0.36852
124	AT2B2_HUMAN	Plasma membrane calcium-transporting ATPase 2 OS=Homo sapiens GN=ATP2B2 PE=1 SV=2	52	136789	9	9.4	5.66	-1.40492	-1.63275	-2.11483	-1.52376	-1.87062	-2.37495	-1.7175	-1.92311	-0.205609	0.559965	0.251839
125	AT2B3_HUMAN	Plasma membrane calcium-transporting ATPase 3 OS=Homo sapiens GN=ATP2B3 PE=1 SV=3	71	134112	12	12.6	5.45	-1.73308	-2.13	-2.04126	-1.24888	-2.06441	-1.68679	-1.96811	-1.66669	0.301421	0.318164	0.497349
126	AT2B4_HUMAN	Plasma membrane calcium-transporting ATPase 4 OS=Homo sapiens GN=ATP2B4 PE=1 SV=2	39	137833	7	6.2	6.19	-1.98851	-1.52651	-1.30557	-2.14145	-1.67018	-2.2931	-1.60686	-2.03491	-0.428047	0.19464	0.710768
127	AT2C2_HUMAN	Calcium-transporting ATPase type 2C member 2 OS=Homo sapiens GN=ATP2C2 PE=1 SV=2	43	103121	9	14.2	5.53	-1.47461	-1.61297	-1.93546	-1.73367	-1.30776	-1.64541	-1.67435	-1.56228	0.112068	0.583916	0.233649
128	AT7L2_HUMAN	Ataxin-7-like protein 2 OS=Homo sapiens GN=ATXN7L2 PE=2 SV=1	33	77132	2	4.4	9.4	-1.79485	-1.15747	-1.86009	-1.36789	-1.71197	-1.67234	-1.60414	-1.58407	0.0200702	0.939651	0.0270334
129	AT8B1_HUMAN	Probable phospholipid-transporting ATPase IC OS=Homo sapiens GN=ATP8B1 PE=1 SV=3	41	143604	4	3.6	6.77	-1.78041	-1.63836	-1.52751	-0.670256	-2.17169	-1.75201	-1.64876	-1.53132	0.117441	0.808319	0.0924172
130	AT8B4_HUMAN	Probable phospholipid-transporting ATPase IM OS=Homo sapiens GN=ATP8B4 PE=2 SV=3	44	135782	6	6	6.56	-1.56957	-1.87861	-1.3652	-1.64222	-1.84459	-1.93815	-1.60446	-1.80832	-0.203863	0.303728	0.517516
131	ATAD5_HUMAN	ATPase family AAA domain-containing protein 5 OS=Homo sapiens GN=ATAD5 PE=1 SV=3	39	207400	8	6.2	9.26	-1.65333	-1.92739	-1.74656	-1.63887	-1.92326	-2.04063	-1.77576	-1.86759	-0.0918267	0.558005	0.253362
132	ATD2B_HUMAN	ATPase family AAA domain-containing protein 2B OS=Homo sapiens GN=ATAD2B PE=1 SV=2	41	164839	7	7.2	6.4	-1.66308	-1.53218	-1.53862	-1.41575	-2.33918	-1.66747	-1.57796	-1.80747	-0.229505	0.456769	0.340303
133	ATD3B_HUMAN	ATPase family AAA domain-containing protein 3B OS=Homo sapiens GN=ATAD3B PE=1 SV=1	49	72527	7	15.4	9.3	-1.54028	-1.6048	-0.907982	-1.51391	-1.16611	-1.94723	-1.35102	-1.54242	-0.191399	0.578517	0.237684
134	ATG2B_HUMAN	Autophagy-related protein 2 homolog B OS=Homo sapiens GN=ATG2B PE=1 SV=4	34	232604	8	6.2	5.49	-1.54026	-1.72049	-1.70023	-1.5965	-1.93001	-2.18034	-1.65366	-1.90229	-0.248624	0.235999	0.62709
135	ATG4D_HUMAN	Cysteine protease ATG4D OS=Homo sapiens GN=ATG4D PE=2 SV=1	32	52888	2	6.5	8.93	-1.87318	-1.61916	-1.80371	-1.28467	-0.682596	-2.58649	-1.76535	-1.51792	0.247433	0.68504	0.164284
136	ATL1_HUMAN	ADAMTS-like protein 1 OS=Homo sapiens GN=ADAMTSL1 PE=1 SV=3	60	58378	8	23.8	6.25	-1.7093	-1.78927	-1.63863	-1.42434	-1.83674	-1.40511	-1.7124	-1.5554	0.157005	0.346691	0.460058
137	ATL3_HUMAN	ADAMTS-like protein 3 OS=Homo sapiens GN=ADAMTSL3 PE=2 SV=3	51	188521	10	7.2	8.2	-1.61584	-1.48364	-0.915844	-1.66023	-1.51145	-1.71454	-1.33844	-1.62874	-0.290299	0.263136	0.579821
138	ATM_HUMAN	Serine-protein kinase ATM OS=Homo sapiens GN=ATM PE=1 SV=2	87	350462	14	7.4	6.39	-1.59154	-1.35773	-1.17442	-1.75145	-1.30306	-1.52098	-1.37457	-1.52516	-0.150597	0.442798	0.353795
139	ATP7A_HUMAN	Copper-transporting ATPase 1 OS=Homo sapiens GN=ATP7A PE=1 SV=3	32	163270	8	6.5	5.85	-2.04292	-1.16946	-1.70136	-2.04686	-1.36214	-2.57196	-1.63792	-1.99366	-0.355739	0.45722	0.339875
140	ATP7B_HUMAN	Copper-transporting ATPase 2 OS=Homo sapiens GN=ATP7B PE=1 SV=4	38	157162	9	8.7	6.25	-1.90296	-1.82779	-1.36274	-1.51172	-2.21254	-1.4156	-1.69783	-1.71329	-0.0154555	0.961726	0.0169485
141	ATP9B_HUMAN	Probable phospholipid-transporting ATPase IIB OS=Homo sapiens GN=ATP9B PE=2 SV=4	37	129220	6	7.8	7.67	-1.62075	-1.35294	-1.8698	-1.34755	-2.09581	-1.87331	-1.6145	-1.77222	-0.157727	0.586949	0.2314
142	ATPA_HUMAN	ATP synthase subunit alpha, mitochondrial OS=Homo sapiens GN=ATP5A1 PE=1 SV=1	133	59714	5	15.2	9.16	-1.72907	-1.59846	-1.83216	0.242774	-1.73944	-2.13051	-1.7199	-1.20906	0.510836	0.526768	0.278381
143	ATPB_HUMAN	ATP synthase subunit beta, mitochondrial OS=Homo sapiens GN=ATP5B PE=1 SV=3	235	56525	8	20.6	5.26	0.0638633	0.0716759	-0.419977	0.3203	-0.124186	-0.161247	-0.0948127	0.0116222	0.106435	0.660067	0.180412
144	ATR_HUMAN	Serine/threonine-protein kinase ATR OS=Homo sapiens GN=ATR PE=1 SV=3	87	301172	16	9	7.17	-1.31869	-1.65834	-2.04048	-1.45796	-1.85247	-1.80697	-1.6725	-1.7058	-0.0332957	0.897589	0.0469225
145	ATRX_HUMAN	Transcriptional regulator ATRX OS=Homo sapiens GN=ATRX PE=1 SV=4	42	282349	9	4.3	6.23	-1.83717	-1.80358	-0.917699	-1.13498	-2.23337	-1.84383	-1.51948	-1.73739	-0.21791	0.646727	0.189279
146	ATS10_HUMAN	A disintegrin and metalloproteinase with thrombospondin motifs 10 OS=Homo sapiens GN=ADAMTS10 PE=1 SV=2	42	120796	7	11.2	8.34	-1.66524	-2.05531	-1.55525	-1.87031	-1.50841	-1.27699	-1.7586	-1.5519	0.206696	0.419334	0.37744
147	ATS12_HUMAN	A disintegrin and metalloproteinase with thrombospondin motifs 12 OS=Homo sapiens GN=ADAMTS12 PE=1 SV=2	68	177560	11	11.5	8.25	-1.37312	-1.76928	-1.28985	-1.81555	-2.08316	-2.09423	-1.47741	-1.99765	-0.520233	0.0401441	1.39638
148	ATS13_HUMAN	A disintegrin and metalloproteinase with thrombospondin motifs 13 OS=Homo sapiens GN=ADAMTS13 PE=1 SV=1	65	153505	9	10.7	6.96	-1.41466	-1.54817	-1.33502	-1.70222	-1.84021	-1.99603	-1.43262	-1.84615	-0.413539	0.017094	1.76716
149	ATS14_HUMAN	A disintegrin and metalloproteinase with thrombospondin motifs 14 OS=Homo sapiens GN=ADAMTS14 PE=2 SV=1	41	133786	5	7.3	6.81	-1.47218	-1.62625	-1.45951	-1.7723	-1.60961	-1.49898	-1.51931	-1.62696	-0.107647	0.323917	0.489566
150	ATS16_HUMAN	A disintegrin and metalloproteinase with thrombospondin motifs 16 OS=Homo sapiens GN=ADAMTS16 PE=1 SV=2	40	136098	8	11.2	8.99	-1.10638	-2.09208	-1.30477	-1.61874	-2.04845	-1.87049	-1.50108	-1.84589	-0.344815	0.349559	0.456479
151	ATS18_HUMAN	A disintegrin and metalloproteinase with thrombospondin motifs 18 OS=Homo sapiens GN=ADAMTS18 PE=2 SV=2	37	135053	5	6.8	8.91	-1.40656	-1.21192	-1.43308	-1.53513	-1.29437	-1.91968	-1.35052	-1.58306	-0.232541	0.298935	0.524424
152	ATS19_HUMAN	A disintegrin and metalloproteinase with thrombospondin motifs 19 OS=Homo sapiens GN=ADAMTS19 PE=1 SV=1	48	133974	9	13.6	7.81	-1.74939	-1.5982	-2.19118	-1.79822	-1.13303	-1.80451	-1.84626	-1.57859	0.267669	0.400958	0.396901
153	ATS2_HUMAN	A disintegrin and metalloproteinase with thrombospondin motifs 2 OS=Homo sapiens GN=ADAMTS2 PE=2 SV=2	40	134668	5	5.5	6.76	-2.43485	-1.63504	-1.35745	-1.62413	-1.83348	-2.22139	-1.80911	-1.893	-0.0838857	0.830554	0.0806319
154	ATS20_HUMAN	A disintegrin and metalloproteinase with thrombospondin motifs 20 OS=Homo sapiens GN=ADAMTS20 PE=2 SV=2	34	214580	7	6.7	6.98	-1.68524	-1.66265	-1.4335	-2.21599	-1.42622	-1.54691	-1.5938	-1.72971	-0.135909	0.626792	0.202876
155	ATS3_HUMAN	A disintegrin and metalloproteinase with thrombospondin motifs 3 OS=Homo sapiens GN=ADAMTS3 PE=2 SV=3	31	135487	5	6.9	6.76	-1.86345	-1.81746	-1.31102	-1.78868	-2.07936	-1.79964	-1.66398	-1.88923	-0.225248	0.325009	0.488104
156	ATS4_HUMAN	A disintegrin and metalloproteinase with thrombospondin motifs 4 OS=Homo sapiens GN=ADAMTS4 PE=1 SV=2	44	90167	8	14.6	8.26	-1.48706	-2.11422	-1.80725	-1.2375	-2.08845	-1.78197	-1.80284	-1.70264	0.1002	0.76104	0.118592
157	ATS9_HUMAN	A disintegrin and metalloproteinase with thrombospondin motifs 9 OS=Homo sapiens GN=ADAMTS9 PE=2 SV=4	70	216351	10	7.8	8.13	-1.6295	-1.30009	-1.35747	-1.70708	-1.84209	-1.87798	-1.42902	-1.80905	-0.380028	0.0291238	1.53575
158	AZI1_HUMAN	5-azacytidine-induced protein 1 OS=Homo sapiens GN=AZI1 PE=1 SV=2	49	121987	6	9.8	8.84	-1.35383	-1.82434	-1.84277	-1.14041	-1.76357	-1.76722	-1.67365	-1.55706	0.116581	0.680129	0.167409
159	BACH1_HUMAN	Transcription regulator protein BACH1 OS=Homo sapiens GN=BACH1 PE=1 SV=2	45	81906	7	13.9	4.95	-1.71408	-1.56726	-1.52494	-1.22382	-2.00561	-1.25522	-1.60209	-1.49488	0.107208	0.703227	0.152904
160	BAI2_HUMAN	Brain-specific angiogenesis inhibitor 2 OS=Homo sapiens GN=BAI2 PE=2 SV=2	56	172544	10	8	7.5	-1.01408	-2.13767	-1.83076	-1.06966	-1.3145	-1.26556	-1.66084	-1.21657	0.444264	0.26557	0.575822
161	BAIP3_HUMAN	BAI1-associated protein 3 OS=Homo sapiens GN=BAIAP3 PE=1 SV=2	39	131818	5	6.8	5.95	-1.70011	-1.59049	-1.47432	-1.81567	-2.02933	-1.98682	-1.58831	-1.94394	-0.355635	0.018236	1.73907
162	BAT2_HUMAN	Large proline-rich protein BAT2 OS=Homo sapiens GN=BAT2 PE=1 SV=2	53	228721	11	8.2	9.49	-1.23514	-1.90492	-1.72713	-1.69173	-2.00701	-2.22272	-1.62239	-1.97382	-0.351427	0.236816	0.625589
163	BAZ2A_HUMAN	Bromodomain adjacent to zinc finger domain protein 2A OS=Homo sapiens GN=BAZ2A PE=1 SV=4	34	211065	3	2.8	6.22	-1.94029	-1.65944	-1.9987	-1.40487	-1.40348	-1.76401	-1.86614	-1.52412	0.342024	0.0981968	1.0079
164	BAZ2B_HUMAN	Bromodomain adjacent to zinc finger domain protein 2B OS=Homo sapiens GN=BAZ2B PE=1 SV=3	79	240311	10	6.2	6.13	-1.27577	-1.90306	-1.86509	-1.72774	-2.04744	-1.35495	-1.68131	-1.71004	-0.0287374	0.924558	0.0340657
165	BC11B_HUMAN	B-cell lymphoma/leukemia 11B OS=Homo sapiens GN=BCL11B PE=1 SV=1	61	95459	9	16.2	6.1	-1.8956	-1.51259	-1.73829	-1.72483	-2.00061	-1.84035	-1.71549	-1.85526	-0.13977	0.365067	0.437627
166	BCAS3_HUMAN	Breast carcinoma-amplified sequence 3 OS=Homo sapiens GN=BCAS3 PE=1 SV=2	38	101116	4	7	6.35	-1.51419	-1.22917	-1.90248	-0.966264	-2.31453	-1.56789	-1.54861	-1.61623	-0.0676162	0.884282	0.0534094
167	BCL9L_HUMAN	B-cell CLL/lymphoma 9-like protein OS=Homo sapiens GN=BCL9L PE=1 SV=1	33	157027	4	4.9	8.79	-2.00254	-1.33549	-1.60948	-1.67281	-1.58867	-1.81676	-1.64917	-1.69275	-0.0435781	0.841835	0.074773
168	BDP1_HUMAN	Transcription factor TFIIIB component B~~ homolog OS=Homo sapiens GN=BDP1 PE=1 SV=2	63	293716	14	7.9	5.06	-1.56145	-1.60037	-1.37359	-1.23458	-1.38227	-1.30051	-1.51181	-1.30579	0.20602	0.0659186	1.18099
169	BEGIN_HUMAN	Brain-enriched guanylate kinase-associated protein OS=Homo sapiens GN=BEGAIN PE=1 SV=1	50	64763	3	7.8	5.4	1.41756	0.649494	1.42569	-1.93892	-1.98749	-2.28264	1.16425	-2.06968	-3.23393	0.000316047	3.50025
170	BEND2_HUMAN	BEN domain-containing protein 2 OS=Homo sapiens GN=BEND2 PE=2 SV=2	39	87863	8	18.4	5.23	-1.45265	-1.58228	-1.67838	-1.47683	-2.22415	-1.7533	-1.57111	-1.8181	-0.246989	0.339136	0.469626
171	BHE41_HUMAN	Class E basic helix-loop-helix protein 41 OS=Homo sapiens GN=BHLHE41 PE=2 SV=1	39	50466	3	7.3	6.95	-1.63366	-1.53944	-1.4314	-1.33896	-1.66624	-2.06031	-1.53484	-1.6885	-0.153665	0.517149	0.286385
172	BIG3_HUMAN	Brefeldin A-inhibited guanine nucleotide-exchange protein 3 OS=Homo sapiens GN=ARFGEF3 PE=1 SV=3	55	240498	10	6.2	5.54	-1.35586	-1.88114	-1.64975	-1.69501	-1.79137	-1.90495	-1.62892	-1.79711	-0.168194	0.362155	0.441106
173	BIRC6_HUMAN	Baculoviral IAP repeat-containing protein 6 OS=Homo sapiens GN=BIRC6 PE=1 SV=1	63	527276	18	5.5	5.66	-1.75693	-1.59959	-1.86402	-1.36936	-2.32131	-1.84491	-1.74018	-1.84519	-0.105014	0.731491	0.135791
174	BMAL1_HUMAN	Aryl hydrocarbon receptor nuclear translocator-like protein 1 OS=Homo sapiens GN=ARNTL PE=1 SV=2	33	68718	6	11.8	6.4	-1.49611	-1.56518	-1.73447	-1.43902	-2.12349	-2.21075	-1.59859	-1.92442	-0.325832	0.26896	0.570313
175	BNC2_HUMAN	Zinc finger protein basonuclin-2 OS=Homo sapiens GN=BNC2 PE=2 SV=1	34	122252	5	4.9	6.07	-1.80988	-1.59408	-1.74642	-2.02279	-1.93849	-2.34134	-1.7168	-2.10087	-0.384076	0.0500457	1.30063
176	BPA1_HUMAN	Bullous pemphigoid antigen 1, isoforms 1/2/3/4/5/8 (Fragment) OS=Homo sapiens GN=DST PE=1 SV=3	73	371978	14	6.5	6.38	-1.74248	-1.97383	-1.69977	-1.20162	-1.65977	-1.37267	-1.80536	-1.41135	0.394007	0.067756	1.16905
177	BPAEA_HUMAN	Bullous pemphigoid antigen 1, isoforms 6/9/10 OS=Homo sapiens GN=DST PE=1 SV=3	90	590626	18	5.3	5.49	-1.84032	-1.83078	-1.6586	-1.74342	-1.26028	-1.48076	-1.77657	-1.49482	0.281748	0.136676	0.864307
178	BPAEB_HUMAN	Bullous pemphigoid antigen 1, isoform 7 (Fragment) OS=Homo sapiens GN=DST PE=1 SV=1	39	344775	12	6.1	4.76	-1.22616	-2.11066	-0.933179	-1.42423	-1.71507	-1.55255	-1.42333	-1.56395	-0.140618	0.718778	0.143405
179	BPIL3_HUMAN	Bactericidal/permeability-increasing protein-like 3 OS=Homo sapiens GN=BPIL3 PE=2 SV=1	34	49684	3	13.7	8.97	-1.59459	-2.17831	-1.32768	-1.55886	-2.21679	-2.29502	-1.70019	-2.02356	-0.323365	0.399063	0.398958
180	BPTF_HUMAN	Nucleosome-remodeling factor subunit BPTF OS=Homo sapiens GN=BPTF PE=1 SV=3	62	338054	13	5.7	6.15	-1.94804	-1.69683	-1.50981	-1.86144	-1.7553	-1.50553	-1.71823	-1.70742	0.010802	0.950964	0.0218361
181	BRAP_HUMAN	BRCA1-associated protein OS=Homo sapiens GN=BRAP PE=1 SV=1	43	67247	7	21.1	5.64	-1.60182	-1.81651	-1.94388	-1.70546	-1.95598	-1.9422	-1.78741	-1.86788	-0.0804744	0.565792	0.247343
182	BRCA1_HUMAN	Breast cancer type 1 susceptibility protein OS=Homo sapiens GN=BRCA1 PE=1 SV=2	34	207592	5	3.6	5.29	-2.28415	-1.98345	-1.63861	-1.4469	-1.08676	-2.05269	-1.96874	-1.52879	0.439952	0.262882	0.580238
183	BRCA2_HUMAN	Breast cancer type 2 susceptibility protein OS=Homo sapiens GN=BRCA2 PE=1 SV=2	57	383986	8	3.9	6.3	-1.59604	-1.73307	-1.3005	-1.79497	-1.44928	-1.27204	-1.5432	-1.50543	0.0377732	0.859163	0.0659243
184	BRWD1_HUMAN	Bromodomain and WD repeat-containing protein 1 OS=Homo sapiens GN=BRWD1 PE=1 SV=3	69	262756	15	8.7	8.73	-1.51173	-1.81335	-1.27117	-1.43538	-1.29331	-1.78619	-1.53209	-1.50496	0.0271228	0.905525	0.0430995
185	BRWD2_HUMAN	Bromodomain and WD repeat-containing protein 2 OS=Homo sapiens GN=BRWD2 PE=1 SV=1	50	136598	8	10.4	6.48	-1.69806	-1.84105	-1.85439	-1.82004	-1.79898	-1.42402	-1.79783	-1.68101	0.116821	0.445019	0.351621
186	BRWD3_HUMAN	Bromodomain and WD repeat-containing protein 3 OS=Homo sapiens GN=BRWD3 PE=1 SV=1	49	203499	8	5.8	8.02	-1.76286	-1.76571	-2.58762	-1.3284	-2.224	-1.69544	-2.03873	-1.74928	0.289448	0.486524	0.312896
187	BSN_HUMAN	Protein bassoon OS=Homo sapiens GN=BSN PE=1 SV=4	59	416214	13	5.1	7.28	-2.27802	-1.3074	-1.61995	-1.3394	-1.46537	-1.96775	-1.73512	-1.59084	0.144286	0.696834	0.156871
188	BTBD7_HUMAN	BTB/POZ domain-containing protein 7 OS=Homo sapiens GN=BTBD7 PE=1 SV=3	31	126288	3	3.4	6.51	-2.08511	-2.08722	-0.967848	-1.94927	-1.88064	-2.05292	-1.71339	-1.96094	-0.24755	0.546385	0.262501
189	BTBDA_HUMAN	BTB/POZ domain-containing protein 10 OS=Homo sapiens GN=BTBD10 PE=1 SV=2	36	53746	2	7.4	7.66	-2.1587	-2.05606	-1.59094	-1.61926	-1.2549	-2.23277	-1.93523	-1.70231	0.232922	0.524626	0.28015
190	BUB1B_HUMAN	Mitotic checkpoint serine/threonine-protein kinase BUB1 beta OS=Homo sapiens GN=BUB1B PE=1 SV=3	46	119470	9	11.3	5.2	-1.31558	-1.25694	-1.85272	-1.64277	-1.70158	-1.8961	-1.47508	-1.74682	-0.271737	0.254552	0.594223
191	C144A_HUMAN	Coiled-coil domain-containing protein 144A OS=Homo sapiens GN=CCDC144A PE=1 SV=1	36	165022	7	5.5	5.26	-1.30959	-1.20337	-1.87626	-2.05921	-1.75935	-1.59519	-1.46308	-1.80458	-0.341505	0.242355	0.615548
192	C2CD3_HUMAN	C2 domain-containing protein 3 OS=Homo sapiens GN=C2CD3 PE=1 SV=3	59	260186	8	5.4	6.65	-2.00314	-2.20241	-1.0772	-1.85684	-1.93303	-1.50037	-1.76092	-1.76341	-0.00249938	0.994953	0.00219735
193	C2D1B_HUMAN	Coiled-coil and C2 domain-containing protein 1B OS=Homo sapiens GN=CC2D1B PE=1 SV=1	32	94166	3	4.1	5.18	-1.74353	-1.27288	-2.13839	-1.57384	-1.83144	-1.74771	-1.71827	-1.71766	0.000606616	0.99826	0.000756482
194	C8AP2_HUMAN	CASP8-associated protein 2 OS=Homo sapiens GN=CASP8AP2 PE=1 SV=1	37	222520	6	4.2	6.14	-1.82565	-1.41047	-1.10268	-1.96406	-1.2489	-1.70358	-1.44627	-1.63885	-0.19258	0.55063	0.25914
195	CA014_HUMAN	Uncharacterized protein C1orf14 OS=Homo sapiens GN=C1orf14 PE=1 SV=2	38	80512	4	5.1	5.99	-1.73843	-1.58762	-1.40895	-1.74689	-2.13355	-1.98121	-1.57833	-1.95389	-0.375555	0.0633964	1.19794
196	CA026_HUMAN	Uncharacterized protein C1orf26 OS=Homo sapiens GN=C1orf26 PE=2 SV=1	33	103157	6	9.8	8.98	-1.68874	-2.00723	-1.42458	-1.53119	-2.01303	-1.29611	-1.70685	-1.61345	0.0934008	0.746815	0.126787
197	CA129_HUMAN	Uncharacterized protein C1orf129 OS=Homo sapiens GN=C1orf129 PE=2 SV=1	37	65008	3	11.3	5.94	-1.89473	-1.86844	-1.53657	-1.49659	-1.57694	-1.89716	-1.76658	-1.6569	0.109682	0.549662	0.259904
198	CA147_HUMAN	Uncharacterized protein C1orf147 OS=Homo sapiens GN=C1orf147 PE=2 SV=2	40	29822	3	18.5	10.45	-1.44804	-2.08705	-1.78494	-1.77647	-2.29868	-1.83566	-1.77334	-1.97027	-0.196927	0.470976	0.327001
199	CA173_HUMAN	Uncharacterized protein C1orf173 OS=Homo sapiens GN=C1orf173 PE=2 SV=1	69	168363	12	11.2	4.84	-1.91243	-1.40429	-1.95192	-1.24888	-1.34568	-2.08704	-1.75621	-1.56053	0.195682	0.5717	0.242832
200	CA175_HUMAN	Uncharacterized protein C1orf175 OS=Homo sapiens GN=C1orf175 PE=2 SV=3	37	145573	4	4.5	6.55	-1.96582	-1.59586	-2.05177	-2.62707	-1.66164	-1.87783	-1.87115	-2.05551	-0.184363	0.600021	0.221833
201	CA2D1_HUMAN	Voltage-dependent calcium channel subunit alpha-2/delta-1 OS=Homo sapiens GN=CACNA2D1 PE=1 SV=3	36	124490	4	6.6	5.12	-1.84234	-1.45155	-1.96193	-1.59495	-1.83747	-1.83581	-1.75194	-1.75608	-0.00413517	0.982168	0.00781429
202	CABIN_HUMAN	Calcineurin-binding protein cabin-1 OS=Homo sapiens GN=CABIN1 PE=1 SV=1	41	246197	6	5.1	5.7	-1.68589	-1.09503	-2.05573	-1.34781	-2.00786	-1.6087	-1.61222	-1.65479	-0.0425727	0.906195	0.0427783
203	CAC1B_HUMAN	Voltage-dependent N-type calcium channel subunit alpha-1B OS=Homo sapiens GN=CACNA1B PE=1 SV=1	51	262329	8	4.5	8.78	-1.73865	-1.81014	-1.77596	-1.16604	-1.93411	-2.48891	-1.77492	-1.86302	-0.0881008	0.829827	0.0810127
204	CAC1C_HUMAN	Voltage-dependent L-type calcium channel subunit alpha-1C OS=Homo sapiens GN=CACNA1C PE=1 SV=3	51	248732	7	3.6	6.3	-1.64217	-1.65121	-1.65695	-1.50521	-1.59018	-2.1298	-1.65011	-1.74173	-0.0916212	0.663917	0.177886
205	CAC1D_HUMAN	Voltage-dependent L-type calcium channel subunit alpha-1D OS=Homo sapiens GN=CACNA1D PE=1 SV=2	41	244984	6	4.4	6.32	-1.70461	-1.31841	-2.09347	-2.19148	-1.97384	-1.33282	-1.7055	-1.83271	-0.127214	0.728252	0.137718
206	CAC1E_HUMAN	Voltage-dependent R-type calcium channel subunit alpha-1E OS=Homo sapiens GN=CACNA1E PE=1 SV=3	66	261564	12	7	8.52	-1.90401	-2.05041	-1.70261	-1.3136	-1.54246	-1.79257	-1.88568	-1.54955	0.336132	0.121015	0.917159
207	CAC1G_HUMAN	Voltage-dependent T-type calcium channel subunit alpha-1G OS=Homo sapiens GN=CACNA1G PE=2 SV=3	42	262304	6	4.1	6.14	-1.77118	-2.08336	-1.79256	-1.61951	-1.7398	-2.00531	-1.88236	-1.78821	0.094158	0.569335	0.244632
208	CAC1H_HUMAN	Voltage-dependent T-type calcium channel subunit alpha-1H OS=Homo sapiens GN=CACNA1H PE=1 SV=4	44	258997	6	4	7.12	-2.07692	-1.60678	-2.15719	-2.20521	-2.20851	-1.80406	-1.94696	-2.07259	-0.125626	0.595204	0.225334
209	CAC1S_HUMAN	Voltage-dependent L-type calcium channel subunit alpha-1S OS=Homo sapiens GN=CACNA1S PE=1 SV=4	49	212212	10	7.4	6.17	-1.19769	-1.57433	-1.55477	-1.45497	-1.82604	-2.25022	-1.44226	-1.84374	-0.401481	0.197875	0.703609
210	CAD26_HUMAN	Cadherin-like protein 26 OS=Homo sapiens GN=CDH26 PE=2 SV=3	42	95218	5	8.3	5.61	-1.32722	-1.21074	-2.43654	-2.03925	-2.42538	-2.13921	-1.65817	-2.20128	-0.543111	0.253364	0.596255
211	CAF1A_HUMAN	Chromatin assembly factor 1 subunit A OS=Homo sapiens GN=CHAF1A PE=1 SV=2	32	106860	6	10.7	5.69	-1.69678	-1.34273	-1.96865	-2.03865	-1.94373	-2.08808	-1.66939	-2.02349	-0.354097	0.129817	0.88667
212	CALX_HUMAN	Calnexin OS=Homo sapiens GN=CANX PE=1 SV=2	66	67526	4	9	4.47	-0.5787	-1.46925	-1.41555	-0.610213	-1.66138	-2.17823	-1.1545	-1.48327	-0.328777	0.57821	0.237914
213	CAMP1_HUMAN	Calmodulin-regulated spectrin-associated protein 1 OS=Homo sapiens GN=CAMSAP1 PE=1 SV=2	44	177861	5	7.4	6.28	-1.78651	-1.7733	-1.89314	-1.78546	-1.69985	-2.38088	-1.81765	-1.9554	-0.137748	0.56093	0.251091
214	CAN1_HUMAN	Calpain-1 catalytic subunit OS=Homo sapiens GN=CAPN1 PE=1 SV=1	37	81838	2	4.6	5.49	-2.04879	-0.833309	-2.09401	-1.26385	-1.71144	-1.83826	-1.6587	-1.60452	0.0541849	0.909595	0.0411519
215	CAN12_HUMAN	Calpain-12 OS=Homo sapiens GN=CAPN12 PE=2 SV=1	32	80985	3	6.8	5.95	-1.73493	-1.25785	-1.58476	-1.55668	-1.91001	-2.15137	-1.52585	-1.87269	-0.346838	0.194577	0.710909
216	CAND1_HUMAN	Cullin-associated NEDD8-dissociated protein 1 OS=Homo sapiens GN=CAND1 PE=1 SV=2	48	136289	7	9.1	5.52	-1.42422	-1.7525	-1.54366	-1.78681	-1.29622	-1.30744	-1.57346	-1.46349	0.109971	0.590007	0.229143
217	CAND2_HUMAN	Cullin-associated NEDD8-dissociated protein 2 OS=Homo sapiens GN=CAND2 PE=1 SV=3	37	135171	5	7.1	5.44	-1.91741	-2.20366	-1.58175	-1.71806	-1.63835	-2.47118	-1.90094	-1.94253	-0.0415913	0.903001	0.0443118
218	CAP1_HUMAN	Adenylyl cyclase-associated protein 1 OS=Homo sapiens GN=CAP1 PE=1 SV=4	37	51823	1	4.8	8.27	-1.70868	-1.51466	-2.24133	-1.61195	-0.682596	-1.93754	-1.82156	-1.41069	0.410863	0.397629	0.400522
219	CAPS2_HUMAN	Calcium-dependent secretion activator 2 OS=Homo sapiens GN=CADPS2 PE=1 SV=2	43	147641	6	6.8	5.83	-1.55959	-1.67876	-1.49244	-1.97739	-1.57068	-1.63923	-1.57693	-1.7291	-0.152168	0.328988	0.48282
220	CAR11_HUMAN	Caspase recruitment domain-containing protein 11 OS=Homo sapiens GN=CARD11 PE=1 SV=3	35	133200	8	9	5.78	-1.25122	-0.689635	-1.72643	-1.32312	-2.06669	-1.8733	-1.22243	-1.75437	-0.531936	0.227355	0.643296
221	CASC5_HUMAN	Protein CASC5 OS=Homo sapiens GN=CASC5 PE=1 SV=3	37	265224	8	5.9	5.3	-1.89491	-1.429	-1.28195	-1.79785	-1.77515	-1.91154	-1.53529	-1.82818	-0.292895	0.197114	0.705284
222	CASP2_HUMAN	Caspase-2 OS=Homo sapiens GN=CASP2 PE=1 SV=2	42	50652	6	21.2	6.35	-1.53112	-1.14523	-1.61676	-1.26593	-1.78978	-1.50056	-1.43103	-1.51875	-0.0877191	0.697235	0.156621
223	CASP3_HUMAN	Caspase-3 OS=Homo sapiens GN=CASP3 PE=1 SV=2	77	31587	4	17.3	6.09	-2.13236	-1.32846	-1.37905	0.422484	-2.46891	-1.70734	-1.61329	-1.25125	0.362036	0.709108	0.149287
224	CASP6_HUMAN	Caspase-6 OS=Homo sapiens GN=CASP6 PE=1 SV=2	41	33288	4	17.1	6.46	-1.37688	-1.86514	-1.77906	-0.12708	-1.98798	-1.9561	-1.67369	-1.35705	0.31664	0.643286	0.191596
225	CASZ1_HUMAN	Zinc finger protein castor homolog 1 OS=Homo sapiens GN=CASZ1 PE=2 SV=3	42	190027	7	6.9	6.67	-1.25122	-1.77908	-1.36478	-1.36724	-2.34931	-2.06819	-1.46503	-1.92825	-0.463221	0.236783	0.62565
226	CAZA1_HUMAN	F-actin-capping protein subunit alpha-1 OS=Homo sapiens GN=CAPZA1 PE=1 SV=3	80	32902	3	16.8	5.45	-1.34072	-1.64362	-1.75026	-0.12708	-1.86585	-1.92796	-1.5782	-1.30696	0.271237	0.676059	0.170015
227	CB016_HUMAN	Uncharacterized protein C2orf16 OS=Homo sapiens GN=C2orf16 PE=1 SV=2	48	224168	6	4	10.09	-2.02965	-1.63919	-1.64274	-1.53632	-1.64158	-2.07604	-1.77053	-1.75131	0.0192165	0.931467	0.0308324
228	CB063_HUMAN	Uncharacterized protein C2orf63 OS=Homo sapiens GN=C2orf63 PE=2 SV=2	38	67220	6	17.6	6.09	-2.1868	-1.61117	-1.42813	-1.59465	-1.477	-2.5298	-1.74203	-1.86715	-0.125117	0.772229	0.112254
229	CB067_HUMAN	Uncharacterized protein C2orf67 OS=Homo sapiens GN=C2orf67 PE=1 SV=2	31	112183	1	2.3	8.69	-2.39519	-1.92874	-1.82284	-1.9797	-1.24101	-1.79645	-2.04892	-1.67239	0.376537	0.254485	0.594339
230	CBLB_HUMAN	E3 ubiquitin-protein ligase CBL-B OS=Homo sapiens GN=CBLB PE=1 SV=2	31	109380	7	12.4	8.15	-1.77669	-1.85642	-1.34025	-1.4717	-1.47076	-1.55059	-1.65779	-1.49768	0.160102	0.380536	0.419604
231	CBPC1_HUMAN	Cytosolic carboxypeptidase 1 OS=Homo sapiens GN=AGTPBP1 PE=1 SV=3	51	138361	7	9.5	5.78	-1.50493	-1.24145	-1.87315	-1.44149	-2.15303	-1.18187	-1.53984	-1.59213	-0.0522846	0.88631	0.0524141
232	CC037_HUMAN	UPF0361 protein C3orf37 OS=Homo sapiens GN=C3orf37 PE=1 SV=1	35	40549	3	11.9	8.43	-1.6526	-1.1891	-1.73296	-1.35625	-1.68733	-1.26953	-1.52489	-1.43771	0.0871836	0.701932	0.153705
233	CC063_HUMAN	Uncharacterized protein C3orf63 OS=Homo sapiens GN=C3orf63 PE=1 SV=3	37	188914	8	8	5.55	-1.54472	-1.78558	-1.6118	-1.36267	-2.3106	-1.83374	-1.64737	-1.83567	-0.188304	0.542073	0.265942
234	CC077_HUMAN	Uncharacterized protein C3orf77 OS=Homo sapiens GN=C3orf77 PE=2 SV=2	71	190890	9	7.7	8.22	-1.42351	-1.31351	-1.77809	-1.95384	-2.05727	-1.68598	-1.50503	-1.89903	-0.393997	0.0919913	1.03625
235	CC111_HUMAN	Coiled-coil domain-containing protein 111 OS=Homo sapiens GN=CCDC111 PE=1 SV=1	33	64371	3	6.8	5.19	-1.92774	-1.91417	-1.97378	-1.77763	-2.29906	-1.77499	-1.93856	-1.95056	-0.0119994	0.948678	0.0228812
236	CC125_HUMAN	Coiled-coil domain-containing protein 125 OS=Homo sapiens GN=CCDC125 PE=2 SV=2	35	58591	5	12.9	6.86	-1.22952	-1.61499	-1.8664	-1.80168	-1.43426	-2.27985	-1.5703	-1.8386	-0.268294	0.431441	0.365079
237	CC150_HUMAN	Coiled-coil domain-containing protein 150 OS=Homo sapiens GN=CCDC150 PE=2 SV=2	43	128681	6	7	6.58	-2.09422	-1.83443	-1.9906	-1.84082	-1.92319	-1.51556	-1.97308	-1.75986	0.213222	0.216816	0.663909
238	CC151_HUMAN	Coiled-coil domain-containing protein 151 OS=Homo sapiens GN=CCDC151 PE=2 SV=1	38	69097	5	9.2	9.11	-1.0127	-1.33688	-1.59312	-1.54388	-1.58686	-1.61397	-1.31423	-1.58157	-0.267337	0.189193	0.723095
239	CCAR1_HUMAN	Cell division cycle and apoptosis regulator protein 1 OS=Homo sapiens GN=CCAR1 PE=1 SV=2	36	132739	8	9.7	5.57	-1.61368	-1.68149	-1.45728	-1.16469	-1.66743	-1.94131	-1.58415	-1.59114	-0.00699254	0.977867	0.00972036
240	CCD11_HUMAN	Coiled-coil domain-containing protein 11 OS=Homo sapiens GN=CCDC11 PE=2 SV=2	37	61796	5	10.5	9	1.72223	1.48402	1.12666	-1.82598	-1.81602	-2.58901	1.4443	-2.077	-3.5213	0.000338347	3.47064
241	CCD18_HUMAN	Coiled-coil domain-containing protein 18 OS=Homo sapiens GN=CCDC18 PE=1 SV=1	41	168857	5	5.3	5.52	-1.60302	-1.90099	-1.60982	-1.63077	-1.72019	-1.79615	-1.70461	-1.7157	-0.0110891	0.924018	0.0343197
242	CCD19_HUMAN	Coiled-coil domain-containing protein 19, mitochondrial OS=Homo sapiens GN=CCDC19 PE=1 SV=2	42	65689	4	8.5	8.94	-1.63746	-1.98371	-1.14032	-1.69855	-2.21171	-1.58947	-1.58716	-1.83324	-0.24608	0.473046	0.325096
243	CCD25_HUMAN	Coiled-coil domain-containing protein 25 OS=Homo sapiens GN=CCDC25 PE=1 SV=2	55	24463	7	41.3	6.34	-2.00205	-1.8691	-1.93769	1.10744	1.89447	1.2436	-1.93628	1.41517	3.35145	0.000167718	3.77542
244	CCD27_HUMAN	Coiled-coil domain-containing protein 27 OS=Homo sapiens GN=CCDC27 PE=2 SV=2	46	75308	6	12	5.53	-2.04607	-2.01897	-1.46278	-1.40924	-1.79294	-1.59046	-1.84261	-1.59755	0.245055	0.327785	0.484411
245	CCD46_HUMAN	Coiled-coil domain-containing protein 46 OS=Homo sapiens GN=CCDC46 PE=2 SV=2	35	112679	3	5.3	6.25	-1.80765	-1.9464	-1.28547	-1.44217	-1.61201	-1.74609	-1.67984	-1.60009	0.079748	0.734857	0.133797
246	CCD52_HUMAN	Coiled-coil domain-containing protein 52 OS=Homo sapiens GN=CCDC52 PE=1 SV=1	36	96206	5	8.4	7.03	-1.7805	-2.28342	-2.67078	-1.83756	-1.93696	-1.94852	-2.2449	-1.90768	0.337219	0.264571	0.577458
247	CCD66_HUMAN	Coiled-coil domain-containing protein 66 OS=Homo sapiens GN=CCDC66 PE=1 SV=4	54	109343	8	9.7	8.47	-1.82107	-1.67424	-1.60359	-1.92026	-1.69181	-2.06143	-1.69963	-1.89117	-0.191536	0.201078	0.696636
248	CCD73_HUMAN	Coiled-coil domain-containing protein 73 OS=Homo sapiens GN=CCDC73 PE=1 SV=2	41	124077	6	8	5.42	-1.29412	-1.3108	-1.89695	-1.64798	-1.66974	-1.87595	-1.50062	-1.73122	-0.230596	0.33608	0.473557
249	CCD77_HUMAN	Coiled-coil domain-containing protein 77 OS=Homo sapiens GN=CCDC77 PE=2 SV=1	32	57450	3	9	8.91	-1.18271	-1.73626	-1.61583	-1.97505	-1.75659	-1.5418	-1.5116	-1.75781	-0.246212	0.305093	0.515568
250	CCD87_HUMAN	Coiled-coil domain-containing protein 87 OS=Homo sapiens GN=CCDC87 PE=2 SV=1	47	96413	5	7.3	8.83	-0.886251	-1.28321	-1.88218	-1.58662	-1.67663	-1.98755	-1.35055	-1.75027	-0.399719	0.271862	0.565651
251	CD158_HUMAN	Coiled-coil domain-containing protein 158 OS=Homo sapiens GN=CCDC158 PE=2 SV=2	35	127062	6	6.9	6.08	-1.79242	-1.50958	-0.935127	-1.70352	-1.75232	-2.09973	-1.41238	-1.85186	-0.439482	0.193328	0.713705
252	CD166_HUMAN	CD166 antigen OS=Homo sapiens GN=ALCAM PE=1 SV=2	36	65061	4	7.9	5.92	-1.58049	-1.54322	-1.63817	-1.72414	-1.70161	-2.3131	-1.58729	-1.91295	-0.325656	0.182353	0.739088
253	CDGAP_HUMAN	Cdc42 GTPase-activating protein OS=Homo sapiens GN=CDGAP PE=1 SV=1	50	156918	4	5.1	5.55	-1.67203	-1.82418	-1.6847	-1.24888	-2.04307	-1.59096	-1.72697	-1.62764	0.0993344	0.694373	0.158407
254	CE023_HUMAN	Uncharacterized protein C5orf23 OS=Homo sapiens GN=C5orf23 PE=2 SV=1	37	13765	6	47.9	9.43	-1.48866	-1.91443	-1.37362	-1.39398	-1.95252	-1.8252	-1.59224	-1.7239	-0.131663	0.606423	0.217224
255	CE041_HUMAN	UPF0474 protein C5orf41 OS=Homo sapiens GN=C5orf41 PE=1 SV=2	40	72104	4	9.7	4.76	-1.42114	-1.81013	-1.61338	-1.88194	-2.16315	-2.01945	-1.61488	-2.02151	-0.406633	0.0426202	1.37038
256	CE042_HUMAN	Uncharacterized protein C5orf42 OS=Homo sapiens GN=C5orf42 PE=2 SV=2	66	236368	12	9.2	6.12	-2.32836	-1.55911	-1.87762	-1.55738	-1.68028	-1.57386	-1.9217	-1.60384	0.317857	0.233099	0.63246
257	CE152_HUMAN	Centrosomal protein of 152 kDa OS=Homo sapiens GN=CEP152 PE=1 SV=3	46	188953	11	10.2	5.33	-1.22646	-2.16838	-2.08544	-1.41066	-1.77894	-1.96382	-1.82676	-1.71781	0.108952	0.766118	0.115704
258	CE290_HUMAN	Centrosomal protein of 290 kDa OS=Homo sapiens GN=CEP290 PE=1 SV=2	60	290207	10	5.7	5.75	-1.6894	-1.46156	-1.52672	-1.56408	-1.76805	-2.02366	-1.55922	-1.78526	-0.226039	0.204379	0.689564
259	CE350_HUMAN	Centrosome-associated protein 350 OS=Homo sapiens GN=CEP350 PE=1 SV=1	31	350716	4	2.1	5.95	-1.66874	-1.54885	-1.80877	-1.10834	-2.14908	-1.61071	-1.67545	-1.62271	0.0527422	0.873056	0.0589579
260	CEA16_HUMAN	Carcinoembryonic antigen-related cell adhesion molecule 16 OS=Homo sapiens GN=CEACAM16 PE=2 SV=1	36	52648	2	4.5	7.64	-1.43618	-1.2521	-1.99725	-1.25754	-2.24333	-2.16684	-1.56185	-1.88924	-0.327393	0.446181	0.350489
261	CECR2_HUMAN	Cat eye syndrome critical region protein 2 OS=Homo sapiens GN=CECR2 PE=1 SV=2	36	164109	5	5.9	6.51	-1.88084	-1.55816	-1.55572	-1.80178	-2.01184	-1.68989	-1.66491	-1.8345	-0.169598	0.302416	0.519395
262	CELF6_HUMAN	CUG-BP- and ETR-3-like factor 6 OS=Homo sapiens GN=BRUNOL6 PE=1 SV=1	43	50445	4	9.4	8.87	-2.0722	-2.18571	-1.45141	-1.76914	-1.47789	-2.24573	-1.9031	-1.83092	0.0721827	0.832405	0.0796653
263	CELR1_HUMAN	Cadherin EGF LAG seven-pass G-type receptor 1 OS=Homo sapiens GN=CELSR1 PE=1 SV=1	71	329278	11	5.9	5.59	-1.77517	-1.9293	-1.79631	-1.93263	-1.96277	-1.66331	-1.83359	-1.8529	-0.0193121	0.865198	0.0628844
264	CELR2_HUMAN	Cadherin EGF LAG seven-pass G-type receptor 2 OS=Homo sapiens GN=CELSR2 PE=1 SV=1	49	317253	8	5.6	5.14	-1.74792	-1.90721	-1.69802	-1.79015	-2.21777	-1.76573	-1.78438	-1.92455	-0.140167	0.429832	0.366701
265	CENPE_HUMAN	Centromere-associated protein E OS=Homo sapiens GN=CENPE PE=1 SV=2	114	316219	18	9.1	5.51	-1.59342	-1.80166	-1.88546	-1.58203	-1.70982	-1.45334	-1.76018	-1.58173	0.178451	0.192868	0.71474
266	CENPF_HUMAN	Centromere protein F OS=Homo sapiens GN=CENPF PE=1 SV=2	110	367537	13	5.7	5.03	-1.75997	-1.97527	-1.89308	-1.39052	-2.12607	-2.03156	-1.87611	-1.84938	0.026727	0.91649	0.0378723
267	CF001_HUMAN	Uncharacterized protein C6orf1 OS=Homo sapiens GN=C6orf1 PE=2 SV=1	32	17115	4	25.8	9.03	-2.07729	-1.89106	-1.68877	-1.50336	-1.47343	-2.47649	-1.8857	-1.81776	0.0679414	0.854748	0.0681617
268	CF106_HUMAN	Uncharacterized protein C6orf106 OS=Homo sapiens GN=C6orf106 PE=1 SV=2	38	32851	4	21.5	4.43	-1.78977	-1.25993	-1.73339	-1.69884	-1.76757	-2.07612	-1.59436	-1.84751	-0.25315	0.282782	0.548549
269	CF165_HUMAN	UPF0704 protein C6orf165 OS=Homo sapiens GN=C6orf165 PE=2 SV=2	40	71148	8	16.7	6.38	-1.44109	-1.83011	-1.73496	-1.27073	-1.35607	-2.26791	-1.66872	-1.63157	0.0371544	0.918226	0.0370502
270	CF167_HUMAN	Uncharacterized protein C6orf167 OS=Homo sapiens GN=C6orf167 PE=1 SV=3	39	142228	5	5.7	6.72	-1.58803	-1.759	-1.97303	-1.05139	-1.89415	-1.76858	-1.77336	-1.57138	0.201979	0.517846	0.285799
271	CFAB_HUMAN	Complement factor B OS=Homo sapiens GN=CFB PE=1 SV=2	38	85479	4	8.9	6.67	-1.92132	-1.2482	-2.23165	-1.51445	-1.84847	-2.28994	-1.80039	-1.88429	-0.0838993	0.830386	0.0807202
272	CFAD_HUMAN	Complement factor D OS=Homo sapiens GN=CFD PE=1 SV=5	39	27016	5	34.8	7.64	-1.89025	-1.07061	-2.0774	-1.14023	-1.70272	-1.70343	-1.67942	-1.51546	0.163955	0.673789	0.171476
273	CFAH_HUMAN	Complement factor H OS=Homo sapiens GN=CFH PE=1 SV=4	51	139005	9	13	6.21	-1.73948	-2.11334	-1.78899	-1.74932	-2.03422	-1.63072	-1.8806	-1.80475	0.0758487	0.674286	0.171156
274	CFAI_HUMAN	Complement factor I OS=Homo sapiens GN=CFI PE=1 SV=1	39	65677	7	15.3	7.72	-1.7648	-1.97717	-1.52165	-2.12751	-1.61763	-1.94764	-1.75454	-1.89759	-0.143052	0.512025	0.290709
275	CFTR_HUMAN	Cystic fibrosis transmembrane conductance regulator OS=Homo sapiens GN=CFTR PE=1 SV=3	37	168034	5	4.7	8.91	-1.65543	-1.58572	-2.16887	-1.71942	-2.36658	-2.02671	-1.80334	-2.03757	-0.234234	0.422135	0.374549
276	CG027_HUMAN	HEAT repeat-containing protein C7orf27 OS=Homo sapiens GN=C7orf27 PE=1 SV=2	44	88063	4	9.5	5.11	-1.83824	-2.06817	-1.64706	-1.94102	-1.95402	-2.22852	-1.85116	-2.04118	-0.190029	0.283812	0.546969
277	CG043_HUMAN	Uncharacterized protein C7orf43 OS=Homo sapiens GN=C7orf43 PE=1 SV=2	39	62557	3	6.9	9.13	-2.00436	-1.77698	-1.7893	-1.17479	-2.15236	-2.15985	-1.85688	-1.829	0.0278726	0.937752	0.0279122
278	CGNL1_HUMAN	Cingulin-like protein 1 OS=Homo sapiens GN=CGNL1 PE=1 SV=1	38	148955	6	4.2	5.51	-1.26312	-1.44439	-1.70009	-1.59291	-1.89789	-2.16738	-1.4692	-1.88606	-0.416862	0.116601	0.933299
279	CH073_HUMAN	Putative uncharacterized protein C8orf73 OS=Homo sapiens GN=C8orf73 PE=2 SV=2	36	77138	3	5.8	9.88	-1.53651	-1.50038	-1.92052	-1.70628	-2.00065	-1.58561	-1.65247	-1.76418	-0.111713	0.573314	0.241607
280	CH60_HUMAN	60 kDa heat shock protein, mitochondrial OS=Homo sapiens GN=HSPD1 PE=1 SV=2	444	61016	13	28.6	5.7	1.67655	0.607599	0.436258	1.30467	0.156415	0.13647	0.906802	0.532518	-0.374284	0.531698	0.274335
281	CHD2_HUMAN	Chromodomain-helicase-DNA-binding protein 2 OS=Homo sapiens GN=CHD2 PE=1 SV=2	48	211214	8	6	8.22	-2.27961	-1.69893	-1.94302	-1.61122	-2.0603	-1.56585	-1.97385	-1.74579	0.228065	0.378897	0.421478
282	CHD4_HUMAN	Chromodomain-helicase-DNA-binding protein 4 OS=Homo sapiens GN=CHD4 PE=1 SV=1	51	217853	10	6.7	5.62	-1.52393	-2.06354	-0.914892	-1.34282	-1.51228	-1.72904	-1.50079	-1.52804	-0.027256	0.941686	0.0260938
283	CHD5_HUMAN	Chromodomain-helicase-DNA-binding protein 5 OS=Homo sapiens GN=CHD5 PE=1 SV=1	35	222909	4	1.9	5.82	-1.79099	-1.55665	-2.04611	-0.904201	-1.76728	-1.91831	-1.79792	-1.52993	0.267985	0.481935	0.317012
284	CHD6_HUMAN	Chromodomain-helicase-DNA-binding protein 6 OS=Homo sapiens GN=CHD6 PE=1 SV=3	49	305220	7	4.5	5.9	-2.09674	-2.29392	-2.09072	-1.65672	-1.86724	-2.08358	-2.16046	-1.86918	0.291276	0.106221	0.97379
285	CHD7_HUMAN	Chromodomain-helicase-DNA-binding protein 7 OS=Homo sapiens GN=CHD7 PE=1 SV=3	42	335717	5	2.5	5.95	-1.93198	-2.41696	-1.21219	-1.7942	-1.63952	-1.64872	-1.85371	-1.69414	0.159567	0.675142	0.170605
286	CHD9_HUMAN	Chromodomain-helicase-DNA-binding protein 9 OS=Homo sapiens GN=CHD9 PE=1 SV=2	41	325819	3	1.8	6.56	-1.8271	-1.48593	-1.38446	-1.68354	-1.31074	-1.71932	-1.56583	-1.5712	-0.00537022	0.978472	0.00945159
287	CI004_HUMAN	Uncharacterized protein C9orf4 OS=Homo sapiens GN=C9orf4 PE=2 SV=2	31	37246	3	16.3	7.55	-1.62553	-2.03537	-1.36581	-1.57378	-1.16644	-1.8621	-1.67557	-1.5341	0.141465	0.640599	0.193414
288	CI093_HUMAN	Uncharacterized protein C9orf93 OS=Homo sapiens GN=C9orf93 PE=2 SV=1	43	152714	6	7.3	6.37	-1.60795	-1.41824	-1.83301	-1.2603	-1.58829	-2.28955	-1.61973	-1.71271	-0.092983	0.789866	0.102447
289	CI131_HUMAN	Uncharacterized protein C9orf131 OS=Homo sapiens GN=C9orf131 PE=2 SV=3	32	117650	3	4.8	7	-1.12898	-1.41848	-1.45835	-2.096	-1.88844	-1.58303	-1.33527	-1.85582	-0.520548	0.0456051	1.34099
290	CILP1_HUMAN	Cartilage intermediate layer protein 1 OS=Homo sapiens GN=CILP PE=1 SV=3	42	132539	4	5.2	8.73	-1.59995	-2.22963	-2.24808	-1.59884	-1.85574	-1.96677	-2.02589	-1.80712	0.218771	0.412295	0.384792
291	CILP2_HUMAN	Cartilage intermediate layer protein 2 OS=Homo sapiens GN=CILP2 PE=2 SV=2	33	126211	5	9.2	8.63	-2.02906	-1.94649	-1.91308	-1.46346	-1.32626	-2.07089	-1.96287	-1.6202	0.342671	0.212724	0.672184
292	CING_HUMAN	Cingulin OS=Homo sapiens GN=CGN PE=1 SV=2	49	136304	5	6	5.46	-1.25124	-2.01767	-1.63087	-1.87746	-2.09444	-1.76654	-1.63326	-1.91281	-0.279553	0.3111	0.507101
293	CJ018_HUMAN	Uncharacterized protein C10orf18 OS=Homo sapiens GN=C10orf18 PE=1 SV=1	40	268675	13	9.1	5.61	-1.94991	-1.76038	-1.50525	-1.58194	-1.70149	-2.23191	-1.73851	-1.83845	-0.0999327	0.695758	0.157542
294	CJ058_HUMAN	Uncharacterized protein C10orf58 OS=Homo sapiens GN=C10orf58 PE=1 SV=3	40	25747	4	23.1	8.92	-1.48865	-1.6001	-1.71802	-1.33567	-1.34069	-1.53932	-1.60225	-1.40523	0.197027	0.104771	0.97976
295	CJ071_HUMAN	Uncharacterized protein C10orf71 OS=Homo sapiens GN=C10orf71 PE=2 SV=2	34	156380	3	2.9	5.98	-1.74209	-1.35914	-1.71955	-1.82385	-1.95132	-1.37848	-1.60693	-1.71788	-0.110957	0.63057	0.200267
296	CJ079_HUMAN	WD repeat-containing protein C10orf79 OS=Homo sapiens GN=C10orf79 PE=2 SV=2	51	191990	11	9.5	5.68	-1.72852	-1.62822	-1.71174	-1.4988	-1.69184	-2.27853	-1.68949	-1.82306	-0.133566	0.602399	0.220116
297	CJ093_HUMAN	TPR repeat-containing protein C10orf93 OS=Homo sapiens GN=C10orf93 PE=2 SV=2	54	173370	10	9.2	8.31	-2.11861	-1.75605	-1.70982	-1.49266	-2.17081	-1.66308	-1.86149	-1.77552	0.0859774	0.739532	0.131043
298	CK041_HUMAN	UPF0606 protein C11orf41 OS=Homo sapiens GN=C11orf41 PE=2 SV=2	36	198876	10	8.9	8.32	-1.65036	-1.86556	-1.8197	-1.16947	-1.78296	-1.81051	-1.77854	-1.58764	0.190894	0.433037	0.363475
299	CK063_HUMAN	Uncharacterized protein C11orf63 OS=Homo sapiens GN=C11orf63 PE=2 SV=1	47	88515	4	6.9	9.28	-2.0227	-1.54837	-1.67822	-0.765746	-2.2215	-1.71566	-1.74976	-1.56764	0.182127	0.706122	0.15112
300	CK5P2_HUMAN	CDK5 regulatory subunit-associated protein 2 OS=Homo sapiens GN=CDK5RAP2 PE=1 SV=4	55	214891	5	4.1	5.44	-1.76935	-1.56165	-1.47084	-1.11517	-1.55277	-1.82485	-1.60061	-1.4976	0.103013	0.67057	0.173556
301	CKAP2_HUMAN	Cytoskeleton-associated protein 2 OS=Homo sapiens GN=CKAP2 PE=1 SV=1	36	76939	7	15.8	9.45	-1.51627	-1.60764	-1.41746	-1.85824	-1.70316	-1.64868	-1.51379	-1.7367	-0.222904	0.0556568	1.25448
302	CKAP5_HUMAN	Cytoskeleton-associated protein 5 OS=Homo sapiens GN=CKAP5 PE=1 SV=3	53	225352	13	10	7.95	-1.94032	-1.66252	-1.60418	-1.29646	-1.6362	-1.59397	-1.73567	-1.50887	0.226797	0.202483	0.693611
303	CL035_HUMAN	Uncharacterized protein C12orf35 OS=Homo sapiens GN=C12orf35 PE=1 SV=2	54	194730	7	5.7	8.95	-1.80214	-1.7916	-1.61305	-1.96693	-1.85209	-2.37569	-1.7356	-2.0649	-0.329307	0.125323	0.901969
304	CLAP1_HUMAN	CLIP-associating protein 1 OS=Homo sapiens GN=CLASP1 PE=1 SV=1	67	169346	13	10.6	9.14	-1.90515	-2.02812	-1.93612	-1.43402	-1.78352	-1.55897	-1.95646	-1.59217	0.364292	0.028542	1.54452
305	CLCN6_HUMAN	Chloride transport protein 6 OS=Homo sapiens GN=CLCN6 PE=1 SV=1	40	97153	6	8.3	6.49	-1.6986	-1.18355	-1.14794	-1.0595	-1.73026	-2.39291	-1.34336	-1.72756	-0.384195	0.416174	0.380725
306	CLH1_HUMAN	Clathrin heavy chain 1 OS=Homo sapiens GN=CLTC PE=1 SV=5	234	191493	13	11.5	5.48	0	-1.95009	-1.53976	-0.610213	-1.89144	-1.65545	-1.16328	-1.3857	-0.222419	0.770438	0.113262
307	CLIC1_HUMAN	Chloride intracellular channel protein 1 OS=Homo sapiens GN=CLIC1 PE=1 SV=4	97	26906	4	32.4	5.09	0.0638633	-2.19238	-1.16701	0	-1.64306	-1.90085	-1.09851	-1.18131	-0.0827946	0.92981	0.0316059
308	CLIP1_HUMAN	CAP-Gly domain-containing linker protein 1 OS=Homo sapiens GN=CLIP1 PE=1 SV=2	52	162147	9	8.5	5.29	-1.4333	-1.88173	-1.45593	-1.79076	-1.78229	-2.36656	-1.59032	-1.97987	-0.389546	0.183034	0.737468
309	CLIP2_HUMAN	CAP-Gly domain-containing linker protein 2 OS=Homo sapiens GN=CLIP2 PE=1 SV=1	42	115767	6	8	6.29	-1.22264	-1.33004	-1.70407	-1.70779	-1.8292	-2.00526	-1.41892	-1.84742	-0.428497	0.0648507	1.18809
310	CLP1L_HUMAN	Cleft lip and palate transmembrane protein 1-like protein OS=Homo sapiens GN=CLPTM1L PE=1 SV=1	31	62189	2	3.9	8.71	-1.1267	-1.44315	-2.03231	-0.976873	-2.11503	-2.11762	-1.53406	-1.7365	-0.20245	0.684702	0.164498
311	CLPX_HUMAN	ATP-dependent Clp protease ATP-binding subunit clpX-like, mitochondrial OS=Homo sapiens GN=CLPX PE=1 SV=2	37	69181	5	14.4	7.51	-1.69646	-1.03884	-1.57789	-1.69899	-1.91178	-2.08223	-1.43773	-1.89767	-0.45994	0.116998	0.931822
312	CM026_HUMAN	Uncharacterized protein C13orf26 OS=Homo sapiens GN=C13orf26 PE=2 SV=1	38	33574	2	5.9	9.4	-1.4373	-1.57333	-1.33655	-1.66146	-1.76991	-1.7287	-1.44906	-1.72002	-0.270962	0.0230196	1.6379
313	CMTA1_HUMAN	Calmodulin-binding transcription activator 1 OS=Homo sapiens GN=CAMTA1 PE=1 SV=4	50	183556	6	4.9	7.29	-1.58495	-1.38398	-1.86259	-1.5368	-1.2066	-1.69458	-1.6105	-1.47933	0.131178	0.54733	0.261751
314	CMYA5_HUMAN	Cardiomyopathy-associated protein 5 OS=Homo sapiens GN=CMYA5 PE=1 SV=3	49	448935	11	3.7	4.73	-1.50419	-1.58801	-2.07772	-1.0067	-1.76486	-2.24662	-1.72331	-1.67273	0.0505776	0.906128	0.0428104
315	CN021_HUMAN	Pumilio domain-containing protein C14orf21 OS=Homo sapiens GN=C14orf21 PE=1 SV=1	33	69394	3	6.4	6.86	-1.41013	-1.51572	-1.72602	-1.75479	-1.52712	-2.12927	-1.55062	-1.80373	-0.253103	0.271472	0.566275
316	CN145_HUMAN	Uncharacterized protein C14orf145 OS=Homo sapiens GN=C14orf145 PE=1 SV=2	31	127937	4	8	6.11	-1.9783	-1.90086	-1.84741	-1.98261	-1.65565	-1.93977	-1.90886	-1.85934	0.0495148	0.674311	0.17114
317	CN159_HUMAN	UPF0317 protein C14orf159, mitochondrial OS=Homo sapiens GN=C14orf159 PE=2 SV=2	39	66394	6	15.9	6.32	-2.22483	-1.67796	-1.76636	-1.57346	-1.4887	-2.01268	-1.88972	-1.69161	0.198107	0.446192	0.350479
318	CNDD3_HUMAN	Condensin-2 complex subunit D3 OS=Homo sapiens GN=NCAPD3 PE=1 SV=2	43	168783	8	7.5	7.38	-1.87725	-1.92813	-1.57975	-1.91478	-1.81725	-1.70436	-1.79504	-1.81213	-0.0170858	0.897473	0.0469784
319	CNOT1_HUMAN	CCR4-NOT transcription complex subunit 1 OS=Homo sapiens GN=CNOT1 PE=1 SV=2	80	266768	12	7.9	6.65	-1.7771	-1.41353	-1.58609	-1.66385	-2.19917	-2.29162	-1.59224	-2.05154	-0.459305	0.107438	0.968842
320	CNTLN_HUMAN	Centlein OS=Homo sapiens GN=CNTLN PE=2 SV=4	64	161516	14	12	8.28	-1.8379	-1.66413	-1.97716	-2.23442	-1.37024	-2.03457	-1.82639	-1.87974	-0.05335	0.856376	0.0673356
321	CO3_HUMAN	Complement C3 OS=Homo sapiens GN=C3 PE=1 SV=2	53	187030	5	5.7	6.02	-1.74343	-2.07158	-2.07371	-1.22191	-1.6196	-1.9241	-1.96291	-1.58854	0.374373	0.180447	0.74365
322	CO3A1_HUMAN	Collagen alpha-1(III) chain OS=Homo sapiens GN=COL3A1 PE=1 SV=4	34	138479	7	11.2	6.21	-1.66701	-1.88483	-1.47008	-0.986982	-1.47257	-2.05178	-1.67397	-1.50378	0.170197	0.633487	0.198262
323	CO4A3_HUMAN	Collagen alpha-3(IV) chain OS=Homo sapiens GN=COL4A3 PE=1 SV=3	58	161711	8	9.2	9.28	-1.99997	-2.01405	-1.71424	-1.4068	-1.85283	-1.51509	-1.90942	-1.59158	0.317844	0.128179	0.892183
324	CO4A4_HUMAN	Collagen alpha-4(IV) chain OS=Homo sapiens GN=COL4A4 PE=1 SV=3	38	163934	6	5.6	8.9	-2.25112	-1.65937	-1.26095	-1.70154	-2.06805	-1.72112	-1.72381	-1.83024	-0.106424	0.74966	0.125136
325	CO5_HUMAN	Complement C5 OS=Homo sapiens GN=C5 PE=1 SV=4	42	188186	6	5.5	6.11	-2.19233	-1.52451	-1.9857	-1.47707	-1.1413	-1.657	-1.90085	-1.42512	0.475726	0.128209	0.892081
326	CO5A3_HUMAN	Collagen alpha-3(V) chain OS=Homo sapiens GN=COL5A3 PE=1 SV=3	37	172016	5	5.3	6.44	-2.04497	-1.30654	-1.14721	-1.10109	-1.84317	-2.23441	-1.49957	-1.72622	-0.226649	0.627835	0.202154
327	CO6A3_HUMAN	Collagen alpha-3(VI) chain OS=Homo sapiens GN=COL6A3 PE=1 SV=4	67	343453	11	5	6.26	-1.9247	-1.92366	-1.96618	-1.61993	-1.77942	-1.75856	-1.93818	-1.7193	0.218876	0.0135716	1.86737
328	CO6A5_HUMAN	Collagen alpha-5(VI) chain OS=Homo sapiens GN=COL29A1 PE=1 SV=1	76	289744	12	7.7	6.5	-2.03272	-1.58859	-1.93774	-0.866774	-2.0698	-2.13099	-1.85301	-1.68919	0.163829	0.72449	0.139968
329	CO6A6_HUMAN	Collagen alpha-6(VI) chain OS=Homo sapiens GN=COL6A6 PE=1 SV=2	33	247019	5	4.2	6.44	-1.92569	-1.8782	-1.51032	-1.04224	-1.49623	-2.17306	-1.7714	-1.57051	0.200889	0.600518	0.221474
330	CO8A_HUMAN	Complement component C8 alpha chain OS=Homo sapiens GN=C8A PE=1 SV=2	36	65121	3	8	6.07	-1.98938	-1.57806	-1.55373	-1.70387	-1.76705	-1.81342	-1.70706	-1.76145	-0.0543907	0.726371	0.138842
331	CO9A3_HUMAN	Collagen alpha-3(IX) chain OS=Homo sapiens GN=COL9A3 PE=2 SV=2	34	63577	5	15.4	7.57	-1.80814	-1.57844	-1.85937	-0.952224	-1.99525	-1.77903	-1.74865	-1.5755	0.173147	0.626883	0.202813
332	COBL1_HUMAN	Cordon-bleu protein-like 1 OS=Homo sapiens GN=COBLL1 PE=1 SV=2	40	131705	5	5.5	6.22	-2.1295	-1.63502	-1.86871	-1.52056	-1.66715	-1.91717	-1.87774	-1.70162	0.176117	0.392352	0.406324
333	COCA1_HUMAN	Collagen alpha-1(XII) chain OS=Homo sapiens GN=COL12A1 PE=1 SV=2	53	332941	9	5.4	5.38	-1.86363	-1.20008	-1.58898	-2.17626	-1.39526	-1.80608	-1.5509	-1.79253	-0.241636	0.460874	0.336418
334	COF1_HUMAN	Cofilin-1 OS=Homo sapiens GN=CFL1 PE=1 SV=3	146	18491	3	25.3	8.22	0.947536	0.405679	1.13975	0.839184	0.845753	0.867854	0.830987	0.85093	0.0199429	0.932112	0.0305319
335	COF2_HUMAN	Cofilin-2 OS=Homo sapiens GN=CFL2 PE=1 SV=1	82	18725	2	18.1	7.66	-1.50532	-1.78255	-1.41782	-1.91844	-1.70577	0.185326	-1.56856	-1.1463	0.422267	0.566945	0.246459
336	COOA1_HUMAN	Collagen alpha-1(XXIV) chain OS=Homo sapiens GN=COL24A1 PE=2 SV=2	47	175388	9	6.8	8.46	-1.29586	-1.71851	-1.16257	-1.43257	-1.77126	-2.25507	-1.39231	-1.81963	-0.427321	0.216695	0.664151
337	COPA_HUMAN	Coatomer subunit alpha OS=Homo sapiens GN=COPA PE=1 SV=2	36	138258	4	3.6	7.7	-1.63223	-1.92546	-2.08692	-1.95904	-1.88086	-1.98324	-1.88154	-1.94104	-0.0595081	0.685624	0.163914
338	COPB_HUMAN	Coatomer subunit beta OS=Homo sapiens GN=COPB1 PE=1 SV=3	37	107074	3	5.1	5.72	-1.72347	-1.6843	-1.61266	-1.89992	-1.34253	-2.16407	-1.67348	-1.80217	-0.128697	0.626206	0.203283
339	COQ6_HUMAN	Ubiquinone biosynthesis monooxygenase COQ6 OS=Homo sapiens GN=COQ6 PE=1 SV=2	32	50838	2	5.6	6.81	-2.25352	-1.94741	-1.79209	-2.00984	-1.64881	-1.26561	-1.99767	-1.64142	0.356254	0.233477	0.631756
340	COR1C_HUMAN	Coronin-1C OS=Homo sapiens GN=CORO1C PE=1 SV=1	33	53215	4	9.7	6.65	-1.73669	-1.79358	-1.69948	-1.53499	-1.73177	-2.00663	-1.74325	-1.7578	-0.0145457	0.921964	0.035286
341	CORA1_HUMAN	Collagen alpha-1(XXVII) chain OS=Homo sapiens GN=COL27A1 PE=1 SV=1	36	186776	9	8.9	9.83	-1.63892	-2.0225	-1.32686	-1.9868	-1.62028	-2.17273	-1.66276	-1.9266	-0.263843	0.365073	0.43762
342	CORL2_HUMAN	Ladybird homeobox corepressor 1-like protein OS=Homo sapiens GN=CORL2 PE=1 SV=2	45	104170	7	8.4	6.02	-1.68216	-1.69846	-1.53168	-1.53239	-2.23177	-1.97568	-1.63744	-1.91328	-0.275848	0.261321	0.582825
343	CP110_HUMAN	Centriolin OS=Homo sapiens GN=CEP110 PE=1 SV=2	57	268720	10	6.2	5.44	-1.44908	-1.61611	-1.46962	-1.58966	-1.62547	-1.76354	-1.51161	-1.65956	-0.147954	0.118607	0.925891
344	CP250_HUMAN	Centrosome-associated protein CEP250 OS=Homo sapiens GN=CEP250 PE=1 SV=2	78	280967	11	6	5	-1.60063	-2.03975	-1.35998	-1.15715	-1.82118	-2.07126	-1.66678	-1.6832	-0.0164144	0.963556	0.0161232
345	CP2D6_HUMAN	Cytochrome P450 2D6 OS=Homo sapiens GN=CYP2D6 PE=1 SV=2	38	55734	3	10.3	6.77	-1.0011	-1.2851	-1.55031	-1.48045	-0.682596	-1.86264	-1.27884	-1.3419	-0.0630583	0.876919	0.0570406
346	CP3A4_HUMAN	Cytochrome P450 3A4 OS=Homo sapiens GN=CYP3A4 PE=1 SV=4	39	57306	5	15.1	8.27	1.61549	1.31814	1.59222	-1.85322	-2.41079	-2.27941	1.50861	-2.18114	-3.68976	4.45501e-05	4.35115
347	CP3A5_HUMAN	Cytochrome P450 3A5 OS=Homo sapiens GN=CYP3A5 PE=1 SV=1	33	57072	4	11.4	8.86	-2.05118	-1.76936	-1.51713	-1.54632	-2.02423	-1.82712	-1.77922	-1.79922	-0.020003	0.927809	0.0325415
348	CPNE1_HUMAN	Copine-1 OS=Homo sapiens GN=CPNE1 PE=1 SV=1	57	59022	3	8.4	5.52	-1.68584	-2.12974	-1.37696	-0.483132	-1.46367	-1.87635	-1.73085	-1.27438	0.456464	0.384043	0.41562
349	CPNE7_HUMAN	Copine-7 OS=Homo sapiens GN=CPNE7 PE=2 SV=1	52	70249	3	7.4	5.97	-2.12099	-1.27187	-1.69935	-1.87594	-1.53862	-1.74965	-1.6974	-1.7214	-0.0239989	0.931973	0.0305968
350	CPSF1_HUMAN	Cleavage and polyadenylation specificity factor subunit 1 OS=Homo sapiens GN=CPSF1 PE=1 SV=2	31	160782	9	10.5	5.99	-1.25373	-2.37385	-1.73083	-2.15994	-1.76754	-1.95213	-1.78614	-1.95987	-0.173734	0.639854	0.193919
351	CQ057_HUMAN	EF-hand domain-containing protein C17orf57 OS=Homo sapiens GN=C17orf57 PE=2 SV=2	47	110060	5	8.2	6.15	-1.73162	-1.37477	-1.67119	-1.35211	-1.98541	-2.1695	-1.59253	-1.83568	-0.243148	0.420317	0.376423
352	CRCT1_HUMAN	Cysteine-rich C-terminal protein 1 OS=Homo sapiens GN=CRCT1 PE=2 SV=1	34	9729	3	36.4	9.13	-2.04937	-1.66962	-1.81452	-1.65842	-1.85424	-1.50896	-1.8445	-1.67388	0.170628	0.316351	0.499831
353	CRIM1_HUMAN	Cysteine-rich motor neuron 1 protein OS=Homo sapiens GN=CRIM1 PE=1 SV=1	37	113660	5	7.5	5.08	-1.42886	-2.08207	-2.6103	-1.62055	-1.73744	-1.77539	-2.04041	-1.71112	0.329288	0.393716	0.404817
354	CRLD1_HUMAN	Cysteine-rich secretory protein LCCL domain-containing 1 OS=Homo sapiens GN=CRISPLD1 PE=1 SV=1	48	56851	4	10	8.47	-1.75109	-1.81342	-1.40291	-1.82228	-1.82256	-1.73207	-1.6558	-1.79231	-0.136502	0.356974	0.447364
355	CS029_HUMAN	Uncharacterized protein C19orf29 OS=Homo sapiens GN=C19orf29 PE=1 SV=2	31	80190	3	6.5	5.99	-1.6829	-1.84917	-1.76797	-1.25356	-2.05441	-2.23468	-1.76668	-1.84755	-0.0808711	0.804193	0.0946397
356	CS057_HUMAN	Uncharacterized protein C19orf57 OS=Homo sapiens GN=C19orf57 PE=1 SV=2	37	69514	2	6.1	4.71	-2.39245	-1.94868	-1.53336	-1.59898	-1.99476	-1.41816	-1.95816	-1.67063	0.287532	0.393337	0.405235
357	CS14L_HUMAN	Putative caspase-14-like protein OS=Homo sapiens GN=CASP14L PE=5 SV=1	49	20048	3	17.5	5.46	-1.83154	-1.5583	-1.06069	0.765746	-2.02416	-2.13696	-1.48351	-1.13179	0.351718	0.736739	0.132686
358	CS29O_HUMAN	Putative uncharacterized protein C19orf29OS OS=Homo sapiens GN=C19orf29OS PE=2 SV=1	33	22684	2	14.2	6.31	-0.903143	-1.82237	-1.89966	-1.81403	-1.48733	-2.02702	-1.54173	-1.77613	-0.234399	0.546745	0.262215
359	CSKI1_HUMAN	Caskin-1 OS=Homo sapiens GN=CASKIN1 PE=1 SV=1	41	149722	7	8.4	9.21	-2.14041	-1.71021	-1.57854	-1.48372	-1.30772	-1.79611	-1.80972	-1.52918	0.280541	0.274528	0.561414
360	CSMD1_HUMAN	CUB and sushi domain-containing protein 1 OS=Homo sapiens GN=CSMD1 PE=1 SV=2	33	388621	6	3.5	5.68	-1.78033	-2.11485	-1.83269	-2.05912	-1.93533	-1.84847	-1.90929	-1.94764	-0.0383506	0.766267	0.11562
361	CSMD3_HUMAN	CUB and sushi domain-containing protein 3 OS=Homo sapiens GN=CSMD3 PE=2 SV=3	44	405739	10	3.9	5.63	-1.92868	-1.78569	-1.84447	-1.68435	-2.11676	-1.69982	-1.85295	-1.83364	0.0193056	0.902239	0.0446783
362	CSPG2_HUMAN	Versican core protein OS=Homo sapiens GN=VCAN PE=1 SV=3	33	372590	7	3.4	4.43	-1.72751	-2.27157	-2.05814	-1.93324	-1.70517	-1.7825	-2.01908	-1.80697	0.212106	0.284664	0.545668
363	CST8_HUMAN	Cystatin-8 OS=Homo sapiens GN=CST8 PE=1 SV=1	35	16265	2	24.6	9.05	-1.79938	-2.15708	-1.5377	-2.10477	-2.04008	-1.5463	-1.83139	-1.89705	-0.065665	0.807028	0.0931115
364	CTDP1_HUMAN	RNA polymerase II subunit A C-terminal domain phosphatase OS=Homo sapiens GN=CTDP1 PE=1 SV=2	40	104233	6	7	5.16	-2.02061	-1.59383	-0.872022	-1.71069	-1.52701	-1.62148	-1.49549	-1.61973	-0.124239	0.732836	0.134993
365	CTGE2_HUMAN	Protein cTAGE-2 OS=Homo sapiens GN=CTAGE1 PE=1 SV=2	39	85228	6	12.6	5.85	-2.3319	-1.78255	-1.32327	-1.43029	-1.77437	-1.92369	-1.81257	-1.70945	0.103121	0.767646	0.114839
366	CTGE5_HUMAN	Cutaneous T-cell lymphoma-associated antigen 5 OS=Homo sapiens GN=CTAGE5 PE=1 SV=3	39	90912	6	10.3	5.15	-1.30933	-1.82423	-1.42081	-2.03568	-1.94445	-1.76086	-1.51812	-1.91366	-0.395539	0.087955	1.05574
367	CTNA3_HUMAN	Catenin alpha-3 OS=Homo sapiens GN=CTNNA3 PE=1 SV=2	38	99746	8	11.7	5.83	-1.61911	-1.46018	-1.55092	-1.7132	-2.09122	-1.98847	-1.5434	-1.93096	-0.38756	0.0335377	1.47447
368	CTNB1_HUMAN	Catenin beta-1 OS=Homo sapiens GN=CTNNB1 PE=1 SV=1	37	85442	5	8.8	5.53	-1.65674	-1.51158	-2.02355	-1.77856	-1.9343	-2.44632	-1.73062	-2.05306	-0.322439	0.271134	0.566816
369	CTND1_HUMAN	Catenin delta-1 OS=Homo sapiens GN=CTNND1 PE=1 SV=1	36	108103	6	10	5.86	-1.71628	-2.12834	-1.48761	-1.31324	-1.7479	-2.27144	-1.77741	-1.77753	-0.000117779	0.999736	0.00011471
370	CTTB2_HUMAN	Cortactin-binding protein 2 OS=Homo sapiens GN=CTTNBP2 PE=1 SV=1	50	180938	6	6.2	8.23	-1.48314	-1.55907	-1.45279	-1.3768	-1.52615	-1.83103	-1.49833	-1.57799	-0.079661	0.593024	0.226928
371	CU129_HUMAN	Uncharacterized protein C21orf129 OS=Homo sapiens GN=C21orf129 PE=2 SV=2	50	15199	3	19.7	8.28	0.508745	0.570982	0.648233	0.422484	0.364126	0.35685	0.575987	0.381154	-0.194833	0.0127099	1.89586
372	CUBN_HUMAN	Cubilin OS=Homo sapiens GN=CUBN PE=1 SV=4	62	398420	10	4.3	5.14	-1.37419	-1.05036	-1.97591	-1.52261	-1.77917	-1.98356	-1.46682	-1.76178	-0.294958	0.384289	0.415343
373	CUL4B_HUMAN	Cullin-4B OS=Homo sapiens GN=CUL4B PE=1 SV=3	47	102235	7	13.4	8.06	-1.88083	-1.68791	-2.01219	-1.62066	-1.28312	-1.65922	-1.86031	-1.521	0.339312	0.0895493	1.04794
374	CUL9_HUMAN	Cullin-9 OS=Homo sapiens GN=CUL9 PE=1 SV=2	55	281049	12	7.4	5.3	-1.46604	-2.0164	-1.26177	-1.93714	-1.84655	-2.26817	-1.5814	-2.01728	-0.435883	0.167973	0.774761
375	CUX2_HUMAN	Homeobox protein cut-like 2 OS=Homo sapiens GN=CUX2 PE=1 SV=3	50	154101	5	5.4	5.28	-1.71078	-1.14087	-1.95114	-1.57763	-0.959097	-1.80316	-1.60093	-1.44663	0.154301	0.680752	0.167011
376	CV030_HUMAN	Uncharacterized protein C22orf30 OS=Homo sapiens GN=C22orf30 PE=1 SV=1	44	237150	10	6.7	5.93	-1.35363	-1.98885	-1.33964	-1.53895	-2.18387	-1.9487	-1.56071	-1.8905	-0.329798	0.311913	0.505967
377	CX057_HUMAN	Uncharacterized protein CXorf57 OS=Homo sapiens GN=CXorf57 PE=1 SV=2	44	97493	4	6.9	8.65	-1.16282	-1.07029	-1.18241	-0.966264	-1.93146	-1.80238	-1.13851	-1.5667	-0.428194	0.232374	0.633812
378	CYFP1_HUMAN	Cytoplasmic FMR1-interacting protein 1 OS=Homo sapiens GN=CYFIP1 PE=1 SV=1	82	145089	8	8.9	6.46	-1.87164	-1.79068	-1.60978	-1.5632	-1.86579	-2.32971	-1.75737	-1.91957	-0.1622	0.529607	0.276046
379	CYR61_HUMAN	Protein CYR61 OS=Homo sapiens GN=CYR61 PE=1 SV=1	40	41998	6	24.7	8.64	1.3316	1.43677	1.67454	-1.66514	-2.57614	-2.03294	1.48097	-2.0914	-3.57237	0.000227932	3.64219
380	CYTL1_HUMAN	Cytokine-like protein 1 OS=Homo sapiens GN=CYTL1 PE=1 SV=1	31	15567	4	25.7	8.81	-1.889	-1.91412	-1.65139	-1.55494	-2.26936	-1.80612	-1.81817	-1.8768	-0.0586323	0.807578	0.0928158
381	CYTSA_HUMAN	Cytospin-A OS=Homo sapiens GN=CYTSA PE=1 SV=1	35	124515	7	9.8	5.55	-1.17815	-1.75486	-1.44851	-1.51073	-1.82364	-1.98776	-1.4605	-1.77404	-0.313537	0.222976	0.651741
382	DAAM2_HUMAN	Disheveled-associated activator of morphogenesis 2 OS=Homo sapiens GN=DAAM2 PE=2 SV=3	32	123420	3	4.7	6.36	-1.8205	-1.55989	-1.7946	-2.5428	-1.57601	-2.44212	-1.725	-2.18698	-0.461979	0.219779	0.658014
383	DAB2P_HUMAN	Disabled homolog 2-interacting protein OS=Homo sapiens GN=DAB2IP PE=1 SV=2	38	131543	3	3.7	8.92	-2.03637	-1.58115	-1.67144	-1.52728	-1.17872	-2.01916	-1.76299	-1.57506	0.187929	0.539848	0.267729
384	DAPLE_HUMAN	Protein Daple OS=Homo sapiens GN=CCDC88C PE=1 SV=2	40	228075	7	5.1	5.87	-1.20586	-1.98212	-1.53816	-1.40246	-2.12703	-1.16176	-1.57538	-1.56375	0.0116259	0.976248	0.0104398
385	DCA17_HUMAN	DDB1- and CUL4-associated factor 17 OS=Homo sapiens GN=DCAF17 PE=1 SV=1	43	58741	7	15	6.58	-2.10377	-1.26446	-1.19664	-1.7079	-1.56774	-1.41573	-1.52162	-1.56379	-0.0421658	0.896281	0.0475558
386	DCE2_HUMAN	Glutamate decarboxylase 2 OS=Homo sapiens GN=GAD2 PE=1 SV=1	38	65368	4	9.1	6.45	-1.93849	-1.69506	-1.77156	-2.49114	-1.56105	-1.31361	-1.8017	-1.7886	0.0131048	0.973123	0.0118322
387	DCTD_HUMAN	Deoxycytidylate deaminase OS=Homo sapiens GN=DCTD PE=1 SV=2	32	20003	4	30.3	7.49	-1.32763	-1.48606	-1.46651	-1.53056	-1.69198	-1.87925	-1.42673	-1.7006	-0.273866	0.0715088	1.14564
388	DCTN1_HUMAN	Dynactin subunit 1 OS=Homo sapiens GN=DCTN1 PE=1 SV=3	46	141607	7	8.1	5.61	-1.72155	-2.29565	-1.88189	-1.46708	-1.61579	-2.07176	-1.96636	-1.71821	0.248157	0.376535	0.424195
389	DCTN4_HUMAN	Dynactin subunit 4 OS=Homo sapiens GN=DCTN4 PE=1 SV=1	38	52304	3	7.6	7.1	-1.54565	-0.951506	-1.4182	-1.18557	-1.61117	-1.67552	-1.30512	-1.49075	-0.185635	0.477517	0.321011
390	DDX11_HUMAN	Probable ATP-dependent RNA helicase DDX11 OS=Homo sapiens GN=DDX11 PE=2 SV=1	47	108244	6	10.7	7.07	-1.85508	-1.78754	-1.69156	-1.69252	-1.63342	-1.78856	-1.77806	-1.70483	0.0732271	0.326403	0.486246
391	DDX46_HUMAN	Probable ATP-dependent RNA helicase DDX46 OS=Homo sapiens GN=DDX46 PE=1 SV=2	41	117290	7	9.9	9.33	-1.27755	-2.23926	-1.90584	-1.69931	-1.2872	-2.1109	-1.80755	-1.69914	0.108415	0.783419	0.106006
392	DDX50_HUMAN	ATP-dependent RNA helicase DDX50 OS=Homo sapiens GN=DDX50 PE=1 SV=1	46	82514	6	12.1	9.26	-1.13533	-1.8567	-1.79606	-1.69603	-1.57363	-1.59127	-1.59603	-1.62031	-0.0242784	0.922408	0.0350768
393	DDX52_HUMAN	Probable ATP-dependent RNA helicase DDX52 OS=Homo sapiens GN=DDX52 PE=1 SV=2	42	67424	4	9.7	9.69	-1.49275	-1.6183	-1.41138	-1.43644	-2.23147	-1.57392	-1.50747	-1.74728	-0.239803	0.396212	0.402073
394	DDX55_HUMAN	ATP-dependent RNA helicase DDX55 OS=Homo sapiens GN=DDX55 PE=1 SV=2	46	68445	6	14.7	9.36	-1.93408	-1.99412	-1.65876	-1.75223	-1.73261	-2.27395	-1.86232	-1.9196	-0.0572794	0.793917	0.100225
395	DDX60_HUMAN	Probable ATP-dependent RNA helicase DDX60 OS=Homo sapiens GN=DDX60 PE=2 SV=2	39	197685	6	4.1	7.65	-1.78511	-1.30428	-1.33305	-1.49919	-1.97393	-1.53138	-1.47415	-1.66817	-0.19402	0.42455	0.372071
396	DEN2A_HUMAN	DENN domain-containing protein 2A OS=Homo sapiens GN=DENND2A PE=2 SV=3	41	113822	6	9	9.11	-2.10293	-1.5748	-1.61544	-1.66305	-1.68562	-1.35874	-1.76439	-1.56914	0.195252	0.383678	0.416034
397	DEPD5_HUMAN	DEP domain-containing protein 5 OS=Homo sapiens GN=DEPDC5 PE=2 SV=1	39	177797	9	10.2	6.27	-2.0845	-1.6091	-1.3731	-1.39419	-1.84005	-1.71408	-1.6889	-1.64944	0.0394613	0.881166	0.0549423
398	DEPD6_HUMAN	DEP domain-containing mTOR-interacting protein OS=Homo sapiens GN=DEPDC6 PE=1 SV=2	34	46264	4	18.8	8.29	-1.87737	-1.28965	-1.51998	-1.86886	-1.9543	-2.16244	-1.56233	-1.9952	-0.432867	0.0871197	1.05988
399	DESM_HUMAN	Desmin OS=Homo sapiens GN=DES PE=1 SV=3	61	53503	4	10	5.21	-2.11373	-1.58604	-1.43511	-1.4084	-1.96113	-1.72791	-1.71163	-1.69915	0.0124833	0.96411	0.0158733
400	DESP_HUMAN	Desmoplakin OS=Homo sapiens GN=DSP PE=1 SV=3	65	331569	16	6.3	6.44	-2.2525	-1.43875	-1.82952	-1.46092	-1.75053	-1.9096	-1.84026	-1.70701	0.133241	0.646568	0.189386
401	DGKA_HUMAN	Diacylglycerol kinase alpha OS=Homo sapiens GN=DGKA PE=1 SV=3	34	82577	6	13.5	6.28	-1.33084	-2.09281	-1.93053	-1.8101	-1.76862	-1.40628	-1.78473	-1.66166	0.123064	0.666345	0.176301
402	DGKD_HUMAN	Diacylglycerol kinase delta OS=Homo sapiens GN=DGKD PE=1 SV=4	42	134440	4	6.3	7.62	-1.29739	-1.75499	-1.75031	-1.42276	-1.86707	-1.27865	-1.6009	-1.52283	0.07807	0.754626	0.122268
403	DGKZ_HUMAN	Diacylglycerol kinase zeta OS=Homo sapiens GN=DGKZ PE=1 SV=3	61	124050	9	11.9	9.24	-1.40128	-1.5311	-1.49897	-2.42148	-1.25161	-1.07666	-1.47712	-1.58325	-0.106135	0.81465	0.0890288
404	DHX29_HUMAN	ATP-dependent RNA helicase DHX29 OS=Homo sapiens GN=DHX29 PE=1 SV=2	44	155139	10	10.4	8.3	-1.82265	-1.89603	-1.49097	-1.74472	-1.91441	-1.8787	-1.73655	-1.84594	-0.109394	0.46286	0.33455
405	DHX30_HUMAN	Putative ATP-dependent RNA helicase DHX30 OS=Homo sapiens GN=DHX30 PE=1 SV=1	37	133854	8	10.2	8.99	-1.58536	-1.4531	-1.74538	-1.2822	-2.03528	-2.21194	-1.59461	-1.84314	-0.248526	0.450255	0.346541
406	DHX37_HUMAN	Probable ATP-dependent RNA helicase DHX37 OS=Homo sapiens GN=DHX37 PE=1 SV=1	31	129464	3	3.5	8.36	-1.49828	-2.15334	-1.96419	-1.60249	-1.91872	-1.89722	-1.87194	-1.80614	0.0657965	0.779542	0.10816
407	DHX57_HUMAN	Putative ATP-dependent RNA helicase DHX57 OS=Homo sapiens GN=DHX57 PE=1 SV=2	41	155507	6	6.6	7.83	-1.60777	-1.43825	-1.54779	-1.53135	-1.93193	-1.58588	-1.53127	-1.68305	-0.151784	0.323439	0.490208
408	DHX8_HUMAN	ATP-dependent RNA helicase DHX8 OS=Homo sapiens GN=DHX8 PE=1 SV=1	38	139227	8	8.4	8.54	-1.77469	-2.24533	-1.59443	-1.75759	-1.48938	-1.91888	-1.87148	-1.72195	0.149532	0.552618	0.257575
409	DHX9_HUMAN	ATP-dependent RNA helicase A OS=Homo sapiens GN=DHX9 PE=1 SV=4	51	140869	7	6.5	6.41	-1.25122	-1.54339	-1.94124	-1.44714	-1.90821	-2.02724	-1.57862	-1.7942	-0.215579	0.464676	0.33285
410	DI3L1_HUMAN	DIS3-like exonuclease 1 OS=Homo sapiens GN=DIS3L PE=1 SV=2	50	120711	7	10.7	6.09	-1.7063	-1.64915	-1.53052	-1.41122	-1.71959	-2.28212	-1.62866	-1.80431	-0.17565	0.536581	0.270365
411	DICER_HUMAN	Endoribonuclease Dicer OS=Homo sapiens GN=DICER1 PE=1 SV=3	44	218542	11	9.4	5.47	-1.40114	-1.91502	-1.82315	-1.85779	-1.55462	-2.20585	-1.7131	-1.87275	-0.159649	0.551467	0.25848
412	DIDO1_HUMAN	Death-inducer obliterator 1 OS=Homo sapiens GN=DIDO1 PE=1 SV=5	52	243723	10	7.7	8.09	-1.14028	-1.24748	-1.77457	-1.23229	-1.72975	-2.19143	-1.38744	-1.71782	-0.33038	0.385333	0.414164
413	DIP2A_HUMAN	Disco-interacting protein 2 homolog A OS=Homo sapiens GN=DIP2A PE=2 SV=2	35	170261	5	4.6	8.35	-1.89105	-1.34541	-1.44904	-1.56789	-1.92262	-2.04951	-1.56183	-1.84668	-0.284841	0.266607	0.574128
414	DIP2B_HUMAN	Disco-interacting protein 2 homolog B OS=Homo sapiens GN=DIP2B PE=1 SV=3	39	171382	7	8.5	8.43	-1.65883	-1.75983	-1.54092	-1.18397	-2.16053	-1.75086	-1.6532	-1.69845	-0.0452561	0.88359	0.0537493
415	DJC13_HUMAN	DnaJ homolog subfamily C member 13 OS=Homo sapiens GN=DNAJC13 PE=1 SV=4	89	254268	13	8.7	6.31	-1.75997	-1.84444	-1.83116	-1.34583	-1.71298	-1.97915	-1.81185	-1.67932	0.132536	0.514324	0.288763
416	DLEC1_HUMAN	Deleted in lung and esophageal cancer protein 1 OS=Homo sapiens GN=DLEC1 PE=2 SV=1	39	195658	6	4.4	5.95	-2.38608	-1.67623	-1.37006	-1.86367	-1.99628	-2.47212	-1.81079	-2.11069	-0.299899	0.443532	0.353075
417	DLGP4_HUMAN	Disks large-associated protein 4 OS=Homo sapiens GN=DLGAP4 PE=1 SV=3	32	107945	2	5	6.65	-1.59587	-1.82824	-1.66544	-1.72753	-1.71692	-1.75719	-1.69651	-1.73388	-0.0373644	0.621306	0.206694
418	DMD_HUMAN	Dystrophin OS=Homo sapiens GN=DMD PE=1 SV=2	76	426426	20	8	5.65	-1.81323	-1.81497	-2.3103	-1.25836	-1.66885	-2.15693	-1.9795	-1.69471	0.284785	0.407369	0.390012
419	DMXL1_HUMAN	DmX-like protein 1 OS=Homo sapiens GN=DMXL1 PE=1 SV=2	56	337638	12	6.8	5.91	-1.43462	-1.4096	-1.54692	-1.52307	-1.75168	-1.56155	-1.46371	-1.6121	-0.148389	0.145811	0.83621
420	DMXL2_HUMAN	DmX-like protein 2 OS=Homo sapiens GN=DMXL2 PE=1 SV=1	59	339543	10	4.8	5.93	-1.59869	-1.68387	-1.51501	-1.62905	-1.3834	-1.91819	-1.59919	-1.64354	-0.0443557	0.797861	0.0980727
421	DNA2L_HUMAN	DNA2-like helicase OS=Homo sapiens GN=DNA2 PE=1 SV=3	41	120337	8	9.2	7.95	-1.35282	-2.24355	-1.43311	-1.59874	-1.41215	-1.76978	-1.67649	-1.59356	0.0829343	0.797626	0.0982009
422	DNJB1_HUMAN	DnaJ homolog subfamily B member 1 OS=Homo sapiens GN=DNAJB1 PE=1 SV=4	35	38020	3	9.1	8.74	-1.57444	-1.97277	-1.26416	-1.70035	-1.88025	-2.11791	-1.60379	-1.89951	-0.295717	0.282051	0.549672
423	DNJB8_HUMAN	DnaJ homolog subfamily B member 8 OS=Homo sapiens GN=DNAJB8 PE=1 SV=1	40	25670	3	21.1	6	-0.955977	-1.56995	-1.62322	-1.90702	-1.58671	-1.87135	-1.38305	-1.78836	-0.405309	0.162227	0.789877
424	DNJC7_HUMAN	DnaJ homolog subfamily C member 7 OS=Homo sapiens GN=DNAJC7 PE=1 SV=2	54	56405	6	16.8	6.56	-1.64675	-1.58839	-1.93792	-2.16267	-1.69619	-1.81903	-1.72435	-1.89263	-0.168281	0.394518	0.403933
425	DNLI3_HUMAN	DNA ligase 3 OS=Homo sapiens GN=LIG3 PE=1 SV=2	45	112835	7	9.5	9.17	-1.11592	-1.99579	-1.83699	-1.33038	-1.93423	-2.69636	-1.64957	-1.98699	-0.337423	0.52005	0.283955
426	DNM3B_HUMAN	DNA (cytosine-5)-methyltransferase 3B OS=Homo sapiens GN=DNMT3B PE=1 SV=1	38	95690	6	11.1	8.74	-1.06162	-1.85332	-1.30467	-1.46388	-1.79008	-1.36292	-1.40654	-1.53896	-0.132427	0.646264	0.18959
427	DNMT1_HUMAN	DNA (cytosine-5)-methyltransferase 1 OS=Homo sapiens GN=DNMT1 PE=1 SV=2	40	183050	6	4.6	7.99	-2.08886	-2.02444	-1.83406	-1.51878	-1.9183	-1.86366	-1.98245	-1.76691	0.215543	0.215439	0.666675
428	DOC10_HUMAN	Dedicator of cytokinesis protein 10 OS=Homo sapiens GN=DOCK10 PE=1 SV=2	32	249154	9	5.9	6.49	-1.66524	-2.26362	-1.55263	-1.57127	-1.79411	-1.90873	-1.82716	-1.75804	0.0691259	0.789212	0.102806
429	DOC11_HUMAN	Dedicator of cytokinesis protein 11 OS=Homo sapiens GN=DOCK11 PE=1 SV=2	39	237519	9	8	7.87	-1.99447	-1.46839	-2.23964	-1.49868	-1.38525	-1.52851	-1.90083	-1.47081	0.430018	0.13699	0.86331
430	DOCK2_HUMAN	Dedicator of cytokinesis protein 2 OS=Homo sapiens GN=DOCK2 PE=1 SV=2	57	211812	10	8.2	6.43	-1.88354	-1.59236	-1.03462	-1.75725	-1.9957	-1.87792	-1.50351	-1.87696	-0.373452	0.221896	0.653851
431	DOCK3_HUMAN	Dedicator of cytokinesis protein 3 OS=Homo sapiens GN=DOCK3 PE=1 SV=1	41	232954	8	6.3	6.52	-1.37823	-1.58931	-1.26485	-1.714	-1.7681	-1.49676	-1.4108	-1.65962	-0.248826	0.119824	0.921458
432	DOCK8_HUMAN	Dedicator of cytokinesis protein 8 OS=Homo sapiens GN=DOCK8 PE=1 SV=3	42	238377	10	7.9	6.43	-1.37538	-1.1907	-1.50791	-1.59927	-1.7001	-1.5894	-1.358	-1.62959	-0.27159	0.0510625	1.2919
433	DOCK9_HUMAN	Dedicator of cytokinesis protein 9 OS=Homo sapiens GN=DOCK9 PE=1 SV=2	39	236295	12	9.9	7.25	-1.64712	-1.68759	-1.46267	-1.8762	-2.02953	-1.65931	-1.59913	-1.85501	-0.255884	0.115763	0.936431
434	DOLK_HUMAN	Dolichol kinase OS=Homo sapiens GN=DOLK PE=1 SV=1	33	59229	3	6.7	8.87	-1.55742	-1.53757	-1.15759	-1.95451	-1.47612	-1.9865	-1.41753	-1.80571	-0.388182	0.138455	0.85869
435	DOPO_HUMAN	Dopamine beta-hydroxylase OS=Homo sapiens GN=DBH PE=1 SV=3	40	69021	3	8.4	5.97	-0.5787	-1.67443	-1.79235	-1.63302	-1.88678	-2.08105	-1.34849	-1.86695	-0.518455	0.272293	0.564964
436	DPOE1_HUMAN	DNA polymerase epsilon catalytic subunit A OS=Homo sapiens GN=POLE PE=1 SV=5	44	261351	12	8.4	5.98	-1.69925	-1.6157	-2.00435	-1.73079	-1.82368	-1.89874	-1.7731	-1.81774	-0.0446365	0.74433	0.128235
437	DPOG1_HUMAN	DNA polymerase subunit gamma-1 OS=Homo sapiens GN=POLG PE=1 SV=1	48	139473	6	7.7	6.46	-1.5001	-1.74209	-2.23446	-1.58092	-2.05883	-1.81561	-1.82555	-1.81845	0.00709601	0.979243	0.0091096
438	DPOLA_HUMAN	DNA polymerase alpha catalytic subunit OS=Homo sapiens GN=POLA1 PE=1 SV=2	34	165807	3	4	5.61	-1.9733	-1.91334	-1.53347	-1.79707	-1.32156	-2.06756	-1.8067	-1.72873	0.0779735	0.777455	0.109325
439	DPOLQ_HUMAN	DNA polymerase theta OS=Homo sapiens GN=POLQ PE=1 SV=1	46	197474	5	4.7	6.57	-1.55041	-1.4428	-1.57697	-1.511	-1.78771	-1.49704	-1.52339	-1.59858	-0.0751896	0.506447	0.295466
440	DPOLZ_HUMAN	DNA polymerase zeta catalytic subunit OS=Homo sapiens GN=REV3L PE=1 SV=2	47	352554	12	5.8	8.72	-1.404	-1.84338	-0.966755	-1.7177	-1.82218	-1.92539	-1.40471	-1.82176	-0.417046	0.184062	0.735035
441	DPYD_HUMAN	Dihydropyrimidine dehydrogenase [NADP+] OS=Homo sapiens GN=DPYD PE=1 SV=2	38	111329	3	3.9	6.8	-1.97646	-1.77373	-1.92828	-1.03868	-1.47408	-1.96001	-1.89282	-1.49092	0.401902	0.215	0.667562
442	DPYL1_HUMAN	Dihydropyrimidinase-related protein 1 OS=Homo sapiens GN=CRMP1 PE=1 SV=1	49	62145	4	11.7	6.55	-1.84255	-1.79286	-1.2809	-0.610213	-2.14131	-1.43147	-1.63877	-1.39433	0.244441	0.635616	0.196805
443	DPYL2_HUMAN	Dihydropyrimidinase-related protein 2 OS=Homo sapiens GN=DPYSL2 PE=1 SV=1	61	62255	4	11.5	5.95	-1.80708	-1.30882	-1.65659	-0.610213	-1.22972	-1.6959	-1.59083	-1.17861	0.41222	0.300984	0.521456
444	DPYS_HUMAN	Dihydropyrimidinase OS=Homo sapiens GN=DPYS PE=1 SV=1	69	56594	4	10.2	6.81	-1.66473	-1.69996	-1.91707	-0.483132	-1.96761	-1.55513	-1.76058	-1.33529	0.425296	0.397535	0.400624
445	DSC3_HUMAN	Desmocollin-3 OS=Homo sapiens GN=DSC3 PE=1 SV=3	39	99906	6	7.8	5.77	-2.03975	-2.02503	-1.54146	-1.58868	-1.84848	-2.09099	-1.86875	-1.84272	0.026029	0.911002	0.0404805
446	DSCAM_HUMAN	Down syndrome cell adhesion molecule OS=Homo sapiens GN=DSCAM PE=2 SV=2	59	222121	8	4.6	7.78	-1.29401	-1.27208	-2.26277	-1.45961	-1.42951	-2.3848	-1.60962	-1.75797	-0.14835	0.759604	0.119413
447	DTX2_HUMAN	Protein deltex-2 OS=Homo sapiens GN=DTX2 PE=1 SV=3	34	67203	3	6.3	8.79	-1.95904	-1.67117	-2.22535	-2.0724	-1.80564	-2.31225	-1.95185	-2.06343	-0.11158	0.633957	0.19794
448	DUOX2_HUMAN	Dual oxidase 2 OS=Homo sapiens GN=DUOX2 PE=1 SV=1	51	175252	6	6.3	8.02	-1.75846	-2.10147	-1.83943	-1.47781	-1.78219	-1.64626	-1.89979	-1.63542	0.264373	0.123589	0.908019
449	DX26B_HUMAN	Protein DDX26B OS=Homo sapiens GN=DDX26B PE=2 SV=1	50	96612	6	9.5	8.89	-2.08775	-2.02017	-1.71789	-1.72751	-1.64643	-1.89887	-1.94193	-1.7576	0.184331	0.246461	0.608251
450	DYH1_HUMAN	Dynein heavy chain 1, axonemal OS=Homo sapiens GN=DNAH1 PE=1 SV=3	96	493656	17	7	5.66	-1.80355	-1.62853	-1.88056	-1.62017	-1.74464	-1.6627	-1.77088	-1.67583	0.0950476	0.316171	0.500078
451	DYH10_HUMAN	Dynein heavy chain 10, axonemal OS=Homo sapiens GN=DNAH10 PE=1 SV=3	72	514484	17	6.1	5.64	-1.81005	-1.00016	-2.05255	-1.10853	-1.84644	-1.96926	-1.62092	-1.64141	-0.0204906	0.963122	0.0163187
452	DYH11_HUMAN	Dynein heavy chain 11, axonemal OS=Homo sapiens GN=DNAH11 PE=1 SV=2	74	520681	15	5.3	6.03	-1.52826	-1.91793	-1.21574	-1.30529	-2.51626	-1.46888	-1.55398	-1.76348	-0.2095	0.651823	0.185871
453	DYH12_HUMAN	Dynein heavy chain 12, axonemal OS=Homo sapiens GN=DNAH12 PE=2 SV=2	39	356713	10	6.1	5.85	-1.73876	-1.66821	-1.90078	-1.76028	-1.97233	-1.88527	-1.76925	-1.87262	-0.103375	0.325605	0.487309
454	DYH14_HUMAN	Dynein heavy chain 14, axonemal OS=Homo sapiens GN=DNAH14 PE=2 SV=3	92	399640	20	9	6.52	-1.69845	-1.91477	-1.45953	-2.25296	-1.75728	-2.51945	-1.69092	-2.17657	-0.485651	0.134191	0.872276
455	DYH17_HUMAN	Dynein heavy chain 17, axonemal OS=Homo sapiens GN=DNAH17 PE=2 SV=2	67	511460	16	5.5	5.56	-1.8121	-1.82165	-1.77923	-1.94155	-2.07766	-2.14352	-1.80433	-2.05424	-0.249918	0.0147584	1.83096
456	DYH2_HUMAN	Dynein heavy chain 2, axonemal OS=Homo sapiens GN=DNAH2 PE=1 SV=3	99	507375	17	5.8	5.98	-1.68095	-1.68498	-1.87557	-2.04501	-1.92657	-1.43937	-1.74716	-1.80365	-0.0564865	0.787653	0.103665
457	DYH3_HUMAN	Dynein heavy chain 3, axonemal OS=Homo sapiens GN=DNAH3 PE=2 SV=1	125	470468	24	8.1	6.04	-2.1039	-1.55249	-1.33499	-1.30804	-2.30945	-2.43544	-1.66379	-2.01765	-0.353853	0.45067	0.346142
458	DYH5_HUMAN	Dynein heavy chain 5, axonemal OS=Homo sapiens GN=DNAH5 PE=1 SV=3	78	528684	17	6.3	5.79	-1.90288	-1.9341	-1.67757	-1.73888	-1.62	-2.28523	-1.83818	-1.88137	-0.0431879	0.854063	0.06851
459	DYH6_HUMAN	Dynein heavy chain 6, axonemal OS=Homo sapiens GN=DNAH6 PE=1 SV=3	56	475679	12	4.2	5.72	-1.99327	-1.90323	-1.7539	-1.47346	-1.82294	-1.48856	-1.88347	-1.59499	0.288481	0.0971841	1.0124
460	DYH7_HUMAN	Dynein heavy chain 7, axonemal OS=Homo sapiens GN=DNAH7 PE=1 SV=1	34	460846	8	3.8	5.7	-1.22366	-2.24488	-1.58427	-1.07539	-1.97116	-1.88268	-1.68427	-1.64308	0.0411926	0.925363	0.0336881
461	DYH8_HUMAN	Dynein heavy chain 8, axonemal OS=Homo sapiens GN=DNAH8 PE=1 SV=2	97	514335	20	6	5.95	-1.44005	-1.7508	-1.16135	-0.646301	-2.05283	-2.29807	-1.45073	-1.66573	-0.215	0.711876	0.147596
462	DYH9_HUMAN	Dynein heavy chain 9, axonemal OS=Homo sapiens GN=DNAH9 PE=1 SV=2	61	511579	14	4.4	5.65	-1.78644	-2.02659	-1.37246	-2.13252	-1.97103	-1.83574	-1.7285	-1.97976	-0.251269	0.296398	0.528124
463	DYHC1_HUMAN	Cytoplasmic dynein 1 heavy chain 1 OS=Homo sapiens GN=DYNC1H1 PE=1 SV=5	126	532072	21	6.6	6.01	-1.81146	-1.61785	-1.48019	-2.00768	-2.27002	-1.66393	-1.6365	-1.98054	-0.34404	0.160625	0.794186
464	DYHC2_HUMAN	Cytoplasmic dynein 2 heavy chain 1 OS=Homo sapiens GN=DYNC2H1 PE=1 SV=3	48	492283	16	5	6.11	-1.66384	-1.15226	-1.7261	-1.82378	-2.0691	-1.80182	-1.51407	-1.89823	-0.384165	0.128515	0.891046
465	DYN1_HUMAN	Dynamin-1 OS=Homo sapiens GN=DNM1 PE=1 SV=2	36	97347	5	8.9	6.73	-1.63737	-1.16808	-1.78655	-1.47486	-1.90207	-1.63793	-1.53067	-1.67162	-0.140958	0.563463	0.249134
466	DYN3_HUMAN	Dynamin-3 OS=Homo sapiens GN=DNM3 PE=1 SV=4	51	97685	9	13.8	8.51	-1.00356	-1.17832	-1.81411	-1.61811	-1.41782	-2.49907	-1.332	-1.845	-0.513001	0.282494	0.54899
467	DYTN_HUMAN	Dystrotelin OS=Homo sapiens GN=DYTN PE=2 SV=1	35	65279	5	12.5	9.18	-1.43127	-1.66835	-1.62731	-1.74979	-1.54729	-1.54593	-1.57564	-1.61433	-0.0386922	0.717702	0.144056
468	DZI1L_HUMAN	Zinc finger protein DZIP1L OS=Homo sapiens GN=DZIP1L PE=2 SV=1	40	86717	4	7.7	6.72	-1.67077	-1.7309	-1.4843	-1.33041	-1.91461	-2.12204	-1.62865	-1.78902	-0.160363	0.553639	0.256774
469	E2AK4_HUMAN	Eukaryotic translation initiation factor 2-alpha kinase 4 OS=Homo sapiens GN=EIF2AK4 PE=1 SV=2	46	186722	6	4.4	5.9	-1.64996	-1.58132	-1.70632	-1.16965	-1.91805	-2.01037	-1.64587	-1.69936	-0.053491	0.851878	0.0696225
470	E41L5_HUMAN	Band 4.1-like protein 5 OS=Homo sapiens GN=EPB41L5 PE=1 SV=3	47	81805	6	12.1	6.15	-1.49047	-1.69451	-1.24584	-1.94221	-1.81463	-1.80882	-1.47694	-1.85522	-0.378282	0.0505826	1.296
471	EBLN1_HUMAN	Endogenous Borna-like N element-1 OS=Homo sapiens GN=GK006 PE=1 SV=1	32	30430	4	22.1	9.2	-1.64795	-1.66109	-1.8685	-1.58007	-1.82004	-1.94033	-1.72585	-1.78015	-0.0543004	0.692628	0.1595
472	ECH1_HUMAN	Delta(3,5)-Delta(2,4)-dienoyl-CoA isomerase, mitochondrial OS=Homo sapiens GN=ECH1 PE=1 SV=2	54	35793	4	20.4	8.16	-1.4239	-1.33114	-1.84225	-0.200518	-1.83763	-2.04753	-1.53243	-1.36189	0.170537	0.791898	0.101331
473	ECHD2_HUMAN	Enoyl-CoA hydratase domain-containing protein 2, mitochondrial OS=Homo sapiens GN=ECHDC2 PE=2 SV=2	32	31106	5	25.3	9.03	-1.69353	-1.49453	-1.66837	-1.99577	-1.98946	-1.82999	-1.61881	-1.93841	-0.3196	0.0181512	1.74109
474	EDRF1_HUMAN	Erythroid differentiation-related factor 1 OS=Homo sapiens GN=EDRF1 PE=1 SV=1	43	138440	8	8.2	5.93	-1.82823	-1.45432	-1.17066	-1.32254	-1.66826	-1.55196	-1.4844	-1.51425	-0.0298491	0.896678	0.0473634
475	EF1A1_HUMAN	Elongation factor 1-alpha 1 OS=Homo sapiens GN=EEF1A1 PE=1 SV=1	189	50109	6	17.1	9.1	0.177004	-0.372324	-0.293242	0.390059	-0.55841	-1.69403	-0.162854	-0.620793	-0.457939	0.505231	0.29651
476	EF1A2_HUMAN	Elongation factor 1-alpha 2 OS=Homo sapiens GN=EEF1A2 PE=1 SV=1	72	50438	3	11	9.11	0.331741	1.77233	1.91068	-1.86712	-1.78717	-2.41523	1.33825	-2.02317	-3.36142	0.00343913	2.46355
477	EF1B_HUMAN	Elongation factor 1-beta OS=Homo sapiens GN=EEF1B2 PE=1 SV=3	69	24748	2	9.8	4.5	-1.08281	-1.90067	-1.44288	1.10744	0	1.90218	-1.47545	1.00321	2.47866	0.0144977	1.8387
478	EF1D_HUMAN	Elongation factor 1-delta OS=Homo sapiens GN=EEF1D PE=1 SV=5	203	31103	6	30.2	4.9	-1.45705	0	-2.013	0.994718	1.39994	1.60711	-1.15668	1.33392	2.4906	0.016469	1.78333
479	EF2_HUMAN	Elongation factor 2 OS=Homo sapiens GN=EEF2 PE=1 SV=4	571	95277	20	30.8	6.41	-0.953627	-0.372324	-0.293242	0.92128	-0.194284	-2.09855	-0.539731	-0.457185	0.0825457	0.931775	0.0306891
480	EFC4B_HUMAN	EF-hand calcium-binding domain-containing protein 4B OS=Homo sapiens GN=EFCAB4B PE=2 SV=1	33	45564	4	9.1	4.95	-1.82861	-2.11333	-1.84195	-1.09462	-1.84559	-1.42225	-1.92796	-1.45415	0.47381	0.115483	0.937481
481	EFCB6_HUMAN	EF-hand calcium-binding domain-containing protein 6 OS=Homo sapiens GN=EFCAB6 PE=1 SV=1	41	172820	9	7.4	8.67	-1.84713	-1.67558	-1.77904	-1.59924	-1.50465	-2.36843	-1.76725	-1.82411	-0.0568621	0.847938	0.0716359
482	EFCB7_HUMAN	EF-hand calcium-binding domain-containing protein 7 OS=Homo sapiens GN=EFCAB7 PE=2 SV=1	41	71935	7	14	6.01	-1.7378	-1.31436	-1.94038	-1.71186	-1.84007	-1.85728	-1.66418	-1.80307	-0.138888	0.5054	0.296365
483	EFHA2_HUMAN	EF-hand domain-containing family member A2 OS=Homo sapiens GN=EFHA2 PE=2 SV=1	33	60673	3	7.2	8.35	-1.61244	-1.93715	-1.86267	-2.16763	-1.72417	-1.87098	-1.80409	-1.92093	-0.116839	0.513773	0.289228
484	EFHD1_HUMAN	EF-hand domain-containing protein D1 OS=Homo sapiens GN=EFHD1 PE=1 SV=1	32	26911	5	27.2	5.34	-1.58673	-1.83156	-1.87144	-1.50166	-1.4572	-1.97711	-1.76324	-1.64532	0.117923	0.565897	0.247262
485	EFR3B_HUMAN	Protein EFR3 homolog B OS=Homo sapiens GN=EFR3B PE=2 SV=2	34	92428	5	8	6.26	-0.742479	-1.77888	-1.61669	-1.83962	-1.84289	-1.94977	-1.37935	-1.87743	-0.498077	0.198916	0.701331
486	EIF2A_HUMAN	Eukaryotic translation initiation factor 2A OS=Homo sapiens GN=EIF2A PE=1 SV=3	33	64949	4	8.2	9	-1.57024	-2.19821	-1.85946	-1.80868	-1.56881	-1.62797	-1.87597	-1.66849	0.207482	0.347913	0.45853
487	ELAV1_HUMAN	ELAV-like protein 1 OS=Homo sapiens GN=ELAVL1 PE=1 SV=2	42	36069	4	14.7	9.23	-1.09174	-1.68952	-1.85907	-0.200518	-1.97168	-2.07114	-1.54678	-1.41444	0.132331	0.848772	0.0712092
488	ELYS_HUMAN	Protein ELYS OS=Homo sapiens GN=AHCTF1 PE=1 SV=3	32	252342	4	3	6.19	-1.4298	-1.47004	-1.74829	-1.632	-2.02546	-1.14044	-1.54938	-1.5993	-0.0499231	0.86472	0.0631243
489	ENC1_HUMAN	Ectoderm-neural cortex protein 1 OS=Homo sapiens GN=ENC1 PE=1 SV=2	32	66087	4	12.9	6.4	-1.74521	-1.97208	-2.03584	-1.38682	-2.24113	-2.10445	-1.91771	-1.9108	0.00691048	0.981442	0.00813552
490	ENOA_HUMAN	Alpha-enolase OS=Homo sapiens GN=ENO1 PE=1 SV=2	304	47139	10	31.1	7.01	-0.508745	1.44339	-0.648233	-2.83918	-1.54988	-2.34487	0.0954713	-2.24464	-2.34012	0.0388203	1.41094
491	ENOB_HUMAN	Beta-enolase OS=Homo sapiens GN=ENO3 PE=1 SV=4	115	46902	3	11.8	7.59	-1.86509	-1.76169	-0.357168	1.15553	1.64589	1.88814	-1.32798	1.56319	2.89117	0.00556038	2.2549
492	ENOG_HUMAN	Gamma-enolase OS=Homo sapiens GN=ENO2 PE=1 SV=3	61	47239	5	19.8	4.91	-1.81323	-1.61486	0.276632	-0.375687	-2.01841	-1.34367	-1.05049	-1.24592	-0.195434	0.823135	0.0845287
493	ENPL_HUMAN	Endoplasmin OS=Homo sapiens GN=HSP90B1 PE=1 SV=1	423	92411	13	20.7	4.76	0.783757	0.450217	-1.38763	0.784844	-0.194284	-1.84539	-0.0512174	-0.418276	-0.367059	0.737674	0.132135
494	ENPLL_HUMAN	Putative endoplasmin-like protein OS=Homo sapiens GN=HSP90B2P PE=5 SV=1	36	45830	5	19	5.14	-1.66691	-1.27231	-2.27239	-1.14663	-2.02484	-1.80177	-1.7372	-1.65775	0.0794573	0.849445	0.0708648
495	EP300_HUMAN	Histone acetyltransferase p300 OS=Homo sapiens GN=EP300 PE=1 SV=2	57	263990	7	4.7	8.81	-1.96407	-1.87805	-1.05585	-1.53934	-1.90205	-1.44407	-1.63266	-1.62849	0.00417026	0.990267	0.00424769
496	EP400_HUMAN	E1A-binding protein p400 OS=Homo sapiens GN=EP400 PE=1 SV=3	37	343404	8	4	9.27	-1.09842	-1.61387	-1.49805	-1.57199	-1.99914	-1.94716	-1.40345	-1.83943	-0.435981	0.10189	0.99187
497	EPHA5_HUMAN	Ephrin type-A receptor 5 OS=Homo sapiens GN=EPHA5 PE=1 SV=3	37	114729	6	9.7	6.53	-1.53205	-1.253	-1.90625	-1.6765	-2.03747	-1.91273	-1.56377	-1.87557	-0.311803	0.22382	0.650102
498	EPHA6_HUMAN	Ephrin type-A receptor 6 OS=Homo sapiens GN=EPHA6 PE=2 SV=2	46	116041	7	11.6	6.42	-1.58034	-1.54455	-1.73854	-1.86329	-2.48679	-1.80536	-1.62115	-2.05181	-0.430667	0.129556	0.887541
499	EPHA8_HUMAN	Ephrin type-A receptor 8 OS=Homo sapiens GN=EPHA8 PE=1 SV=2	44	110932	7	11.9	8.42	-2.03763	-1.56176	-1.19409	-1.44439	-0.963907	-2.43817	-1.59783	-1.61549	-0.0176621	0.973411	0.011704
500	EPHB3_HUMAN	Ephrin type-B receptor 3 OS=Homo sapiens GN=EPHB3 PE=1 SV=2	36	110259	7	12.6	5.95	-1.06258	-2.06066	-1.91322	-1.72027	-2.14831	-2.0831	-1.67882	-1.9839	-0.305075	0.418217	0.378598
501	EPHB6_HUMAN	Ephrin type-B receptor 6 OS=Homo sapiens GN=EPHB6 PE=1 SV=3	50	109204	5	6.4	6.19	-2.30904	-1.67181	-1.73317	-1.08868	-1.62535	-1.40432	-1.90468	-1.37278	0.531894	0.106118	0.97421
502	EPIPL_HUMAN	Epiplakin OS=Homo sapiens GN=EPPK1 PE=1 SV=1	64	552754	13	3.9	5.43	-2.13286	-1.50986	-1.77725	-1.57119	-1.25184	-2.00841	-1.80666	-1.61048	0.196177	0.527684	0.277626
503	ERBB2_HUMAN	Receptor tyrosine-protein kinase erbB-2 OS=Homo sapiens GN=ERBB2 PE=1 SV=1	42	137821	7	8.9	5.58	-1.24314	-2.02059	-2.01093	-2.30751	-1.79284	-1.29195	-1.75822	-1.79743	-0.0392131	0.924795	0.0339546
504	ERBB3_HUMAN	Receptor tyrosine-protein kinase erbB-3 OS=Homo sapiens GN=ERBB3 PE=1 SV=1	49	148002	9	9.5	6.11	-1.97681	-1.84588	-2.12841	-1.35411	-1.89683	-2.06584	-1.9837	-1.77226	0.211438	0.409382	0.387871
505	ERBB4_HUMAN	Receptor tyrosine-protein kinase erbB-4 OS=Homo sapiens GN=ERBB4 PE=1 SV=1	37	146713	10	11.2	5.98	-1.71283	-2.1345	-1.78269	-1.07786	-1.49662	-1.65354	-1.87667	-1.40934	0.467334	0.0962305	1.01669
506	ERF3A_HUMAN	Eukaryotic peptide chain release factor GTP-binding subunit ERF3A OS=Homo sapiens GN=GSPT1 PE=1 SV=1	33	55720	5	14.8	5.45	-1.45018	-2.08214	-1.69901	-1.49829	-1.53316	-2.47149	-1.74378	-1.83431	-0.0905333	0.817752	0.0873786
507	ERG_HUMAN	Transcriptional regulator ERG OS=Homo sapiens GN=ERG PE=1 SV=2	36	54574	5	13.4	7.01	-1.45674	-1.4967	-1.42282	-1.4029	-2.25654	-1.67174	-1.45875	-1.77706	-0.318307	0.276604	0.558141
508	ERP29_HUMAN	Endoplasmic reticulum resident protein 29 OS=Homo sapiens GN=ERP29 PE=1 SV=4	117	28975	5	25.3	6.77	0.928954	-1.54874	-1.47618	0.483132	-0.194284	-1.18249	-0.698655	-0.297882	0.400773	0.693875	0.158719
509	ERR2_HUMAN	Steroid hormone receptor ERR2 OS=Homo sapiens GN=ESRRB PE=1 SV=1	39	55583	3	9.2	8.51	-2.03655	-1.9272	-1.8533	-1.87769	-1.60641	-1.75353	-1.93902	-1.74588	0.19314	0.111185	0.953954
510	ESCO1_HUMAN	N-acetyltransferase ESCO1 OS=Homo sapiens GN=ESCO1 PE=1 SV=3	38	94923	6	9.9	9.27	-1.84502	-1.81756	-1.71565	-1.5879	-1.40713	-1.99799	-1.79274	-1.66434	0.128406	0.513201	0.289713
511	ESPL1_HUMAN	Separin OS=Homo sapiens GN=ESPL1 PE=1 SV=2	48	232966	7	4.9	7.23	-1.75997	-1.59777	-1.39825	-1.73433	-2.12607	-2.28523	-1.58533	-2.04854	-0.463212	0.0756163	1.12138
512	ESPN_HUMAN	Espin OS=Homo sapiens GN=ESPN PE=1 SV=1	40	91675	4	7.7	6.47	-1.83687	-1.55337	-1.36521	-2.15895	-1.9711	-2.00183	-1.58515	-2.04396	-0.458808	0.0368941	1.43304
513	ESPNL_HUMAN	Espin-like protein OS=Homo sapiens GN=ESPNL PE=1 SV=2	47	108068	3	4.7	6.01	-2.08587	-1.45886	-1.31902	-1.93253	-1.70984	-1.94825	-1.62125	-1.86354	-0.242293	0.383961	0.415713
514	EST1A_HUMAN	Telomerase-binding protein EST1A OS=Homo sapiens GN=SMG6 PE=1 SV=2	63	160362	8	7.9	6.66	-1.66356	-1.72367	-1.41732	-1.79729	-2.2686	-1.67416	-1.60151	-1.91335	-0.311836	0.201009	0.696785
515	EST2_HUMAN	Carboxylesterase 2 OS=Homo sapiens GN=CES2 PE=1 SV=1	34	61767	4	9.3	5.7	-1.5135	-1.9851	-1.67671	-1.74432	-1.76109	-1.85221	-1.72511	-1.78587	-0.0607658	0.691292	0.160338
516	ETV7_HUMAN	Transcription factor ETV7 OS=Homo sapiens GN=ETV7 PE=1 SV=1	36	38973	4	22.9	8.27	-1.97145	-1.44481	-1.36379	-2.22399	-1.49983	-1.902	-1.59335	-1.87527	-0.281924	0.375742	0.42511
517	EVPL_HUMAN	Envoplakin OS=Homo sapiens GN=EVPL PE=1 SV=2	44	231477	5	3.3	6.56	-1.84833	-1.27832	-1.33211	-1.55709	-2.01857	-1.37253	-1.48626	-1.6494	-0.163143	0.570656	0.243626
518	EXD1_HUMAN	Exonuclease 3~-5~ domain-containing protein 1 OS=Homo sapiens GN=EXD1 PE=2 SV=3	49	58268	6	19.3	5.5	-2.05065	-1.71927	-1.43574	-1.66865	-1.47985	-1.8348	-1.73522	-1.6611	0.074121	0.73615	0.133034
519	EXOC6_HUMAN	Exocyst complex component 6 OS=Homo sapiens GN=EXOC6 PE=1 SV=3	53	93663	6	11.8	5.82	-2.23638	-1.99677	-1.82484	-1.96962	-1.7466	-1.97174	-2.01933	-1.89599	0.123342	0.430435	0.366092
520	EXOSX_HUMAN	Exosome component 10 OS=Homo sapiens GN=EXOSC10 PE=1 SV=2	44	100768	6	9	8.68	-1.67424	-1.86454	-1.67802	-1.49681	-1.56365	-2.5024	-1.73893	-1.85429	-0.115352	0.74478	0.127972
521	EYS_HUMAN	Protein eyes shut homolog OS=Homo sapiens GN=EYS PE=2 SV=4	48	350549	7	4	5.5	-1.80153	-1.67993	-1.55828	-1.90737	-1.80768	-2.14272	-1.67991	-1.95259	-0.272677	0.0884554	1.05328
522	EZH1_HUMAN	Histone-lysine N-methyltransferase EZH1 OS=Homo sapiens GN=EZH1 PE=1 SV=2	51	85216	8	18.7	8.01	-1.79245	-2.09656	-1.41365	-1.86811	-1.68363	-1.9936	-1.76755	-1.84845	-0.0808917	0.72832	0.137678
523	F105B_HUMAN	Protein FAM105B OS=Homo sapiens GN=FAM105B PE=1 SV=3	34	40237	6	24.1	5.35	-1.57617	-1.98088	-1.51751	-1.86185	-1.32338	-1.5027	-1.69152	-1.56264	0.128881	0.581391	0.235531
524	F120A_HUMAN	Constitutive coactivator of PPAR-gamma-like protein 1 OS=Homo sapiens GN=FAM120A PE=1 SV=2	40	121811	3	5.3	9.07	-1.19253	-2.12325	-1.50534	-2.39512	-1.90418	-1.29059	-1.60704	-1.8633	-0.256255	0.575209	0.240174
525	F123B_HUMAN	Protein FAM123B OS=Homo sapiens GN=FAM123B PE=1 SV=2	40	123952	5	7.8	4.77	-1.78057	-2.20519	-1.66954	-1.8246	-1.51933	-1.69783	-1.8851	-1.68059	0.204512	0.332568	0.47812
526	F179A_HUMAN	Protein FAM179A OS=Homo sapiens GN=FAM179A PE=2 SV=2	38	111084	6	10	9.51	-1.0348	-1.75112	-1.05947	-1.43985	-1.65481	-2.02022	-1.2818	-1.70496	-0.423164	0.217642	0.662256
527	F179B_HUMAN	Protein FAM179B OS=Homo sapiens GN=FAM179B PE=1 SV=3	81	189268	10	8	8.73	-2.04278	-1.68892	-1.47288	-1.5833	-1.88012	-1.98851	-1.73486	-1.81731	-0.0824466	0.708889	0.149422
528	F186A_HUMAN	Protein FAM186A OS=Homo sapiens GN=FAM186A PE=2 SV=3	42	262595	6	3.9	8.66	-1.32747	-2.06621	-0.97038	-1.54146	-1.96708	-1.68566	-1.45469	-1.7314	-0.276711	0.468692	0.329112
529	F194A_HUMAN	Protein FAM194A OS=Homo sapiens GN=FAM194A PE=2 SV=1	41	75208	6	11.3	4.87	-1.45492	-1.76108	-1.51261	-2.08898	-1.63427	-1.69746	-1.57621	-1.8069	-0.230695	0.247301	0.606774
530	FA13C_HUMAN	Protein FAM13C OS=Homo sapiens GN=FAM13C PE=2 SV=2	46	65687	5	9.2	5.5	-1.81075	-1.44383	-1.99944	-1.55844	-2.03414	-1.6892	-1.75134	-1.7606	-0.00925589	0.967902	0.0141684
531	FA22A_HUMAN	Protein FAM22A OS=Homo sapiens GN=FAM22A PE=2 SV=4	34	93831	3	4.1	8.6	-0.958789	-1.8372	-1.62159	-1.84639	-1.59718	-2.20149	-1.47253	-1.88169	-0.409158	0.266575	0.574181
532	FA26D_HUMAN	Protein FAM26D OS=Homo sapiens GN=FAM26D PE=1 SV=1	32	35036	4	12.7	6.44	-1.15501	-2.37035	-2.05978	-1.83337	-1.86742	-1.91526	-1.86171	-1.87202	-0.0103027	0.978852	0.00928289
533	FA26F_HUMAN	Protein FAM26F OS=Homo sapiens GN=FAM26F PE=2 SV=1	39	34436	3	13.7	8.87	0.749346	1.56713	1.74204	-1.65272	-2.50003	-1.85406	1.35284	-2.00227	-3.35511	0.00109112	2.96213
534	FA40A_HUMAN	Protein FAM40A OS=Homo sapiens GN=FAM40A PE=1 SV=1	37	95515	6	12.4	5.92	-1.46766	-2.1429	-2.52611	1.39815	1.41123	1.58354	-2.04556	1.4643	3.50986	0.000369734	3.43211
535	FA5_HUMAN	Coagulation factor V OS=Homo sapiens GN=F5 PE=1 SV=3	34	251514	3	2.5	5.68	-2.23272	-1.18238	-1.86138	-1.12573	-2.33141	-2.06615	-1.75883	-1.8411	-0.0822712	0.871671	0.0596473
536	FA59A_HUMAN	Protein FAM59A OS=Homo sapiens GN=FAM59A PE=1 SV=2	39	97125	5	8	6.32	-1.50158	-1.40918	-1.28194	-1.71178	-1.84383	-2.17071	-1.39756	-1.90877	-0.51121	0.0273782	1.56259
537	FA65A_HUMAN	Protein FAM65A OS=Homo sapiens GN=FAM65A PE=1 SV=1	36	132225	5	4.7	5.87	-1.2874	-2.04133	-1.36145	-1.26584	-2.12669	-1.4086	-1.5634	-1.60038	-0.0369817	0.922801	0.034892
538	FA69A_HUMAN	Protein FAM69A OS=Homo sapiens GN=FAM69A PE=2 SV=1	47	48992	4	14.7	6.92	-1.84732	-1.38676	-1.25175	-1.56822	-1.80702	-1.41486	-1.49528	-1.5967	-0.101424	0.659317	0.180906
539	FA8_HUMAN	Coagulation factor VIII OS=Homo sapiens GN=F8 PE=1 SV=1	57	266841	11	6	6.95	-1.665	-1.40347	-1.5427	-2.15348	-2.22203	-1.68694	-1.53706	-2.02082	-0.483761	0.0585027	1.23282
540	FACD2_HUMAN	Fanconi anemia group D2 protein OS=Homo sapiens GN=FANCD2 PE=1 SV=1	32	166356	6	4.9	5.84	-1.66118	-1.50716	-1.51078	-1.56196	-2.52997	-1.80825	-1.55971	-1.96673	-0.407021	0.239588	0.620535
541	FAK2_HUMAN	Protein-tyrosine kinase 2-beta OS=Homo sapiens GN=PTK2B PE=1 SV=2	47	115800	7	10	5.91	-1.43726	-2.15588	-1.59001	-1.39294	-1.04337	-2.11045	-1.72771	-1.51559	0.212125	0.60887	0.215475
542	FANCB_HUMAN	Fanconi anemia group B protein OS=Homo sapiens GN=FANCB PE=1 SV=1	31	97663	3	4	7.79	-2.11771	-2.03404	-1.60775	-2.01589	-1.91075	-1.54269	-1.91983	-1.82311	0.096717	0.673798	0.17147
543	FANCJ_HUMAN	Fanconi anemia group J protein OS=Homo sapiens GN=BRIP1 PE=1 SV=1	54	140789	10	11	6.49	1.289	1.87643	1.04227	-1.78506	-2.53808	-2.05336	1.40257	-2.1255	-3.52807	0.000440371	3.35618
544	FANCL_HUMAN	E3 ubiquitin-protein ligase FANCL OS=Homo sapiens GN=FANCL PE=1 SV=2	48	42877	6	25.1	6.02	-1.94407	-1.23585	-2.01691	-1.53373	-1.18382	-1.87053	-1.73227	-1.52936	0.202915	0.558534	0.25295
545	FARP2_HUMAN	FERM, RhoGEF and pleckstrin domain-containing protein 2 OS=Homo sapiens GN=FARP2 PE=1 SV=3	32	119813	4	5.1	8.96	-1.52651	-1.91945	-1.78829	-1.56593	-2.35645	-1.92179	-1.74475	-1.94806	-0.203308	0.471719	0.326317
546	FAS_HUMAN	Fatty acid synthase OS=Homo sapiens GN=FASN PE=1 SV=3	40	273254	8	6.2	6.01	-2.09669	-1.86959	-2.28054	-2.14734	-2.47676	-1.96889	-2.08227	-2.19766	-0.115394	0.577189	0.238682
547	FAT1_HUMAN	Protocadherin Fat 1 OS=Homo sapiens GN=FAT1 PE=1 SV=1	91	505963	11	3.8	4.84	-2.12145	-1.65669	-1.35208	-1.30306	-1.82235	-1.63469	-1.71007	-1.5867	0.12337	0.671826	0.172743
548	FAT2_HUMAN	Protocadherin Fat 2 OS=Homo sapiens GN=FAT2 PE=1 SV=1	49	479093	11	3.9	5.01	-1.79163	-1.85315	-0.841609	-2.26531	-1.58795	-1.87474	-1.49546	-1.90933	-0.413868	0.339276	0.469447
549	FAT3_HUMAN	Protocadherin Fat 3 OS=Homo sapiens GN=FAT3 PE=2 SV=2	65	505209	10	3.9	4.71	-1.80455	-1.76888	-2.04931	-1.31922	-1.36436	-1.96282	-1.87425	-1.5488	0.325447	0.222212	0.653232
550	FAT4_HUMAN	Protocadherin Fat 4 OS=Homo sapiens GN=FAT4 PE=2 SV=2	63	542351	14	4.8	4.77	-1.51602	-2.52092	-1.84878	-1.56582	-1.96075	-2.06843	-1.9619	-1.865	0.0969037	0.785333	0.104946
551	FBLI1_HUMAN	Filamin-binding LIM protein 1 OS=Homo sapiens GN=FBLIM1 PE=1 SV=2	32	40643	4	8.6	5.71	-1.7302	-1.39169	-1.5292	-1.37229	-1.7396	-1.59989	-1.55036	-1.57059	-0.0202306	0.89601	0.047687
552	FBLN7_HUMAN	Fibulin-7 OS=Homo sapiens GN=FBLN7 PE=2 SV=1	47	47345	4	11.6	7.88	0.331741	0.372324	1.32062	-2.08141	-0.55841	-2.17978	0.674894	-1.60653	-2.28143	0.0208022	1.68189
553	FBN1_HUMAN	Fibrillin-1 OS=Homo sapiens GN=FBN1 PE=1 SV=2	223	312083	28	16	4.81	-1.75997	-1.51662	-2.09297	-1.73201	-2.0536	-1.70921	-1.78985	-1.83161	-0.041757	0.845326	0.0729759
554	FBN2_HUMAN	Fibrillin-2 OS=Homo sapiens GN=FBN2 PE=1 SV=3	81	314558	23	13.7	4.73	-1.42074	-1.77789	-1.70061	-1.78127	-1.91312	-1.90875	-1.63308	-1.86771	-0.234635	0.114926	0.939583
555	FBN3_HUMAN	Fibrillin-3 OS=Homo sapiens GN=FBN3 PE=2 SV=2	79	300164	16	11.9	4.92	-2.14178	-2.15584	-1.86786	-1.71043	-1.66048	-2.42369	-2.05516	-1.93153	0.123629	0.663629	0.178074
556	FBW10_HUMAN	F-box/WD repeat-containing protein 10 OS=Homo sapiens GN=FBXW10 PE=2 SV=1	36	119683	5	7.3	9.43	-1.37441	-1.68482	-1.62523	-1.76901	-1.90492	-2.16979	-1.56149	-1.9479	-0.386418	0.063041	1.20038
557	FBW1A_HUMAN	F-box/WD repeat-containing protein 1A OS=Homo sapiens GN=BTRC PE=1 SV=1	41	68822	5	11.9	8.3	-2.13403	-1.46619	-1.85938	-1.69389	-2.13023	-1.52349	-1.81987	-1.78253	0.0373306	0.894763	0.0482919
558	FBX18_HUMAN	F-box only protein 18 OS=Homo sapiens GN=FBXO18 PE=1 SV=2	37	117611	4	5.3	8.59	-1.4788	-1.70059	-1.80137	-2.01359	-1.53045	-2.25904	-1.66025	-1.93436	-0.274109	0.306942	0.512944
559	FBX30_HUMAN	F-box only protein 30 OS=Homo sapiens GN=FBXO30 PE=1 SV=3	41	82251	6	11	5.21	-1.29102	-1.71928	-1.67372	-1.5574	-1.86802	-2.07557	-1.56134	-1.83367	-0.272322	0.25039	0.601382
560	FBX34_HUMAN	F-box only protein 34 OS=Homo sapiens GN=FBXO34 PE=1 SV=2	34	78661	4	7.6	8.32	-1.93094	-1.67554	-1.87232	-1.84613	-1.38385	-2.17637	-1.82627	-1.80211	0.0241534	0.925443	0.0336503
561	FBX38_HUMAN	F-box only protein 38 OS=Homo sapiens GN=FBXO38 PE=1 SV=3	69	133858	8	11.1	5.92	-1.48452	-1.41597	-2.09181	-1.86076	-1.77736	-2.0396	-1.6641	-1.89257	-0.228475	0.373526	0.427679
562	FCGBP_HUMAN	IgGFc-binding protein OS=Homo sapiens GN=FCGBP PE=1 SV=3	46	571639	13	4.2	5.14	-1.26408	-1.96164	-1.15972	-2.05734	-1.45953	-2.07517	-1.46181	-1.86401	-0.402197	0.280955	0.551363
563	FEM1C_HUMAN	Protein fem-1 homolog C OS=Homo sapiens GN=FEM1C PE=2 SV=1	39	68629	6	10.4	7.6	-1.68739	-1.32996	-1.54399	-1.57629	-1.67263	-2.05074	-1.52044	-1.76655	-0.246108	0.239355	0.620958
564	FEN1_HUMAN	Flap endonuclease 1 OS=Homo sapiens GN=FEN1 PE=1 SV=1	37	42566	4	20.8	8.8	-1.74948	-1.22302	-1.45818	-1.79149	-1.60979	-2.0238	-1.47689	-1.80836	-0.331465	0.162295	0.789696
565	FER_HUMAN	Tyrosine-protein kinase Fer OS=Homo sapiens GN=FER PE=1 SV=2	60	94578	7	9.2	6.72	-1.35795	-1.57655	-2.0367	-1.64674	-1.64878	-2.02253	-1.65707	-1.77268	-0.115617	0.649638	0.187329
566	FES_HUMAN	Tyrosine-protein kinase Fes/Fps OS=Homo sapiens GN=FES PE=1 SV=3	33	93438	6	11.7	6.27	-1.526	-1.55489	-1.5858	-1.85294	-1.32997	-1.85193	-1.55556	-1.67828	-0.122717	0.521821	0.282479
567	FGD5_HUMAN	FYVE, RhoGEF and PH domain-containing protein 5 OS=Homo sapiens GN=FGD5 PE=2 SV=2	44	159807	6	6.4	4.93	-2.10493	-0.936739	-1.75249	-1.14088	-2.07932	-1.97581	-1.59806	-1.732	-0.133948	0.783563	0.105926
568	FGF2_HUMAN	Heparin-binding growth factor 2 OS=Homo sapiens GN=FGF2 PE=1 SV=3	39	30751	3	16.3	11.18	-2.28564	-1.34514	-1.58886	-1.43783	-1.63659	-1.59038	-1.73988	-1.55493	0.184945	0.555889	0.255012
569	FHAD1_HUMAN	Forkhead-associated domain-containing protein 1 OS=Homo sapiens GN=FHAD1 PE=2 SV=2	61	161804	9	9.6	6.52	-1.5095	-1.37267	-1.865	-2.0553	-1.86967	-1.99403	-1.58239	-1.973	-0.390608	0.0671219	1.17314
570	FIL1L_HUMAN	Filamin A-interacting protein 1-like OS=Homo sapiens GN=FILIP1L PE=1 SV=2	64	130301	8	10.2	6.17	-2.8549	-1.67249	-1.82237	-1.96639	-1.97918	-2.26614	-2.11659	-2.07057	0.0460147	0.910476	0.0407316
571	FKB10_HUMAN	Peptidyl-prolyl cis-trans isomerase FKBP10 OS=Homo sapiens GN=FKBP10 PE=1 SV=1	34	64204	6	15.5	5.36	-1.85675	-1.66689	-1.66867	-1.79794	-1.64712	-2.34781	-1.73077	-1.93095	-0.200184	0.418277	0.378536
572	FKB1A_HUMAN	Peptidyl-prolyl cis-trans isomerase FKBP1A OS=Homo sapiens GN=FKBP1A PE=1 SV=2	49	11943	1	12	7.88	-2.17473	-1.7287	-1.15331	0.615036	2.08491	2.12044	-1.68558	1.6068	3.29237	0.00467603	2.33012
573	FLII_HUMAN	Protein flightless-1 homolog OS=Homo sapiens GN=FLII PE=1 SV=2	38	144659	7	8.4	5.75	-1.64117	-1.2546	-1.86007	-1.72309	-2.35352	-1.69211	-1.58528	-1.92291	-0.337625	0.292655	0.533645
574	FLIP1_HUMAN	Filamin-A-interacting protein 1 OS=Homo sapiens GN=FILIP1 PE=1 SV=1	40	138024	8	8.9	8.46	-1.84436	-1.41506	-1.5717	-2.07348	-1.66246	-1.40965	-1.61037	-1.7152	-0.104828	0.672909	0.172044
575	FLNA_HUMAN	Filamin-A OS=Homo sapiens GN=FLNA PE=1 SV=4	563	280564	22	14.4	5.7	0.177004	-1.97527	-2.0223	-0.12708	-1.00925	-1.69276	-1.27352	-0.943029	0.330494	0.718875	0.143347
576	FLNB_HUMAN	Filamin-B OS=Homo sapiens GN=FLNB PE=1 SV=1	85	278021	8	4.5	5.49	-1.75997	-2.02915	-1.52309	-1.85477	-1.93202	-2.05347	-1.77074	-1.94675	-0.176017	0.325551	0.487381
577	FLNC_HUMAN	Filamin-C OS=Homo sapiens GN=FLNC PE=1 SV=3	81	290841	11	6.9	5.65	-2.25857	-1.35796	-1.91057	-1.49574	-1.35749	-1.71009	-1.84237	-1.52111	0.321262	0.317542	0.498198
578	FMNL_HUMAN	Formin-like protein 1 OS=Homo sapiens GN=FMNL1 PE=1 SV=3	37	121777	6	8.1	5.56	-1.67951	-1.41547	-1.52837	-1.76128	-1.34367	-1.86942	-1.54112	-1.65812	-0.117007	0.546024	0.262788
579	FMNL2_HUMAN	Formin-like protein 2 OS=Homo sapiens GN=FMNL2 PE=1 SV=3	53	123243	6	8	6.98	-1.40089	-1.69598	-1.65453	-1.73338	-1.74695	-1.59302	-1.5838	-1.69112	-0.107319	0.362638	0.440527
580	FMNL3_HUMAN	Formin-like protein 3 OS=Homo sapiens GN=FMNL3 PE=1 SV=3	35	117139	4	4.4	6.23	-2.08116	-1.93077	-1.33259	-1.18791	-2.1154	-1.36761	-1.78151	-1.55697	0.224535	0.571295	0.243139
581	FND3A_HUMAN	Fibronectin type-III domain-containing protein 3A OS=Homo sapiens GN=FNDC3A PE=1 SV=4	47	131767	6	6.8	6.29	-1.84677	-2.23891	-1.58675	-1.6766	-1.55941	-1.80425	-1.89081	-1.68009	0.210724	0.356396	0.448067
582	FND3B_HUMAN	Fibronectin type III domain-containing protein 3B OS=Homo sapiens GN=FNDC3B PE=1 SV=2	39	132803	6	7.1	5.64	-2.02879	-2.14872	-1.71725	-1.68301	-2.12644	-1.74316	-1.96492	-1.85087	0.114053	0.57926	0.237126
583	FNDC1_HUMAN	Fibronectin type III domain-containing protein 1 OS=Homo sapiens GN=FNDC1 PE=1 SV=3	46	204728	5	3.7	9.32	-2.03407	-1.42345	-2.02518	-1.32576	-1.65316	-2.07653	-1.82756	-1.68515	0.142415	0.656353	0.182863
584	FOG1_HUMAN	Zinc finger protein ZFPM1 OS=Homo sapiens GN=ZFPM1 PE=1 SV=1	35	104481	5	9.1	8.14	-1.77977	-1.44284	-1.39685	-1.92187	-1.71229	-1.99256	-1.53982	-1.87558	-0.335757	0.0846216	1.07252
585	FR1L5_HUMAN	Fer-1-like protein 5 OS=Homo sapiens GN=FER1L5 PE=2 SV=2	36	241808	5	3.6	8.19	-1.99268	-2.15404	-1.27376	-1.18768	-1.74904	-2.05947	-1.80683	-1.6654	0.141429	0.723048	0.140833
586	FR1L6_HUMAN	Fer-1-like protein 6 OS=Homo sapiens GN=FER1L6 PE=2 SV=2	33	209176	5	3.3	5.98	-1.89281	-1.81657	-1.61165	-1.49825	-1.5217	-1.95834	-1.77368	-1.65943	0.114247	0.541877	0.266099
587	FRAP_HUMAN	Serine/threonine-protein kinase mTOR OS=Homo sapiens GN=FRAP1 PE=1 SV=1	58	288707	15	9.9	6.73	-1.8275	-2.01828	-1.49141	-1.89454	-1.69035	-1.71965	-1.77906	-1.76818	0.0108809	0.951083	0.0217814
588	FRAS1_HUMAN	Extracellular matrix protein FRAS1 OS=Homo sapiens GN=FRAS1 PE=2 SV=1	40	442646	12	5	5.33	-1.52731	-1.81664	-1.68077	-1.57926	-1.49193	-2.01195	-1.67491	-1.69438	-0.0194723	0.919595	0.0364034
589	FREM1_HUMAN	FRAS1-related extracellular matrix protein 1 OS=Homo sapiens GN=FREM1 PE=2 SV=3	59	244000	10	6.7	5.55	-1.75036	-1.46991	-1.84842	-1.44377	-1.503	-1.34243	-1.68956	-1.42973	0.25983	0.101666	0.992823
590	FREM2_HUMAN	FRAS1-related extracellular matrix protein 2 OS=Homo sapiens GN=FREM2 PE=1 SV=2	52	350937	8	4.1	4.89	-1.96853	-1.41674	-0.869903	-1.73354	-1.68009	-1.9679	-1.41839	-1.79384	-0.375451	0.317774	0.497882
591	FRMD6_HUMAN	FERM domain-containing protein 6 OS=Homo sapiens GN=FRMD6 PE=1 SV=1	35	71998	3	8.4	7.12	-1.98099	-2.10635	-2.25852	-1.94746	-2.06572	-2.01901	-2.11529	-2.01073	0.104556	0.297165	0.527002
592	FRPD1_HUMAN	FERM and PDZ domain-containing protein 1 OS=Homo sapiens GN=FRMPD1 PE=1 SV=1	47	173328	8	7.5	5.14	-1.50684	-1.78579	-1.36028	-1.75761	-1.35762	-1.88607	-1.55097	-1.6671	-0.116131	0.596538	0.224362
593	FRPD3_HUMAN	FERM and PDZ domain-containing protein 3 OS=Homo sapiens GN=FRMPD3 PE=2 SV=2	84	199085	9	7.1	8.44	-1.50379	-1.39682	-1.94474	-1.96311	-1.47993	-2.26375	-1.61512	-1.90226	-0.287146	0.36806	0.434081
594	FRPD4_HUMAN	FERM and PDZ domain-containing protein 4 OS=Homo sapiens GN=FRMPD4 PE=1 SV=1	36	144289	4	3.8	5.12	1.2713	1.51167	0.930803	-2.08283	-1.77557	-2.07157	1.23792	-1.97666	-3.21458	8.13204e-05	4.0898
595	FRYL_HUMAN	Protein furry homolog-like OS=Homo sapiens GN=FRYL PE=1 SV=2	79	339383	11	5	5.36	-1.21406	-1.58706	-1.17825	-1.39842	-1.52067	-1.9187	-1.32646	-1.6126	-0.286139	0.23402	0.630747
596	FSCN1_HUMAN	Fascin OS=Homo sapiens GN=FSCN1 PE=1 SV=3	51	54496	5	17.2	6.84	1.2768	0.900066	0.419977	-1.44834	-1.86512	-1.60205	0.865614	-1.6385	-2.50412	0.000820275	3.08604
597	FSIP1_HUMAN	Fibrous sheath-interacting protein 1 OS=Homo sapiens GN=FSIP1 PE=2 SV=1	41	66080	5	14.3	5.08	-1.67265	-1.87742	-1.58282	-1.90601	-2.03859	-1.89845	-1.71096	-1.94769	-0.236726	0.0737744	1.13209
598	FSIP2_HUMAN	Fibrous sheath-interacting protein 2 OS=Homo sapiens GN=FSIP2 PE=1 SV=3	118	369630	11	4.8	7.28	-2.20495	-0.943271	-1.81347	-1.31642	-1.85407	-1.11181	-1.6539	-1.42743	0.226466	0.629061	0.201308
599	FTSJ2_HUMAN	S-adenosyl-L-methionine-dependent methyltransferase FTSJD2 OS=Homo sapiens GN=FTSJD2 PE=1 SV=1	38	95260	10	15.2	6.64	-1.68413	-1.39851	-2.20088	-1.705	-1.28769	-1.92702	-1.76117	-1.63991	0.121265	0.707123	0.150505
600	FUBP1_HUMAN	Far upstream element-binding protein 1 OS=Homo sapiens GN=FUBP1 PE=1 SV=3	76	67518	5	14.1	7.18	-0.5787	-1.60447	-1.65841	-0.610213	-0.829477	-1.98964	-1.28053	-1.14311	0.137414	0.816208	0.0881991
601	FXL14_HUMAN	F-box/LRR-repeat protein 14 OS=Homo sapiens GN=FBXL14 PE=2 SV=1	42	45857	7	16	9.15	-1.56006	-1.86095	-1.5994	-1.36802	-2.05584	-1.67612	-1.67347	-1.69999	-0.0265202	0.90994	0.0409871
602	FYV1_HUMAN	1-phosphatidylinositol-3-phosphate 5-kinase OS=Homo sapiens GN=PIKFYVE PE=1 SV=2	41	236958	10	7.8	6.27	-1.5522	-1.89091	-1.81914	-1.83819	-1.38114	-1.43365	-1.75408	-1.55099	0.203091	0.316115	0.500155
603	FZD6_HUMAN	Frizzled-6 OS=Homo sapiens GN=FZD6 PE=1 SV=2	43	79240	4	7.8	8.29	-1.45345	-1.83564	-1.3458	-1.78233	-1.61323	-1.64686	-1.54496	-1.68081	-0.135847	0.436653	0.359864
604	FZD8_HUMAN	Frizzled-8 OS=Homo sapiens GN=FZD8 PE=2 SV=1	32	73252	5	8.1	8.58	-1.56076	-1.46014	-2.00874	-1.99303	-2.39027	-1.37292	-1.67655	-1.91874	-0.242195	0.51639	0.287022
605	G3P_HUMAN	Glyceraldehyde-3-phosphate dehydrogenase OS=Homo sapiens GN=GAPDH PE=1 SV=3	497	36030	11	39.1	8.57	1.50078	1.68437	1.17986	1.8184	1.285	0.909558	1.455	1.33765	-0.117354	0.71746	0.144202
606	G6PD_HUMAN	Glucose-6-phosphate 1-dehydrogenase OS=Homo sapiens GN=G6PD PE=1 SV=4	54	59219	5	16.9	6.39	-1.85518	-2.21629	-1.71513	-1.34481	-1.31054	-2.10884	-1.92887	-1.58806	0.340805	0.319834	0.495076
607	GA2L1_HUMAN	GAS2-like protein 1 OS=Homo sapiens GN=GAS2L1 PE=1 SV=2	34	72672	6	14.1	10.1	-1.70978	-1.31684	-1.55596	-1.51717	-1.8512	-1.92082	-1.52753	-1.76307	-0.235539	0.236039	0.627017
608	GAB2_HUMAN	GRB2-associated-binding protein 2 OS=Homo sapiens GN=GAB2 PE=1 SV=1	34	74411	5	14.9	8.54	-1.4777	-1.81247	-1.70857	-1.22826	-1.80281	-1.31265	-1.66625	-1.44791	0.21834	0.346071	0.460835
609	GABR1_HUMAN	Gamma-aminobutyric acid type B receptor subunit 1 OS=Homo sapiens GN=GABBR1 PE=1 SV=1	46	108252	5	8.3	8.49	-1.7961	-1.94473	-1.72856	-1.47817	-1.54	-1.90282	-1.82313	-1.64033	0.182798	0.281684	0.550238
610	GADL1_HUMAN	Glutamate decarboxylase-like protein 1 OS=Homo sapiens GN=GADL1 PE=2 SV=4	52	59208	6	15.7	5.98	-1.0615	-1.36075	-1.31121	-1.33498	-1.59965	-2.00458	-1.24449	-1.6464	-0.401913	0.135756	0.867242
611	GAK_HUMAN	Cyclin-G-associated kinase OS=Homo sapiens GN=GAK PE=1 SV=2	32	143100	3	3.2	5.49	-1.67599	-1.58041	-1.38986	-1.82736	-1.97518	-1.99455	-1.54876	-1.93236	-0.383609	0.0181005	1.74231
612	GANAB_HUMAN	Neutral alpha-glucosidase AB OS=Homo sapiens GN=GANAB PE=1 SV=3	61	106807	3	5.8	5.74	-0.444882	-1.56986	-1.39477	-0.966264	-1.24101	-1.65841	-1.1365	-1.28856	-0.152058	0.72528	0.139494
613	GASP1_HUMAN	G-protein coupled receptor-associated sorting protein 1 OS=Homo sapiens GN=GPRASP1 PE=1 SV=3	46	156767	4	4.5	4.64	-1.94274	-1.55082	-1.32321	-1.98879	-1.89049	-1.76781	-1.60559	-1.88236	-0.276775	0.222657	0.652363
614	GASP2_HUMAN	G-protein coupled receptor-associated sorting protein 2 OS=Homo sapiens GN=GPRASP2 PE=1 SV=1	34	93715	5	7.2	4.96	-1.4513	-1.65091	-1.7894	-1.57216	-1.83486	-2.17962	-1.63054	-1.86221	-0.231675	0.314132	0.502887
615	GBA2_HUMAN	Non-lysosomal glucosylceramidase OS=Homo sapiens GN=GBA2 PE=1 SV=2	36	104581	4	7	5.61	-1.50479	-1.9342	-1.66874	-2.39527	-2.08406	-1.82547	-1.70257	-2.1016	-0.399025	0.125949	0.899804
616	GBF1_HUMAN	Golgi-specific brefeldin A-resistance guanine nucleotide exchange factor 1 OS=Homo sapiens GN=GBF1 PE=1 SV=2	48	206315	5	4.7	5.48	-1.40875	-1.58795	-2.42515	-1.24888	-1.63246	-1.84843	-1.80729	-1.57659	0.230697	0.555416	0.255382
617	GBLP_HUMAN	Guanine nucleotide-binding protein subunit beta-2-like 1 OS=Homo sapiens GN=GNB2L1 PE=1 SV=3	44	35055	2	8.8	7.6	-1.78344	-0.993955	-1.72174	-0.200518	-1.83374	-1.74127	-1.49971	-1.25851	0.241205	0.702296	0.15348
618	GCC2_HUMAN	GRIP and coiled-coil domain-containing protein 2 OS=Homo sapiens GN=GCC2 PE=1 SV=3	44	184544	8	8.2	5.08	1.05214	1.30134	1.83012	-1.85979	-2.26406	-1.98134	1.39453	-2.03507	-3.4296	0.000187234	3.72762
619	GCF_HUMAN	GC-rich sequence DNA-binding factor OS=Homo sapiens GN=TCF9 PE=1 SV=2	40	89329	6	12.5	5.71	-1.41413	-2.23046	-1.35287	-1.47192	-1.4842	-1.57934	-1.66582	-1.51182	0.153999	0.61752	0.209349
620	GCKR_HUMAN	Glucokinase regulatory protein OS=Homo sapiens GN=GCKR PE=1 SV=4	36	68642	5	9.9	6.24	-2.11116	-1.72122	-0.918856	-1.64466	-1.76947	-2.00195	-1.58375	-1.80536	-0.22161	0.577793	0.238228
621	GCN1L_HUMAN	Translational activator GCN1 OS=Homo sapiens GN=GCN1L1 PE=1 SV=5	74	292558	15	7.4	7.19	-1.34586	-1.28164	-1.34339	-1.71071	-1.45385	-2.35179	-1.32363	-1.83878	-0.51515	0.126771	0.896979
622	GCP5_HUMAN	Gamma-tubulin complex component 5 OS=Homo sapiens GN=TUBGCP5 PE=1 SV=1	40	118246	5	7.5	5.58	-1.39541	-1.63491	-1.94351	-1.27337	-1.8862	-2.06624	-1.65794	-1.74194	-0.0839936	0.784825	0.105227
623	GCST_HUMAN	Aminomethyltransferase, mitochondrial OS=Homo sapiens GN=AMT PE=1 SV=1	42	43918	7	21.8	8.87	-1.24435	-2.00754	-1.56244	-1.96821	-2.01612	-1.69913	-1.60478	-1.89449	-0.289711	0.297896	0.525936
624	GDE_HUMAN	Glycogen debranching enzyme OS=Homo sapiens GN=AGL PE=1 SV=3	50	174652	6	6.3	6.31	-1.42973	-2.36592	-1.41852	-1.72104	-2.08423	-1.72374	-1.73806	-1.843	-0.104946	0.770598	0.113172
625	GDF7_HUMAN	Growth/differentiation factor 7 OS=Homo sapiens GN=GDF7 PE=2 SV=1	38	46937	5	18.7	9.9	-1.71586	-1.68815	-1.5513	-1.4789	-1.89159	-1.82759	-1.65177	-1.73269	-0.0809244	0.588981	0.229899
626	GDIR1_HUMAN	Rho GDP-dissociation inhibitor 1 OS=Homo sapiens GN=ARHGDIA PE=1 SV=3	94	23193	3	14.7	5.02	0.760455	-0.641983	-0.719698	1.66152	0.640408	2.00637	-0.200409	1.4361	1.63651	0.0607392	1.21653
627	GEN_HUMAN	Flap endonuclease GEN homolog 1 OS=Homo sapiens GN=GEN1 PE=2 SV=2	37	102819	5	7.8	8.04	-1.59469	-1.71484	-1.26602	-1.80962	-1.7271	-1.79943	-1.52519	-1.77871	-0.253529	0.137111	0.862926
628	GEPH_HUMAN	Gephyrin OS=Homo sapiens GN=GPHN PE=1 SV=1	47	79698	5	11.1	5.25	-1.15628	-1.4979	-1.17809	-1.3605	-1.37459	-2.36206	-1.27743	-1.69905	-0.421624	0.294067	0.531553
629	GFPT1_HUMAN	Glucosamine--fructose-6-phosphate aminotransferase [isomerizing] 1 OS=Homo sapiens GN=GFPT1 PE=1 SV=3	35	78756	6	15.7	6.66	-1.31611	-1.40394	-1.61838	-1.4341	-1.88484	-1.36181	-1.44614	-1.56025	-0.114106	0.573991	0.241095
630	GFPT2_HUMAN	Glucosamine--fructose-6-phosphate aminotransferase [isomerizing] 2 OS=Homo sapiens GN=GFPT2 PE=1 SV=3	61	76882	7	13.5	7.03	-1.08733	-1.8357	-1.68144	-1.77413	-1.98555	-2.26005	-1.53483	-2.00658	-0.47175	0.153189	0.814772
631	GFRAL_HUMAN	GDNF family receptor alpha-like OS=Homo sapiens GN=GFRAL PE=2 SV=2	32	44488	3	9.9	8.28	-1.31448	-2.25055	-2.16245	-1.23182	-2.03126	-1.60787	-1.90916	-1.62365	0.285511	0.491376	0.308586
632	GG6L1_HUMAN	Golgin subfamily A member 6-like protein 1 OS=Homo sapiens PE=2 SV=1	42	77058	5	14	5.29	-1.61611	-1.76493	-1.59867	-1.47065	-2.17333	-1.25667	-1.6599	-1.63355	0.0263555	0.929995	0.0315192
633	GG6L6_HUMAN	Putative golgin subfamily A member 6-like protein 6 OS=Homo sapiens PE=5 SV=2	38	76997	2	4	5.33	-2.41939	-1.87838	-1.78814	-1.15426	-2.0894	-1.77776	-2.02864	-1.67381	0.35483	0.35339	0.451746
634	GLT13_HUMAN	Polypeptide N-acetylgalactosaminyltransferase 13 OS=Homo sapiens GN=GALNT13 PE=2 SV=2	42	64009	6	15.1	6.42	-2.0955	-1.54404	-1.48429	-2.12975	-1.69255	-2.07814	-1.70794	-1.96682	-0.258871	0.338746	0.470125
635	GMIP_HUMAN	GEM-interacting protein OS=Homo sapiens GN=GMIP PE=1 SV=2	32	106617	4	7.7	5.5	-1.42707	-1.91116	-1.78506	-1.3419	-1.50571	-1.8885	-1.70776	-1.5787	0.129061	0.584643	0.233109
636	GNN_HUMAN	Tetratricopeptide repeat protein GNN OS=Homo sapiens GN=GNN PE=2 SV=3	36	151586	5	6.7	8.53	-1.73334	-1.39273	-1.6551	-1.32072	-1.46883	-2.01461	-1.59372	-1.60139	-0.00766436	0.975523	0.0107626
637	GNPTA_HUMAN	N-acetylglucosamine-1-phosphotransferase subunits alpha/beta OS=Homo sapiens GN=GNPTAB PE=1 SV=1	63	143531	11	13.2	6.74	1.3775	1.51768	0.99213	-1.73089	-2.34819	-2.48483	1.29577	-2.18797	-3.48375	0.000240394	3.61908
638	GOG6B_HUMAN	Golgin subfamily A member 6B OS=Homo sapiens GN=GOLGA6B PE=3 SV=3	50	79865	4	5.8	5.4	-1.1402	-2.14123	-1.79544	-1.96939	-1.93472	-1.71693	-1.69229	-1.87368	-0.18139	0.582834	0.234455
639	GOGA3_HUMAN	Golgin subfamily A member 3 OS=Homo sapiens GN=GOLGA3 PE=1 SV=2	58	167252	7	5.1	5.34	-2.09247	-2.23548	-2.19222	-1.85485	-1.90322	-1.7631	-2.17339	-1.84039	0.333	0.00485252	2.31403
640	GOGA4_HUMAN	Golgin subfamily A member 4 OS=Homo sapiens GN=GOLGA4 PE=1 SV=1	80	260980	14	7.5	5.33	-1.75997	-2.2691	-1.02501	-1.28598	-1.91561	-1.74487	-1.68469	-1.64882	0.035872	0.934021	0.0296432
641	GOGB1_HUMAN	Golgin subfamily B member 1 OS=Homo sapiens GN=GOLGB1 PE=1 SV=2	83	375790	18	6.9	4.96	-1.07299	-2.33144	-0.891795	-1.80897	-1.85444	-2.1261	-1.43207	-1.92983	-0.497761	0.343246	0.464395
642	GON4L_HUMAN	GON-4-like protein OS=Homo sapiens GN=GON4L PE=1 SV=1	36	248465	6	4.4	4.94	-1.18915	-1.76535	-2.02573	-1.63551	-1.66312	-1.78192	-1.66008	-1.69352	-0.0334375	0.90054	0.0454971
643	GP112_HUMAN	Probable G-protein coupled receptor 112 OS=Homo sapiens GN=GPR112 PE=2 SV=2	39	333157	10	4.8	5.82	-1.94769	-1.30338	-1.91381	-1.75535	-1.95243	-2.01186	-1.72163	-1.90655	-0.184922	0.454043	0.342903
644	GP115_HUMAN	Probable G-protein coupled receptor 115 OS=Homo sapiens GN=GPR115 PE=2 SV=2	33	77654	6	13.8	9.2	-1.30794	-2.45501	-1.62076	-1.35315	-2.04358	-1.65051	-1.79457	-1.68241	0.112158	0.791289	0.101665
645	GP116_HUMAN	Probable G-protein coupled receptor 116 OS=Homo sapiens GN=GPR116 PE=1 SV=3	31	149361	3	2	6.23	-2.11562	-1.99097	-1.46661	-1.34227	-2.04533	-1.59705	-1.85773	-1.66155	0.196185	0.530369	0.275422
646	GP173_HUMAN	Probable G-protein coupled receptor 173 OS=Homo sapiens GN=GPR173 PE=2 SV=1	32	41453	2	7	9.36	-1.70186	-1.65227	-1.65641	-1.45849	-1.51804	-2.36364	-1.67018	-1.78006	-0.109876	0.726454	0.138792
647	GP179_HUMAN	Probable G-protein coupled receptor 179 OS=Homo sapiens GN=GPR179 PE=2 SV=2	35	257202	5	2.6	5.54	-1.71066	-1.58075	-0.722368	-1.77078	-1.88968	-1.72053	-1.33793	-1.79366	-0.455734	0.220405	0.656778
648	GPAT4_HUMAN	Glycerol-3-phosphate acyltransferase 4 OS=Homo sapiens GN=AGPAT6 PE=1 SV=1	33	52037	3	11.6	9.28	-1.18638	-1.60865	-2.11557	-2.10999	-2.12797	-2.34553	-1.63687	-2.19449	-0.557627	0.116357	0.934207
649	GPR98_HUMAN	G-protein coupled receptor 98 OS=Homo sapiens GN=GPR98 PE=1 SV=1	58	692242	11	2.9	4.53	-1.51125	-1.90844	-1.8356	-1.84504	-1.7866	-2.06988	-1.75176	-1.90051	-0.148745	0.376167	0.424619
650	GPTC8_HUMAN	G patch domain-containing protein 8 OS=Homo sapiens GN=GPATCH8 PE=1 SV=2	36	164098	7	6.3	8.81	-1.94918	-1.60215	-1.233	-1.198	-1.94705	-1.79236	-1.59478	-1.64581	-0.0510305	0.876454	0.0572707
651	GRB1L_HUMAN	GREB1-like protein OS=Homo sapiens GN=GREB1L PE=2 SV=2	32	214219	5	4.6	6.18	-1.15947	-1.56409	-1.2264	-1.26067	-1.94639	-1.84648	-1.31665	-1.68451	-0.367859	0.2119	0.673869
652	GRD2I_HUMAN	Delphilin OS=Homo sapiens GN=GRID2IP PE=2 SV=2	51	132194	6	8.1	7.11	-2.22942	-1.63233	-1.34126	-1.2018	-2.20743	-2.32768	-1.73434	-1.9123	-0.177964	0.708075	0.14992
653	GRDN_HUMAN	Girdin OS=Homo sapiens GN=CCDC88A PE=1 SV=2	54	215909	9	7.6	5.9	-2.00627	-1.47476	-1.94117	-1.94279	-1.99824	-1.43214	-1.8074	-1.79106	0.0163429	0.950204	0.0221831
654	GRIA2_HUMAN	Glutamate receptor 2 OS=Homo sapiens GN=GRIA2 PE=1 SV=3	40	98758	5	7.2	7.48	-1.49747	-1.40681	-1.46114	-2.26036	-1.69042	-1.93396	-1.45514	-1.96158	-0.506437	0.0388181	1.41097
655	GRIK2_HUMAN	Glutamate receptor, ionotropic kainate 2 OS=Homo sapiens GN=GRIK2 PE=1 SV=1	33	102517	6	7.8	8.05	-1.96017	-1.49618	-1.51416	-2.31619	-1.49859	-1.8472	-1.65684	-1.88733	-0.23049	0.458606	0.33856
656	GRIN1_HUMAN	G protein-regulated inducer of neurite outgrowth 1 OS=Homo sapiens GN=GPRIN1 PE=1 SV=1	56	102308	6	10.3	8.33	-2.1279	-2.2821	-1.69481	-1.49481	-1.82622	-1.54533	-2.03493	-1.62212	0.412816	0.112762	0.947837
657	GRM3_HUMAN	Metabotropic glutamate receptor 3 OS=Homo sapiens GN=GRM3 PE=2 SV=2	44	98815	4	8.1	7.93	-2.35026	-1.02286	-1.43872	-1.96711	-2.06435	-1.86335	-1.60395	-1.96493	-0.360984	0.413845	0.383162
658	GRN_HUMAN	Granulins OS=Homo sapiens GN=GRN PE=1 SV=2	37	63500	8	13.8	6.43	-1.48511	-1.74929	-2.18999	-1.36521	-2.15843	-1.72755	-1.80813	-1.7504	0.0577351	0.860409	0.065295
659	GRP75_HUMAN	Stress-70 protein, mitochondrial OS=Homo sapiens GN=HSPA9 PE=1 SV=2	64	73635	4	9.1	5.87	-0.147285	-2.15758	-1.5214	-0.200518	-1.62338	-1.82936	-1.27542	-1.21775	0.0576685	0.944871	0.0246276
660	GRP78_HUMAN	78 kDa glucose-regulated protein OS=Homo sapiens GN=HSPA5 PE=1 SV=2	406	72288	11	24.2	5.07	0.602571	0.198658	-1.77692	0.765746	0.24602	-0.407144	-0.325232	0.201541	0.526772	0.550789	0.259015
661	GSE1_HUMAN	Genetic suppressor element 1 OS=Homo sapiens GN=GSE1 PE=1 SV=3	40	136081	4	6.3	7.36	-1.46876	-1.73658	-1.86404	-1.47562	-1.92386	-1.80622	-1.68979	-1.73523	-0.0454388	0.810771	0.0911018
662	GSTP1_HUMAN	Glutathione S-transferase P OS=Homo sapiens GN=GSTP1 PE=1 SV=2	114	23341	4	23.3	5.43	0.177004	-1.78441	-1.27224	-1.6001	1.02552	-1.85695	-0.959881	-0.81051	0.149371	0.897841	0.0468008
663	GVIN1_HUMAN	Interferon-induced very large GTPase 1 OS=Homo sapiens GN=GVIN1 PE=2 SV=2	43	278871	10	6	6.12	-1.67532	-2.53617	-1.73242	-1.99625	-1.24659	-1.82753	-1.9813	-1.69012	0.291178	0.462679	0.33472
664	GXLT1_HUMAN	Glucoside xylosyltransferase 1 OS=Homo sapiens GN=GXYLT1 PE=1 SV=2	40	50534	6	21.1	8.92	-1.56943	-1.37659	-1.80617	-2.06373	-1.50649	-1.48973	-1.58406	-1.68665	-0.102589	0.673197	0.171858
665	GZF1_HUMAN	GDNF-inducible zinc finger protein 1 OS=Homo sapiens GN=GZF1 PE=2 SV=1	32	80441	6	10	8.11	-1.77	-2.01481	-1.64127	-1.3386	-2.43132	-1.5065	-1.80869	-1.75881	0.0498877	0.895606	0.0478831
666	H2A1D_HUMAN	Histone H2A type 1-D OS=Homo sapiens GN=HIST1H2AD PE=1 SV=2	146	14099	3	24.6	10.9	1.55084	1.74056	1.38648	1.41211	1.50795	1.12437	1.55929	1.34815	-0.211148	0.24252	0.615252
667	H2AV_HUMAN	Histone H2A.V OS=Homo sapiens GN=H2AFV PE=1 SV=3	42	13501	2	14.8	10.58	0.602571	-2.13072	-1.85929	0.511586	-2.28481	-2.09103	-1.12915	-1.28808	-0.158936	0.905145	0.043282
668	H2B1A_HUMAN	Histone H2B type 1-A OS=Homo sapiens GN=HIST1H2BA PE=1 SV=3	123	14159	5	35.4	10.31	1.1678	0.642658	-1.78459	-1.42081	1.08752	0.431224	0.008624	0.0326443	0.0240203	0.984726	0.00668458
669	H2B1B_HUMAN	Histone H2B type 1-B OS=Homo sapiens GN=HIST1H2BB PE=1 SV=2	240	13942	6	46	10.31	0.746251	-2.32958	-2.16382	2.17016	2.4755	1.14005	-1.24905	1.92857	3.17762	0.0419976	1.37678
670	H2B1C_HUMAN	Histone H2B type 1-C/E/F/G/I OS=Homo sapiens GN=HIST1H2BC PE=1 SV=4	336	13898	8	53.2	10.31	2.35987	2.10128	1.94745	-1.59361	-2.14234	-1.79526	2.1362	-1.84374	-3.97993	3.7923e-05	4.4211
671	H3L_HUMAN	Histone H3-like OS=Homo sapiens PE=1 SV=3	48	15204	2	11.9	11.1	0.508745	1.73574	1.55426	-2.08187	-1.63949	-2.00406	1.26625	-1.90847	-3.17472	0.00144303	2.84073
672	H4_HUMAN	Histone H4 OS=Homo sapiens GN=HIST1H4A PE=1 SV=2	233	11360	6	63.1	11.36	2.86053	0.826473	1.07045	-1.92155	-1.61399	-2.21681	1.58582	-1.91745	-3.50327	0.00620129	2.20752
673	H90B2_HUMAN	Putative heat shock protein HSP 90-beta 2 OS=Homo sapiens GN=HSP90AB2P PE=1 SV=2	102	44321	5	12.9	4.79	-2.1081	-1.54824	-1.006	0.483132	1.60798	1.63495	-1.55411	1.24202	2.79613	0.00484638	2.31458
674	H90B3_HUMAN	Putative heat shock protein HSP 90-beta-3 OS=Homo sapiens GN=HSP90AB3P PE=5 SV=1	152	68282	9	18.1	4.71	-0.0699542	-2.00111	0	-0.12708	-1.47078	-1.73693	-0.690356	-1.1116	-0.42124	0.635927	0.196592
675	HAUS5_HUMAN	HAUS augmin-like complex subunit 5 OS=Homo sapiens GN=HAUS5 PE=1 SV=2	55	71638	7	15.2	8.83	-1.92414	-2.25473	-1.46383	-1.76096	-1.8086	-1.8578	-1.8809	-1.80912	0.0717778	0.771557	0.112632
676	HAUS6_HUMAN	HAUS augmin-like complex subunit 6 OS=Homo sapiens GN=HAUS6 PE=1 SV=2	50	108553	7	9	6.04	-1.58016	-1.38653	-1.65077	-1.15444	-2.22318	-2.34597	-1.53916	-1.90786	-0.368706	0.394158	0.40433
677	HBA_HUMAN	Hemoglobin subunit alpha OS=Homo sapiens GN=HBA1 PE=1 SV=2	73	15248	2	16.9	8.72	1.11132	-1.90265	-1.65542	0.994718	-2.13021	-2.1208	-0.815585	-1.08543	-0.269846	0.858493	0.0662633
678	HD_HUMAN	Huntingtin OS=Homo sapiens GN=HTT PE=1 SV=1	84	347639	14	7.2	5.81	-1.41913	-1.30751	-2.1022	-1.43403	-1.93068	-2.57015	-1.60962	-1.97829	-0.368673	0.421561	0.375139
679	HDAC7_HUMAN	Histone deacetylase 7 OS=Homo sapiens GN=HDAC7 PE=1 SV=2	38	102863	4	6	7.24	-1.36079	-1.67142	-1.72085	-1.40351	-2.24281	-1.94376	-1.58435	-1.86336	-0.279004	0.360162	0.443502
680	HDAC9_HUMAN	Histone deacetylase 9 OS=Homo sapiens GN=HDAC9 PE=1 SV=2	46	111228	5	5.1	6.4	-1.61632	-1.84484	-1.30832	-1.0826	-1.51567	-1.42391	-1.58983	-1.34073	0.249101	0.288635	0.539652
681	HEAT3_HUMAN	HEAT repeat-containing protein 3 OS=Homo sapiens GN=HEATR3 PE=1 SV=2	37	74535	5	10.7	5.02	-2.00861	-1.86636	-2.03246	-1.32765	-1.52513	-1.96494	-1.96914	-1.60591	0.363234	0.136506	0.864847
682	HECD1_HUMAN	E3 ubiquitin-protein ligase HECTD1 OS=Homo sapiens GN=HECTD1 PE=1 SV=2	46	289413	9	4.8	5.29	-1.12767	-1.80077	-1.90285	-1.72928	-2.24541	-2.10877	-1.61043	-2.02782	-0.417388	0.220914	0.655777
683	HEG1_HUMAN	Protein HEG homolog 1 OS=Homo sapiens GN=HEG1 PE=1 SV=3	46	147369	4	5.4	5.8	-1.63418	-1.88801	-1.83778	-1.60044	-1.87758	-1.56492	-1.78666	-1.68098	0.105678	0.447693	0.349019
684	HERC1_HUMAN	Probable E3 ubiquitin-protein ligase HERC1 OS=Homo sapiens GN=HERC1 PE=1 SV=1	100	531849	21	7.3	5.68	-1.73607	-1.98363	-2.00811	-1.68914	-2.05739	-2.00248	-1.90927	-1.91634	-0.00706832	0.963177	0.0162939
685	HERC2_HUMAN	Probable E3 ubiquitin-protein ligase HERC2 OS=Homo sapiens GN=HERC2 PE=1 SV=1	51	527139	9	3.4	5.86	-1.7472	-1.15045	-1.72071	-1.56384	-2.2968	-2.02308	-1.53945	-1.96124	-0.421786	0.218418	0.660711
686	HERC5_HUMAN	Probable E3 ubiquitin-protein ligase HERC5 OS=Homo sapiens GN=HERC5 PE=1 SV=1	37	116773	6	9	7.71	-1.85788	-2.33069	-1.51719	-1.58244	-1.57584	-2.29676	-1.90192	-1.81835	0.0835727	0.815788	0.0884229
687	HGFL_HUMAN	Hepatocyte growth factor-like protein OS=Homo sapiens GN=MST1 PE=1 SV=2	32	80268	5	9	7.98	-1.54711	-1.91816	-1.95176	-1.09498	-1.93009	-1.98158	-1.80568	-1.66888	0.136797	0.686701	0.163232
688	HIP1_HUMAN	Huntingtin-interacting protein 1 OS=Homo sapiens GN=HIP1 PE=1 SV=5	39	116148	5	6.2	5.2	-1.76263	-2.05679	-1.87954	-1.46702	-1.43389	-1.60944	-1.89965	-1.50345	0.396203	0.0172383	1.7635
689	HKDC1_HUMAN	Putative hexokinase HKDC1 OS=Homo sapiens GN=HKDC1 PE=2 SV=2	48	102448	5	7.1	6.95	-1.82413	-2.03555	-1.78268	-1.97401	-2.00966	-1.77598	-1.88079	-1.91988	-0.0390914	0.732972	0.134912
690	HMBX1_HUMAN	Homeobox-containing protein 1 OS=Homo sapiens GN=HMBOX1 PE=1 SV=1	32	47249	4	15.2	5.72	-1.88008	-1.79112	-1.23053	-1.19903	-1.19724	-1.8188	-1.63391	-1.40502	0.228885	0.474213	0.324027
691	HMCN1_HUMAN	Hemicentin-1 OS=Homo sapiens GN=HMCN1 PE=1 SV=2	132	613001	19	6.2	6.07	-1.37494	-1.71449	-1.82018	-2.00256	-1.91157	-1.66384	-1.63653	-1.85932	-0.222788	0.255869	0.591982
692	HMCS2_HUMAN	Hydroxymethylglutaryl-CoA synthase, mitochondrial OS=Homo sapiens GN=HMGCS2 PE=1 SV=1	33	56599	3	7.9	8.4	-2.12834	-1.42863	-1.73397	-1.2901	-1.85528	-1.5858	-1.76365	-1.57706	0.186588	0.512827	0.290029
693	HMDH_HUMAN	3-hydroxy-3-methylglutaryl-coenzyme A reductase OS=Homo sapiens GN=HMGCR PE=1 SV=1	32	97413	6	12.6	6.33	-1.66799	-1.29596	-1.52081	-1.62888	-2.10009	-1.82272	-1.49492	-1.85056	-0.355642	0.110969	0.9548
694	HMGX3_HUMAN	HMG domain-containing protein 3 OS=Homo sapiens GN=HMGXB3 PE=2 SV=2	45	168228	7	7.7	8.39	-2.42693	-1.91944	-1.84451	-1.28302	-1.5837	-1.66464	-2.06362	-1.51045	0.553173	0.0630939	1.20001
695	HNRDL_HUMAN	Heterogeneous nuclear ribonucleoprotein D-like OS=Homo sapiens GN=HNRPDL PE=1 SV=3	48	46409	2	8.6	9.59	-1.17885	-1.58321	-2.13792	0.375687	0.55841	2.06876	-1.63333	1.00095	2.63428	0.0120658	1.91844
696	HNRH1_HUMAN	Heterogeneous nuclear ribonucleoprotein H OS=Homo sapiens GN=HNRNPH1 PE=1 SV=4	139	49198	3	10.2	5.89	-1.63764	-0.372324	-0.293242	0.390059	-2.14878	-1.28668	-0.767736	-1.01513	-0.247399	0.788669	0.103105
697	HNRH2_HUMAN	Heterogeneous nuclear ribonucleoprotein H2 OS=Homo sapiens GN=HNRNPH2 PE=1 SV=1	132	49232	6	19.6	5.89	-1.61822	-0.811838	-1.9325	0.107445	0.55841	2.18129	-1.45418	0.949047	2.40323	0.0279909	1.55298
698	HNRPC_HUMAN	Heterogeneous nuclear ribonucleoproteins C1/C2 OS=Homo sapiens GN=HNRNPC PE=1 SV=4	74	33650	3	14.1	4.95	-0.0699542	-0.0785119	-1.49236	-0.12708	-0.271067	-2.09863	-0.546942	-0.83226	-0.285318	0.736648	0.13274
699	HNRPK_HUMAN	Heterogeneous nuclear ribonucleoprotein K OS=Homo sapiens GN=HNRNPK PE=1 SV=1	40	50944	2	6	5.39	-2.13922	-1.54631	-1.22926	-0.483132	-2.33887	-1.95649	-1.63826	-1.59283	0.045431	0.94558	0.0243018
700	HNRPM_HUMAN	Heterogeneous nuclear ribonucleoprotein M OS=Homo sapiens GN=HNRNPM PE=1 SV=3	148	77464	17	35.1	8.84	-0.742479	-1.52543	-1.92044	-0.765746	-1.55798	-1.61087	-1.39612	-1.31153	0.0845817	0.857258	0.0668883
701	HNRPQ_HUMAN	Heterogeneous nuclear ribonucleoprotein Q OS=Homo sapiens GN=SYNCRIP PE=1 SV=2	40	69560	2	4	8.68	-1.32864	-1.83678	-1.75086	-0.610213	-1.92227	-1.88267	-1.63876	-1.47172	0.167039	0.734134	0.134225
702	HNRPR_HUMAN	Heterogeneous nuclear ribonucleoprotein R OS=Homo sapiens GN=HNRNPR PE=1 SV=1	47	70899	3	8.1	8.23	-1.50025	-1.71904	-1.57027	-2.0333	-0.829477	-1.10885	-1.59652	-1.32387	0.272645	0.50147	0.299755
703	HNRPU_HUMAN	Heterogeneous nuclear ribonucleoprotein U OS=Homo sapiens GN=HNRNPU PE=1 SV=6	187	90528	7	11.2	5.76	0	0	-0.753332	0.155534	-0.194284	-1.10029	-0.251111	-0.37968	-0.12857	0.789573	0.102608
704	HPS5_HUMAN	Hermansky-Pudlak syndrome 5 protein OS=Homo sapiens GN=HPS5 PE=1 SV=2	35	127368	6	7.3	5.35	-1.48653	-1.5356	-1.9014	-1.45355	-1.9698	-1.64233	-1.64118	-1.68856	-0.0473842	0.824084	0.0840286
705	HS105_HUMAN	Heat shock protein 105 kDa OS=Homo sapiens GN=HSPH1 PE=1 SV=1	107	96804	8	14.1	5.28	-0.331741	-2.04467	-1.91522	-0.966264	-1.66763	-2.29688	-1.43054	-1.64359	-0.213051	0.766908	0.115257
706	HS71L_HUMAN	Heat shock 70 kDa protein 1-like OS=Homo sapiens GN=HSPA1L PE=1 SV=2	104	70331	5	11.9	5.76	-2.06606	-0.649494	-2.1022	-0.12708	0.829477	2.08356	-1.60592	0.928653	2.53457	0.0337951	1.47115
707	HS74L_HUMAN	Heat shock 70 kDa protein 4L OS=Homo sapiens GN=HSPA4L PE=1 SV=2	82	94426	9	15.4	5.63	-0.953627	-2.02931	-1.59154	-0.966264	-2.02796	-1.21842	-1.52482	-1.40422	0.120609	0.800789	0.0964818
708	HS902_HUMAN	Putative heat shock protein HSP 90-alpha A2 OS=Homo sapiens GN=HSP90AA2 PE=1 SV=2	95	39340	3	10.8	4.57	1.65784	-0.405679	1.40289	-1.92118	-1.48318	-1.76701	0.885017	-1.72379	-2.60881	0.0169549	1.77071
709	HS90A_HUMAN	Heat shock protein HSP 90-alpha OS=Homo sapiens GN=HSP90AA1 PE=1 SV=5	736	84607	24	34.8	4.94	1.60523	0.532661	0.149896	-1.35632	-1.45084	-1.60364	0.762597	-1.47027	-2.23286	0.00719257	2.14312
710	HS90B_HUMAN	Heat shock protein HSP 90-beta OS=Homo sapiens GN=HSP90AB1 PE=1 SV=4	1123	83212	29	39.8	4.97	2.06761	1.29527	0.785577	-1.77427	-0.498708	-1.10029	1.38282	-1.12442	-2.50724	0.00874696	2.05814
711	HSP71_HUMAN	Heat shock 70 kDa protein 1A/1B OS=Homo sapiens GN=HSPA1A PE=1 SV=5	129	70009	5	10	5.48	-0.0699542	-0.0785119	-1.58007	0.155534	-0.271067	-0.909558	-0.576179	-0.341697	0.234482	0.711207	0.148004
712	HSP72_HUMAN	Heat shock-related 70 kDa protein 2 OS=Homo sapiens GN=HSPA2 PE=1 SV=1	315	69978	7	15.6	5.56	0.631357	-1.57764	-1.82209	0.803432	-1.72216	-1.64163	-0.92279	-0.853453	0.0693377	0.954349	0.0202926
713	HSP74_HUMAN	Heat shock 70 kDa protein 4 OS=Homo sapiens GN=HSPA4 PE=1 SV=4	86	94271	8	14.4	5.11	0.331741	1.14072	1.60464	-0.966264	-1.94819	-2.02799	1.0257	-1.64748	-2.67318	0.00610785	2.21411
714	HSP76_HUMAN	Heat shock 70 kDa protein 6 OS=Homo sapiens GN=HSPA6 PE=1 SV=2	137	70984	5	9.2	5.81	-0.147285	-2.09816	-1.89611	0.155534	-2.15546	-1.84116	-1.38052	-1.28036	0.100153	0.921322	0.0355886
715	HSP77_HUMAN	Putative heat shock 70 kDa protein 7 OS=Homo sapiens GN=HSPA7 PE=5 SV=2	75	40220	4	17.2	7.72	-1.33278	-1.79997	-1.99531	-0.282614	-1.61272	-2.70688	-1.70936	-1.53407	0.175286	0.821557	0.0853624
716	HSP7C_HUMAN	Heat shock cognate 71 kDa protein OS=Homo sapiens GN=HSPA8 PE=1 SV=1	671	70854	15	24.6	5.37	1.53453	1.14196	0.333355	1.63894	0.782946	0.275384	1.00328	0.899089	-0.104193	0.854357	0.0683608
717	HSPB1_HUMAN	Heat shock protein beta-1 OS=Homo sapiens GN=HSPB1 PE=1 SV=2	312	22768	6	38	5.98	1.97414	1.26358	1.33949	1.81411	1.57583	1.07551	1.52574	1.48848	-0.0372518	0.911067	0.0404497
718	HTR5A_HUMAN	HEAT repeat-containing protein 5A OS=Homo sapiens GN=HEATR5A PE=1 SV=2	45	221863	8	6.6	6.14	-1.22737	-1.83196	-1.64305	-1.40001	-1.48787	-2.06615	-1.56746	-1.65134	-0.0838879	0.775436	0.110454
719	HTR7A_HUMAN	HEAT repeat-containing protein 7A OS=Homo sapiens GN=HEATR7A PE=1 SV=2	43	181162	9	7	6.44	-2.20366	-1.45911	-1.19779	-1.51188	-1.63721	-2.45689	-1.62019	-1.86866	-0.248473	0.588173	0.230495
720	HUWE1_HUMAN	E3 ubiquitin-protein ligase HUWE1 OS=Homo sapiens GN=HUWE1 PE=1 SV=3	41	481589	9	3.3	5.1	-1.45588	-2.1953	-1.47192	-1.28841	-1.40127	-1.72338	-1.7077	-1.47102	0.236682	0.440225	0.356325
721	HXK1_HUMAN	Hexokinase-1 OS=Homo sapiens GN=HK1 PE=1 SV=3	32	102420	5	4.8	6.36	-1.67264	-2.09818	-1.80954	-1.7323	-1.87104	-1.67287	-1.86012	-1.75874	0.101379	0.50471	0.296958
722	HYDIN_HUMAN	Hydrocephalus-inducing protein homolog OS=Homo sapiens GN=HYDIN PE=1 SV=2	108	575452	17	4.8	5.74	-1.88607	-1.64737	-1.85772	-2.09092	-2.01303	-1.50451	-1.79705	-1.86949	-0.0724328	0.733895	0.134366
723	HYOU1_HUMAN	Hypoxia up-regulated protein 1 OS=Homo sapiens GN=HYOU1 PE=1 SV=1	64	111266	3	3.2	5.16	-1.50768	-1.49457	-1.70572	-0.966264	-1.59789	-1.66221	-1.56932	-1.40879	0.160536	0.527546	0.277739
724	IF4A1_HUMAN	Eukaryotic initiation factor 4A-I OS=Homo sapiens GN=EIF4A1 PE=1 SV=1	89	46125	4	21.2	5.32	-0.331741	-1.55644	-1.75352	-0.375687	-1.46825	-1.85095	-1.2139	-1.23163	-0.0177282	0.978798	0.00930689
725	IF4A2_HUMAN	Eukaryotic initiation factor 4A-II OS=Homo sapiens GN=EIF4A2 PE=1 SV=2	71	46373	4	18.4	5.33	-1.64719	-1.84577	-1.75682	-0.375687	-2.23037	-2.09316	-1.74993	-1.56641	0.183522	0.774757	0.110834
726	IF4A3_HUMAN	Eukaryotic initiation factor 4A-III OS=Homo sapiens GN=EIF4A3 PE=1 SV=4	53	46841	2	7.5	6.3	-0.331741	-2.18599	-1.34782	-0.375687	-1.83706	-1.47142	-1.28851	-1.22806	0.0604584	0.934667	0.029343
727	IF4G1_HUMAN	Eukaryotic translation initiation factor 4 gamma 1 OS=Homo sapiens GN=EIF4G1 PE=1 SV=3	51	175426	5	4.8	5.27	-2.10345	-2.21894	-1.92596	-1.54218	-2.08408	-1.77684	-2.08278	-1.80103	0.28175	0.189695	0.721945
728	IF4H_HUMAN	Eukaryotic translation initiation factor 4H OS=Homo sapiens GN=EIF4H PE=1 SV=5	47	27368	2	14.1	6.67	0.0638633	-1.80182	-1.75148	-1.31881	-1.5598	-2.04169	-1.16315	-1.6401	-0.476954	0.503422	0.298067
729	IF6_HUMAN	Eukaryotic translation initiation factor 6 OS=Homo sapiens GN=EIF6 PE=1 SV=1	43	26582	1	9.8	4.56	0.122612	-2.21005	-1.83472	-1.57379	-0.0597025	-1.53863	-1.30739	-1.05737	0.250011	0.790103	0.102316
730	IFIH1_HUMAN	Interferon-induced helicase C domain-containing protein 1 OS=Homo sapiens GN=IFIH1 PE=1 SV=3	41	116615	6	9.7	5.38	-1.22174	-2.22142	-2.05211	-1.52076	-2.39997	-1.76466	-1.83175	-1.89513	-0.0633754	0.883257	0.0539129
731	IFIT3_HUMAN	Interferon-induced protein with tetratricopeptide repeats 3 OS=Homo sapiens GN=IFIT3 PE=1 SV=1	32	55950	2	6.1	5.12	-1.95756	-1.91251	-1.64255	-1.51703	-1.49284	-1.8739	-1.83754	-1.62792	0.20962	0.254364	0.594545
732	IGS10_HUMAN	Immunoglobulin superfamily member 10 OS=Homo sapiens GN=IGSF10 PE=1 SV=1	47	290655	9	5.6	9.25	-1.91438	-2.19499	-1.24705	-1.42272	-1.82657	-1.63362	-1.78547	-1.62764	0.157835	0.631424	0.199679
733	IL18_HUMAN	Interleukin-18 OS=Homo sapiens GN=IL18 PE=1 SV=1	33	22312	2	16.1	4.54	-1.61222	-1.52206	-1.85557	-1.99932	-2.0244	-2.12056	-1.66328	-2.04809	-0.384808	0.0223145	1.65141
734	IL31R_HUMAN	Interleukin-31 receptor subunit alpha OS=Homo sapiens GN=IL31RA PE=1 SV=1	46	82901	7	16.5	6.75	-1.87004	-2.52338	-1.8806	-1.68712	-1.62328	-1.41225	-2.09134	-1.57422	0.517126	0.08919	1.04968
735	ILF3_HUMAN	Interleukin enhancer-binding factor 3 OS=Homo sapiens GN=ILF3 PE=1 SV=3	36	95279	6	6.4	8.86	-1.83267	-1.937	-1.52797	-1.77171	-1.91525	-1.71416	-1.76588	-1.80037	-0.0344963	0.81294	0.0899417
736	IMB1_HUMAN	Importin subunit beta-1 OS=Homo sapiens GN=KPNB1 PE=1 SV=2	192	97108	7	13.1	4.68	-0.0699542	-1.5819	-1.97701	-0.12708	-1.24101	-1.85293	-1.20962	-1.07367	0.135951	0.868437	0.0612617
737	INADL_HUMAN	InaD-like protein OS=Homo sapiens GN=INADL PE=1 SV=3	36	196247	6	4.8	4.84	-1.3364	-1.26451	-1.63736	-1.57376	-1.80646	-2.08622	-1.41275	-1.82215	-0.409395	0.0938332	1.02764
738	INSR_HUMAN	Insulin receptor OS=Homo sapiens GN=INSR PE=1 SV=3	59	156218	8	8.6	5.83	-1.72152	-1.96812	-1.83099	-1.38889	-1.44953	-1.95165	-1.84021	-1.59669	0.243521	0.27364	0.562821
739	INT1_HUMAN	Integrator complex subunit 1 OS=Homo sapiens GN=INTS1 PE=1 SV=2	41	244143	8	5.8	5.77	-1.8025	-1.09334	-2.0133	-2.06043	-1.99332	-2.34404	-1.63638	-2.13259	-0.496217	0.171542	0.765631
740	INT3_HUMAN	Integrator complex subunit 3 OS=Homo sapiens GN=INTS3 PE=1 SV=1	33	117994	2	2.6	5.53	-1.67731	-1.4121	-2.06224	-1.62702	-1.68405	-2.15219	-1.71722	-1.82109	-0.10387	0.70089	0.15435
741	INT6_HUMAN	Integrator complex subunit 6 OS=Homo sapiens GN=INTS6 PE=1 SV=1	33	100326	3	6	8.79	-1.8744	-1.72809	-1.58693	-1.67315	-2.1825	-1.90442	-1.72981	-1.92002	-0.190216	0.323373	0.490297
742	IPIL2_HUMAN	Inositol 1,4,5-triphosphate receptor-interacting protein-like 2 OS=Homo sapiens GN=ITPRIPL2 PE=2 SV=1	36	58409	4	14.4	9.58	-1.73037	-2.03799	-1.47856	-1.68384	-1.7698	-1.95645	-1.74897	-1.80336	-0.0543897	0.778381	0.108808
743	IPO5_HUMAN	Importin-5 OS=Homo sapiens GN=IPO5 PE=1 SV=4	32	123550	7	9.6	4.83	-2.07987	-0.97213	-1.3045	-1.57113	-1.56888	-1.95673	-1.45217	-1.69891	-0.246744	0.522622	0.281812
744	IQCA1_HUMAN	IQ and AAA domain-containing protein 1 OS=Homo sapiens GN=IQCA1 PE=2 SV=1	38	95281	5	6.1	9.48	-1.73002	-1.81903	-1.90966	-1.28632	-1.41769	-2.16214	-1.81957	-1.62205	0.197524	0.516017	0.287336
745	IQCAL_HUMAN	Putative IQ and AAA domain-containing protein 1-like OS=Homo sapiens GN=IQCA1L PE=5 SV=2	45	94871	8	13.6	9.3	-1.69883	-1.10124	-1.6102	-1.52682	-1.41006	-1.94957	-1.47009	-1.62882	-0.158729	0.557031	0.25412
746	IQEC3_HUMAN	IQ motif and SEC7 domain-containing protein 3 OS=Homo sapiens GN=IQSEC3 PE=2 SV=3	41	127541	5	5.6	6.08	-1.78509	-2.09813	-1.6369	-1.54785	-1.52453	-1.81587	-1.84004	-1.62942	0.210622	0.27081	0.567335
747	IQGA1_HUMAN	Ras GTPase-activating-like protein IQGAP1 OS=Homo sapiens GN=IQGAP1 PE=1 SV=1	38	189134	8	5.7	6.08	-1.72352	-1.4127	-1.53632	-1.7198	-1.56663	-2.26205	-1.55751	-1.84949	-0.291979	0.272209	0.565097
748	IQGA2_HUMAN	Ras GTPase-activating-like protein IQGAP2 OS=Homo sapiens GN=IQGAP2 PE=1 SV=3	46	180500	4	4.4	5.43	-1.9212	-2.12606	-1.89929	-1.759	-1.83312	-1.49709	-1.98218	-1.6964	0.285782	0.0840664	1.07538
749	IQGA3_HUMAN	Ras GTPase-activating-like protein IQGAP3 OS=Homo sapiens GN=IQGAP3 PE=1 SV=2	71	184584	9	9.3	7.34	-1.49672	-1.51737	-1.6243	-1.75592	-2.00537	-1.4448	-1.54613	-1.73536	-0.189231	0.320215	0.494559
750	IRS4_HUMAN	Insulin receptor substrate 4 OS=Homo sapiens GN=IRS4 PE=1 SV=1	36	133685	7	9.8	8.72	-1.68999	-1.6771	-1.99808	-1.86879	-2.03131	-2.03762	-1.78839	-1.97924	-0.190847	0.182789	0.738049
751	ITA10_HUMAN	Integrin alpha-10 OS=Homo sapiens GN=ITGA10 PE=2 SV=2	45	127522	5	6.4	6.21	-1.10283	-1.57241	-1.91479	-1.53184	-2.17467	-2.11324	-1.53001	-1.93992	-0.409909	0.259174	0.586408
752	ITA6_HUMAN	Integrin alpha-6 OS=Homo sapiens GN=ITGA6 PE=1 SV=4	44	126553	6	7.4	6.39	-1.86037	-2.07104	-1.63373	-1.32433	-1.54485	-1.36547	-1.85505	-1.41155	0.443497	0.0363815	1.43912
753	ITAM_HUMAN	Integrin alpha-M OS=Homo sapiens GN=ITGAM PE=1 SV=2	38	127099	5	7.4	6.88	-1.19712	-1.47952	-1.35091	-1.89284	-1.80591	-1.62167	-1.34252	-1.77347	-0.430955	0.0195725	1.70835
754	ITAV_HUMAN	Integrin alpha-V OS=Homo sapiens GN=ITGAV PE=1 SV=2	38	115964	4	5.2	5.45	-2.21838	-1.48483	-1.9043	-2.11657	-2.45007	-1.81593	-1.86917	-2.12752	-0.258354	0.409177	0.388088
755	ITB1_HUMAN	Integrin beta-1 OS=Homo sapiens GN=ITGB1 PE=1 SV=2	58	88357	6	11.2	5.27	-1.67301	-1.8608	-1.84785	-1.98745	-1.66451	-1.63459	-1.79389	-1.76218	0.0317034	0.81681	0.0878791
756	ITB3_HUMAN	Integrin beta-3 OS=Homo sapiens GN=ITGB3 PE=1 SV=2	40	87000	5	11.7	5.09	-1.24839	-2.04534	-1.79772	-1.73173	-1.81149	-2.32347	-1.69715	-1.95556	-0.258414	0.437194	0.359326
757	ITB4_HUMAN	Integrin beta-4 OS=Homo sapiens GN=ITGB4 PE=1 SV=4	42	202023	10	8.7	5.74	-2.08511	-1.72523	-1.61519	-1.72326	-1.71267	-2.16348	-1.80851	-1.86647	-0.0579612	0.791822	0.101372
758	ITB6_HUMAN	Integrin beta-6 OS=Homo sapiens GN=ITGB6 PE=1 SV=2	35	85879	5	9	5.34	-1.51217	-1.72296	-1.9824	-1.53497	-1.67392	-1.33338	-1.73917	-1.51409	0.225084	0.251658	0.59919
759	ITB7_HUMAN	Integrin beta-7 OS=Homo sapiens GN=ITGB7 PE=1 SV=1	45	86847	8	18.4	5.67	-1.62032	-1.53524	-1.52418	-1.68302	-1.77289	-1.84831	-1.55991	-1.76807	-0.208161	0.021262	1.6724
760	ITF2_HUMAN	Transcription factor 4 OS=Homo sapiens GN=TCF4 PE=1 SV=3	40	71264	5	11.7	6.51	-1.1016	-1.88887	-1.20628	-1.78882	-1.37862	-1.83346	-1.39892	-1.66697	-0.268053	0.40191	0.395871
761	ITH5L_HUMAN	Inter-alpha-trypsin inhibitor heavy chain H5-like protein OS=Homo sapiens GN=ITIH5L PE=2 SV=1	37	143098	3	4	9.1	-1.65248	-1.30071	-1.95778	-1.06994	-1.43597	-1.81788	-1.63699	-1.44127	0.195723	0.533401	0.272946
762	ITPR1_HUMAN	Inositol 1,4,5-trisphosphate receptor type 1 OS=Homo sapiens GN=ITPR1 PE=1 SV=2	49	313745	12	8.1	5.71	-2.1506	-1.4361	-1.59356	-1.04576	-1.26401	-1.73536	-1.72675	-1.34838	0.378377	0.272062	0.565333
763	ITPR3_HUMAN	Inositol 1,4,5-trisphosphate receptor type 3 OS=Homo sapiens GN=ITPR3 PE=1 SV=2	55	303912	11	7.3	6.05	-1.74624	-1.72398	-1.27883	-1.37576	-1.82362	-1.79877	-1.58302	-1.66605	-0.0830333	0.713317	0.146718
764	ITSN2_HUMAN	Intersectin-2 OS=Homo sapiens GN=ITSN2 PE=1 SV=2	40	193209	5	3.8	8.32	-1.62782	-1.26376	-1.60654	-1.17148	-1.66704	-1.88808	-1.49937	-1.57554	-0.0761625	0.769157	0.113985
765	JADE3_HUMAN	Protein Jade-3 OS=Homo sapiens GN=PHF16 PE=1 SV=1	44	93748	6	11.2	6.78	-1.41436	-2.06599	-2.19232	-1.38725	-1.52039	-2.11308	-1.89089	-1.67358	0.217313	0.54436	0.264114
766	JAG1_HUMAN	Protein jagged-1 OS=Homo sapiens GN=JAG1 PE=1 SV=3	33	133709	6	5.9	5.7	-1.76013	-1.42963	-1.63571	-1.11346	-2.27113	-1.47711	-1.60849	-1.62057	-0.0120751	0.974505	0.0112161
767	JAG2_HUMAN	Protein jagged-2 OS=Homo sapiens GN=JAG2 PE=1 SV=3	35	133277	6	8.2	5.53	-1.76228	-1.76201	-1.33306	-1.41147	-1.56799	-1.44647	-1.61911	-1.47531	0.143804	0.393956	0.404552
768	JAK1_HUMAN	Tyrosine-protein kinase JAK1 OS=Homo sapiens GN=JAK1 PE=1 SV=2	48	133191	6	8.1	7.48	-2.01846	-1.44958	-1.26904	-1.49118	-2.06397	-2.10141	-1.57902	-1.88552	-0.306497	0.364669	0.438101
769	JHD2C_HUMAN	Probable JmjC domain-containing histone demethylation protein 2C OS=Homo sapiens GN=JMJD1C PE=1 SV=2	79	284349	14	9.4	7.95	-1.92732	-1.69274	-1.56437	-1.46225	-1.92361	-2.15079	-1.72814	-1.84555	-0.117405	0.634808	0.197358
770	JMJD5_HUMAN	JmjC domain-containing protein 5 OS=Homo sapiens GN=JMJD5 PE=2 SV=1	32	47240	2	7.5	5.51	1.50937	1.28462	1.49749	-1.80968	-2.1832	-2.48197	1.43049	-2.15828	-3.58878	6.58774e-05	4.18126
771	K0284_HUMAN	Protein KIAA0284 OS=Homo sapiens GN=KIAA0284 PE=1 SV=4	44	171584	8	9.1	6.4	-2.15103	-1.95688	-1.96239	-1.60103	-1.72659	-1.92159	-2.02343	-1.74974	0.273698	0.0726041	1.13904
772	K0467_HUMAN	Uncharacterized protein KIAA0467 OS=Homo sapiens GN=KIAA0467 PE=2 SV=2	53	278054	8	5.3	5.69	-1.73298	-1.79646	-1.82402	-2.02627	-1.56524	-1.67911	-1.78449	-1.75687	0.0276142	0.854528	0.0682737
773	K0552_HUMAN	Uncharacterized protein KIAA0552 OS=Homo sapiens GN=KIAA0552 PE=2 SV=1	40	71747	2	3.3	7.56	-1.46735	-1.41733	-1.78612	-1.4524	-1.92344	-1.57644	-1.55694	-1.65076	-0.0938253	0.633802	0.198046
774	K0564_HUMAN	Uncharacterized protein KIAA0564 OS=Homo sapiens GN=KIAA0564 PE=1 SV=2	37	214689	9	7	7.01	-1.56187	-1.50036	-1.93981	-1.75022	-1.72742	-1.84212	-1.66735	-1.77325	-0.105905	0.496618	0.303978
775	K0614_HUMAN	Probable E3 ubiquitin-protein ligase KIAA0614 OS=Homo sapiens GN=KIAA0614 PE=1 SV=4	31	327775	6	3.6	5.93	-1.52334	-1.2881	-1.62826	-1.43426	-2.07839	-1.57911	-1.4799	-1.69725	-0.217355	0.378112	0.42238
776	K0913_HUMAN	Zinc finger SWIM domain-containing protein KIAA0913 OS=Homo sapiens GN=KIAA0913 PE=1 SV=1	31	197173	6	5.2	6.35	-2.03326	-1.84749	-1.24942	-0.768508	-1.964	-2.17304	-1.71006	-1.63518	0.0748745	0.887617	0.0517742
777	K0947_HUMAN	Uncharacterized protein KIAA0947 OS=Homo sapiens GN=KIAA0947 PE=1 SV=4	35	247735	6	3.7	5.32	-1.95696	-1.85017	-1.47355	-1.47204	-1.58281	-1.5123	-1.76023	-1.52238	0.237843	0.18835	0.725035
778	K1109_HUMAN	Uncharacterized protein KIAA1109 OS=Homo sapiens GN=KIAA1109 PE=1 SV=1	64	554946	16	4.3	6.14	-1.87724	-1.31326	-1.50019	-1.8385	-1.84294	-2.64061	-1.56357	-2.10735	-0.543784	0.158363	0.800346
779	K1199_HUMAN	Protein KIAA1199 OS=Homo sapiens GN=KIAA1199 PE=1 SV=2	40	152900	5	6.6	7.98	-1.84338	-1.62949	-1.93792	-1.83249	-1.61933	-2.12062	-1.8036	-1.85748	-0.0538868	0.769098	0.114018
780	K1210_HUMAN	Uncharacterized protein KIAA1210 OS=Homo sapiens GN=KIAA1210 PE=2 SV=3	41	186905	7	7.1	8.72	-1.60078	-1.61939	-2.24003	-1.95205	-2.39829	-1.84721	-1.82006	-2.06585	-0.245783	0.413466	0.38356
781	K1267_HUMAN	MLL1/MLL complex subunit KIAA1267 OS=Homo sapiens GN=KIAA1267 PE=1 SV=1	61	120892	8	12.1	8.95	-0.953627	-1.60886	-1.41232	-0.966264	-2.63252	-1.43467	-1.32494	-1.67782	-0.352881	0.543954	0.264438
782	K132L_HUMAN	UPF0577 protein KIAA1324-like OS=Homo sapiens GN=KIAA1324L PE=2 SV=2	77	113768	11	16.3	5.76	0.953627	1.94574	1.34029	-2.07393	-1.91018	-2.73401	1.41322	-2.23937	-3.65259	0.00067568	3.17026
783	K1468_HUMAN	LisH domain and HEAT repeat-containing protein KIAA1468 OS=Homo sapiens GN=KIAA1468 PE=1 SV=2	58	134545	8	8.6	5.28	-1.85412	-1.72131	-1.68134	-0.988533	-2.22832	-1.37919	-1.75226	-1.53201	0.220241	0.583398	0.234035
784	K1529_HUMAN	Uncharacterized protein KIAA1529 OS=Homo sapiens GN=KIAA1529 PE=1 SV=2	47	190979	8	7.8	5.74	-1.84937	-1.40429	-1.42581	-1.74658	-1.43011	-1.84326	-1.55982	-1.67332	-0.113494	0.584756	0.233025
785	K1530_HUMAN	Uncharacterized protein KIAA1530 OS=Homo sapiens GN=KIAA1530 PE=1 SV=1	33	80558	7	14.8	5.93	-1.97614	-1.34141	-1.38284	-1.22991	-1.94439	-2.35533	-1.5668	-1.84321	-0.276408	0.515038	0.288161
786	K1614_HUMAN	Uncharacterized protein KIAA1614 OS=Homo sapiens GN=KIAA1614 PE=2 SV=2	49	126511	5	6.8	9.05	-1.29034	-1.75885	-1.73625	-1.90308	-1.92558	-2.11037	-1.59515	-1.97968	-0.384534	0.0815494	1.08858
787	K1632_HUMAN	UPF0493 protein KIAA1632 OS=Homo sapiens GN=KIAA1632 PE=2 SV=2	37	292293	11	8.5	5.99	-1.80167	-2.31067	-1.29899	-1.54599	-1.64726	-1.87751	-1.80378	-1.69025	0.113523	0.731187	0.135972
788	K1671_HUMAN	Uncharacterized protein KIAA1671 OS=Homo sapiens GN=KIAA1671 PE=1 SV=2	60	196590	11	9.1	8.69	-1.79255	-1.60962	-1.78096	-1.43837	-2.27487	-2.09828	-1.72771	-1.93717	-0.209463	0.467747	0.329989
789	K1683_HUMAN	Uncharacterized protein KIAA1683 OS=Homo sapiens GN=KIAA1683 PE=1 SV=1	81	127612	9	13.6	10.25	-1.09598	-1.75824	-2.15845	-1.51415	-1.75932	-1.21378	-1.67089	-1.49575	0.175139	0.640903	0.193208
790	K1688_HUMAN	Uncharacterized protein KIAA1688 OS=Homo sapiens GN=KIAA1688 PE=1 SV=2	39	121210	6	9.6	7.3	-1.06251	-2.42609	-1.29908	-1.92092	-1.86348	-2.05214	-1.59589	-1.94551	-0.349621	0.456304	0.340746
791	K1755_HUMAN	Uncharacterized protein KIAA1755 OS=Homo sapiens GN=KIAA1755 PE=2 SV=2	46	130765	7	7.1	5.97	-1.43577	-1.31435	-2.5296	-1.61115	-1.84635	-1.80978	-1.75991	-1.75576	0.00414761	0.992091	0.00344863
792	K1797_HUMAN	Uncharacterized protein KIAA1797 OS=Homo sapiens GN=KIAA1797 PE=1 SV=1	43	199944	8	7.8	6.17	-1.1277	-2.27824	-2.16256	-0.838934	-2.08191	-2.11388	-1.85617	-1.67824	0.177927	0.765282	0.116178
793	K1841_HUMAN	Uncharacterized protein KIAA1841 OS=Homo sapiens GN=KIAA1841 PE=2 SV=2	32	81955	3	5.6	6.5	-1.10769	-1.9642	-1.86205	-1.70769	-1.53958	-1.97459	-1.64465	-1.74062	-0.0959729	0.763777	0.117033
794	K1967_HUMAN	Protein KIAA1967 OS=Homo sapiens GN=KIAA1967 PE=1 SV=2	33	102838	2	2.9	5.14	-2.05898	-1.85911	-1.96128	-1.73877	-1.24101	-1.58032	-1.95979	-1.52003	0.439756	0.0494311	1.306
795	K1C10_HUMAN	Keratin, type I cytoskeletal 10 OS=Homo sapiens GN=KRT10 PE=1 SV=6	430	58792	11	30	5.13	-0.928954	-0.499306	-0.419977	0.9366	1.1023	0.23562	-0.616079	0.758175	1.37425	0.0112833	1.94756
796	K1C13_HUMAN	Keratin, type I cytoskeletal 13 OS=Homo sapiens GN=KRT13 PE=1 SV=4	46	49557	3	9.8	4.91	-0.331741	-1.43775	-1.64856	-1.45296	-1.73871	-1.33887	-1.13935	-1.51018	-0.370829	0.432488	0.364026
797	K1C14_HUMAN	Keratin, type I cytoskeletal 14 OS=Homo sapiens GN=KRT14 PE=1 SV=4	39	51529	5	11.7	5.09	-1.92218	-1.51111	-1.47145	-1.60466	-2.11757	-2.29404	-1.63491	-2.00542	-0.37051	0.215454	0.666645
798	K1C16_HUMAN	Keratin, type I cytoskeletal 16 OS=Homo sapiens GN=KRT16 PE=1 SV=4	44	51236	5	12.3	4.99	-1.48417	-1.60877	-1.26755	-1.98063	-1.26883	-2.42372	-1.4535	-1.89106	-0.437562	0.280372	0.552266
799	K1C23_HUMAN	Keratin, type I cytoskeletal 23 OS=Homo sapiens GN=KRT23 PE=1 SV=2	32	48101	3	10	6.09	-1.7458	-1.93016	-1.49937	-1.59223	-1.31542	-1.51194	-1.72511	-1.47319	0.251915	0.167128	0.776951
800	K1C24_HUMAN	Keratin, type I cytoskeletal 24 OS=Homo sapiens GN=KRT24 PE=1 SV=1	57	55053	5	21	4.89	-1.92695	-1.65952	-1.70351	-0.483132	-2.05398	-1.85394	-1.76333	-1.46368	0.299642	0.581679	0.235317
801	K1C28_HUMAN	Keratin, type I cytoskeletal 28 OS=Homo sapiens GN=KRT28 PE=1 SV=1	45	50564	3	8.4	5.33	-1.60479	-2.03698	-1.60628	-0.375687	-2.24347	-1.58067	-1.74935	-1.39994	0.349411	0.569968	0.24415
802	K1C9_HUMAN	Keratin, type I cytoskeletal 9 OS=Homo sapiens GN=KRT9 PE=1 SV=3	624	62027	15	37.2	5.14	0	-0.649494	-0.569874	1.00852	0.58668	0.909558	-0.406456	0.834919	1.24138	0.00673404	2.17172
803	K2022_HUMAN	Uncharacterized protein KIAA2022 OS=Homo sapiens GN=KIAA2022 PE=2 SV=1	31	167445	4	3.6	6.03	-1.72315	-2.25298	-1.39302	-1.56075	-1.58036	-1.88225	-1.78972	-1.67445	0.115265	0.692715	0.159445
804	K22E_HUMAN	Keratin, type II cytoskeletal 2 epidermal OS=Homo sapiens GN=KRT2 PE=1 SV=2	458	65393	10	25	8.07	0.68575	-0.649494	-1.59863	0.422484	0.865646	10.9096	-0.52079	4.0659	4.58669	0.258802	0.587032
805	K2C1_HUMAN	Keratin, type II cytoskeletal 1 OS=Homo sapiens GN=KRT1 PE=1 SV=6	925	65999	22	34.6	8.15	0.526236	-0.0785119	-0.569874	1.7697	2.63844	1.5319	-0.0407165	1.98001	2.02073	0.0119442	1.92284
806	K2C4_HUMAN	Keratin, type II cytoskeletal 4 OS=Homo sapiens GN=KRT4 PE=1 SV=4	88	57250	3	8.2	6.25	-2.06186	-1.27119	-1.27853	-1.39024	-0.124186	-2.01292	-1.53719	-1.17578	0.361411	0.588037	0.230596
807	K2C5_HUMAN	Keratin, type II cytoskeletal 5 OS=Homo sapiens GN=KRT5 PE=1 SV=3	94	62340	8	16.8	7.59	-0.5787	-1.59214	-2.08059	-0.0606481	-1.434	-1.48647	-1.41714	-0.993707	0.423436	0.5462	0.262649
808	K2C6B_HUMAN	Keratin, type II cytoskeletal 6B OS=Homo sapiens GN=KRT6B PE=1 SV=5	162	60030	4	10.3	8.09	0	-1.93004	-1.73583	1.06065	0.156415	1.91443	-1.22195	1.04383	2.26579	0.0466088	1.33153
809	K2C6C_HUMAN	Keratin, type II cytoskeletal 6C OS=Homo sapiens GN=KRT6C PE=1 SV=3	62	59988	3	9.4	8.09	-1.42317	-2.12228	-1.71652	-0.610213	-1.55113	-1.65951	-1.75399	-1.27362	0.48037	0.285497	0.544398
810	K2C73_HUMAN	Keratin, type II cytoskeletal 73 OS=Homo sapiens GN=KRT73 PE=1 SV=1	80	58887	2	3.9	6.93	-2.17497	-1.82287	-1.3276	1.75266	0.194284	1.38054	-1.77515	1.10916	2.88431	0.00554586	2.25603
811	K2C75_HUMAN	Keratin, type II cytoskeletal 75 OS=Homo sapiens GN=KRT75 PE=1 SV=2	87	59524	5	10.7	7.6	-0.444882	-1.48311	-1.77055	-0.483132	-0.682596	-1.5315	-1.23285	-0.899077	0.333772	0.552379	0.257763
812	K2C79_HUMAN	Keratin, type II cytoskeletal 79 OS=Homo sapiens GN=KRT79 PE=1 SV=1	60	57774	3	8.2	6.75	-0.444882	-1.82482	-1.61731	-0.483132	-1.60626	-1.4163	-1.29567	-1.16856	0.127108	0.829264	0.0813071
813	K2C8_HUMAN	Keratin, type II cytoskeletal 8 OS=Homo sapiens GN=KRT8 PE=1 SV=7	66	53671	7	16.6	5.52	-1.76778	-1.83291	-1.92888	-1.53611	-1.96214	-2.08096	-1.84319	-1.85974	-0.0165476	0.927941	0.0324797
814	K6PL_HUMAN	6-phosphofructokinase, liver type OS=Homo sapiens GN=PFKL PE=1 SV=6	55	84964	5	7.9	7.26	-1.63234	-1.26447	-1.41592	-1.77942	-1.00925	-1.98424	-1.43757	-1.59097	-0.153396	0.652183	0.185631
815	KALRN_HUMAN	Kalirin OS=Homo sapiens GN=KALRN PE=1 SV=2	43	339960	6	3.5	5.72	-1.52871	-1.756	-2.25112	-1.62017	-1.80333	-1.47967	-1.84528	-1.63439	0.210887	0.416497	0.380388
816	KANK1_HUMAN	KN motif and ankyrin repeat domain-containing protein 1 OS=Homo sapiens GN=KANK1 PE=1 SV=3	35	147197	6	4.6	5.18	-1.41678	-2.02864	-1.29203	-1.66731	-2.08221	-2.15856	-1.57915	-1.96936	-0.39021	0.227584	0.642858
817	KAT2A_HUMAN	Histone acetyltransferase KAT2A OS=Homo sapiens GN=KAT2A PE=1 SV=3	34	93866	5	9.1	9.18	-1.61312	-1.29651	-1.51863	-1.81121	-2.13851	-1.4745	-1.47609	-1.80807	-0.331987	0.194804	0.710402
818	KATL2_HUMAN	Katanin p60 ATPase-containing subunit A-like 2 OS=Homo sapiens GN=KATNAL2 PE=2 SV=3	74	61214	4	8.4	7.22	-0.5787	-1.63262	-1.79604	-0.610213	-1.88839	-1.76479	-1.33579	-1.42113	-0.0853421	0.885817	0.0526561
819	KBTB5_HUMAN	Kelch repeat and BTB domain-containing protein 5 OS=Homo sapiens GN=KBTBD5 PE=2 SV=2	43	69213	5	11.6	5.16	-1.45821	-1.61026	-1.72283	-1.16198	-2.27644	-2.26178	-1.5971	-1.90007	-0.302968	0.466597	0.331058
820	KCD18_HUMAN	BTB/POZ domain-containing protein KCTD18 OS=Homo sapiens GN=KCTD18 PE=2 SV=2	36	46710	3	13.1	9.23	-1.31603	-1.1543	-1.76627	-1.7919	-1.8176	-1.63481	-1.4122	-1.74811	-0.335905	0.154767	0.810323
821	KCNA2_HUMAN	Potassium voltage-gated channel subfamily A member 2 OS=Homo sapiens GN=KCNA2 PE=1 SV=2	39	56680	2	5	4.78	-1.90485	-1.81842	-1.36826	-1.58278	-2.13205	-1.77011	-1.69718	-1.82831	-0.131135	0.601567	0.220716
822	KCNA3_HUMAN	Potassium voltage-gated channel subfamily A member 3 OS=Homo sapiens GN=KCNA3 PE=2 SV=3	41	63801	4	11.1	5.61	-1.73395	-1.79764	-1.72714	-1.0444	-1.61977	-1.62081	-1.75291	-1.42833	0.32458	0.168375	0.773722
823	KCNC2_HUMAN	Potassium voltage-gated channel subfamily C member 2 OS=Homo sapiens GN=KCNC2 PE=1 SV=1	33	70181	2	3.4	8.24	-1.88434	-1.83072	-2.17678	-1.46373	-1.37349	-2.08349	-1.96395	-1.64024	0.323709	0.261347	0.582783
824	KCND1_HUMAN	Potassium voltage-gated channel subfamily D member 1 OS=Homo sapiens GN=KCND1 PE=1 SV=2	42	71285	4	10.5	8.79	-1.64031	-1.55207	-1.79772	-1.6357	-1.74111	-1.77186	-1.66337	-1.71622	-0.0528565	0.558107	0.253282
825	KCND3_HUMAN	Potassium voltage-gated channel subfamily D member 3 OS=Homo sapiens GN=KCND3 PE=1 SV=3	37	73404	3	5.5	8.56	-1.84387	-1.53314	-1.4653	-1.36621	-2.43365	-2.01365	-1.6141	-1.93784	-0.323739	0.384227	0.415412
826	KCNT1_HUMAN	Potassium channel subfamily T member 1 OS=Homo sapiens GN=KCNT1 PE=2 SV=2	39	138254	6	10.3	7.48	-1.98211	-1.78123	-2.17132	-1.73758	-1.51164	-2.166	-1.97822	-1.80507	0.173151	0.479909	0.318841
827	KCP_HUMAN	Kielin/chordin-like protein OS=Homo sapiens GN=KCP PE=2 SV=2	60	159828	8	7.5	5.46	-1.25122	-1.58645	-1.69715	-1.82852	-1.13038	-1.82881	-1.51161	-1.5959	-0.0842914	0.76935	0.113876
828	KCRB_HUMAN	Creatine kinase B-type OS=Homo sapiens GN=CKB PE=1 SV=1	51	42617	1	2.9	5.34	-1.26926	-2.20786	-0.183458	-1.31009	-1.64065	-0.50782	-1.22019	-1.15286	0.0673387	0.925303	0.0337161
829	KCTD9_HUMAN	BTB/POZ domain-containing protein KCTD9 OS=Homo sapiens GN=KCTD9 PE=2 SV=1	38	42540	3	8	5.95	-2.35897	-1.52232	-1.5063	-1.56994	-1.6898	-1.58513	-1.79586	-1.61496	0.180903	0.5589	0.252666
830	KDM2A_HUMAN	Lysine-specific demethylase 2A OS=Homo sapiens GN=KDM2A PE=1 SV=3	35	132708	2	1.5	7.73	-1.7713	-1.36196	-1.76161	-2.01631	-1.9094	-1.40972	-1.63162	-1.77848	-0.146857	0.5587	0.252821
831	KDM2B_HUMAN	Lysine-specific demethylase 2B OS=Homo sapiens GN=KDM2B PE=1 SV=1	66	152517	12	12.6	8.85	-1.26832	-0.921994	-1.68656	-1.53488	-1.72614	-1.61387	-1.29229	-1.62496	-0.332674	0.218128	0.661288
832	KDM3B_HUMAN	Lysine-specific demethylase 3B OS=Homo sapiens GN=KDM3B PE=1 SV=1	36	191491	7	5.8	6.78	-1.99671	-1.24086	-1.29897	-1.88316	-1.95397	-1.74008	-1.51218	-1.85907	-0.346886	0.238916	0.621755
833	KDM5B_HUMAN	Lysine-specific demethylase 5B OS=Homo sapiens GN=KDM5B PE=1 SV=2	60	175532	12	11.8	6.29	-1.80525	-1.80091	-1.15203	-1.48555	-1.50633	-2.21775	-1.58607	-1.73654	-0.150477	0.666558	0.176162
834	KDM5D_HUMAN	Lysine-specific demethylase 5D OS=Homo sapiens GN=KDM5D PE=1 SV=2	37	173962	6	5.9	5.59	-1.78669	-1.43799	-1.5793	-1.10932	-2.10668	-1.30997	-1.60133	-1.50866	0.0926727	0.787131	0.103953
835	KDM6B_HUMAN	Lysine-specific demethylase 6B OS=Homo sapiens GN=KDM6B PE=1 SV=3	35	180299	5	5.5	9.01	-1.69069	-1.56567	-1.5882	-1.773	-1.71184	-1.79101	-1.61485	-1.75862	-0.143765	0.0337865	1.47126
836	KI13A_HUMAN	Kinesin-like protein KIF13A OS=Homo sapiens GN=KIF13A PE=1 SV=2	38	202183	5	4.3	5.43	-1.72148	-1.09537	-1.79866	-1.84907	-1.76906	-2.33253	-1.5385	-1.98355	-0.445051	0.191969	0.716768
837	KI13B_HUMAN	Kinesin-like protein KIF13B OS=Homo sapiens GN=KIF13B PE=1 SV=1	38	202540	5	3.6	5.56	-1.64654	-2.12424	-1.34881	-1.28826	-1.79874	-2.33221	-1.70653	-1.8064	-0.0998721	0.803975	0.0947577
838	KI18A_HUMAN	Kinesin-like protein KIF18A OS=Homo sapiens GN=KIF18A PE=1 SV=2	44	102216	8	10.4	9.09	-1.82975	-1.54928	-1.25375	-1.65622	-1.65724	-1.8195	-1.54426	-1.71099	-0.166728	0.394484	0.40397
839	KI20A_HUMAN	Kinesin-like protein KIF20A OS=Homo sapiens GN=KIF20A PE=1 SV=1	39	100215	6	8.9	6.49	-2.19814	-1.49799	-1.2078	-1.74051	-2.22391	-1.28057	-1.63465	-1.74833	-0.113687	0.790713	0.101981
840	KI20B_HUMAN	Kinesin-like protein KIF20B OS=Homo sapiens GN=KIF20B PE=1 SV=2	54	210553	7	5.4	5.56	-2.14702	-1.56796	-1.93162	-1.4838	-2.3959	-1.99105	-1.8822	-1.95692	-0.0747163	0.823239	0.0844741
841	KI21A_HUMAN	Kinesin-like protein KIF21A OS=Homo sapiens GN=KIF21A PE=1 SV=2	33	187063	5	2.9	6.05	-1.93497	-1.92925	-1.66103	-1.56731	-1.24972	-1.70158	-1.84175	-1.5062	0.335549	0.106457	0.972824
842	KI21B_HUMAN	Kinesin-like protein KIF21B OS=Homo sapiens GN=KIF21B PE=1 SV=2	47	182548	6	4	6.7	-1.56674	-1.8762	-1.46939	-1.68386	-2.07273	-2.07918	-1.63744	-1.94525	-0.307814	0.16105	0.793041
843	KI26A_HUMAN	Kinesin-like protein KIF26A OS=Homo sapiens GN=KIF26A PE=1 SV=3	47	194468	9	7.5	9.12	-1.31383	-1.73349	-1.98269	-1.21354	-1.55179	-1.42507	-1.67667	-1.3968	0.279874	0.269802	0.568955
844	KI26B_HUMAN	Kinesin-like protein KIF26B OS=Homo sapiens GN=KIF26B PE=1 SV=1	41	223744	4	3.4	8.76	-2.1956	-1.63184	-1.60817	-1.4186	-2.63819	-1.54195	-1.81187	-1.86625	-0.0543799	0.90602	0.0428622
845	KI67_HUMAN	Antigen KI-67 OS=Homo sapiens GN=MKI67 PE=1 SV=2	51	358474	11	5.4	9.49	-2.1808	-1.89758	-1.61379	-1.43712	-1.55325	-2.11573	-1.89739	-1.70203	0.195357	0.503264	0.298204
846	KIF17_HUMAN	Kinesin-like protein KIF17 OS=Homo sapiens GN=KIF17 PE=1 SV=2	33	115043	6	8.9	5.38	-1.37667	-1.38747	-2.06547	-1.12281	-1.9337	-1.78939	-1.60987	-1.6153	-0.00542796	0.987958	0.00526152
847	KIF1A_HUMAN	Kinesin-like protein KIF1A OS=Homo sapiens GN=KIF1A PE=2 SV=2	37	190944	8	6.2	5.86	-1.58565	-2.34847	-1.31937	-1.21475	-1.56696	-2.04236	-1.75116	-1.60802	0.143138	0.732613	0.135126
848	KIF22_HUMAN	Kinesin-like protein KIF22 OS=Homo sapiens GN=KIF22 PE=1 SV=5	33	73217	6	14.4	9.5	-1.25824	-1.25727	-1.45672	-2.12512	-1.40687	-2.15144	-1.32408	-1.89447	-0.570398	0.0870137	1.06041
849	KIF27_HUMAN	Kinesin-like protein KIF27 OS=Homo sapiens GN=KIF27 PE=2 SV=1	75	160184	9	7.3	6.9	-1.3887	-1.64734	-1.65169	-1.44087	-1.70337	-1.70852	-1.56258	-1.61759	-0.0550108	0.680182	0.167375
850	KIF2A_HUMAN	Kinesin-like protein KIF2A OS=Homo sapiens GN=KIF2A PE=1 SV=3	48	79905	5	8.5	6.28	-1.57554	-1.51581	-1.49941	-1.19021	-2.12428	-1.9006	-1.53025	-1.73836	-0.208112	0.502232	0.299095
851	KIF4A_HUMAN	Chromosome-associated kinesin KIF4A OS=Homo sapiens GN=KIF4A PE=1 SV=3	39	139794	6	7.6	5.99	-1.82976	-2.25552	-2.0271	-1.14018	-1.66564	-1.95872	-2.03746	-1.58818	0.449279	0.170449	0.768405
852	KIF5A_HUMAN	Kinesin heavy chain isoform 5A OS=Homo sapiens GN=KIF5A PE=1 SV=2	42	117306	7	8.4	5.65	-1.17891	-1.80704	-1.91961	-1.33722	-2.12376	-1.77774	-1.63519	-1.74624	-0.111049	0.748964	0.125539
853	KIT_HUMAN	Mast/stem cell growth factor receptor OS=Homo sapiens GN=KIT PE=1 SV=1	50	109794	6	8	6.54	-1.48745	-2.18379	-1.85367	-1.22752	-2.33455	-1.65147	-1.84164	-1.73785	0.103786	0.798305	0.0978309
854	KLHL4_HUMAN	Kelch-like protein 4 OS=Homo sapiens GN=KLHL4 PE=2 SV=2	38	80194	6	12.3	6.39	-1.50558	-1.47864	-1.56939	-1.8547	-1.62071	-1.99207	-1.51787	-1.82249	-0.304626	0.0525892	1.2791
855	KLHL6_HUMAN	Kelch-like protein 6 OS=Homo sapiens GN=KLHL6 PE=2 SV=3	36	70314	4	10	5.89	-1.51289	-1.75645	-1.84957	-1.13539	-1.91821	-2.06975	-1.70631	-1.70778	-0.00147474	0.99639	0.00157043
856	KLHL9_HUMAN	Kelch-like protein 9 OS=Homo sapiens GN=KLHL9 PE=1 SV=2	50	69383	5	12.5	5.92	-1.68421	-1.25546	-1.49224	-1.81059	-1.66957	-2.19783	-1.4773	-1.89266	-0.415356	0.10739	0.969036
857	KNTC1_HUMAN	Kinetochore-associated protein 1 OS=Homo sapiens GN=KNTC1 PE=1 SV=1	53	250588	8	5.7	5.67	-1.4751	-1.48333	-1.60033	-1.68106	-2.0037	-0.8884	-1.51958	-1.52439	-0.00480239	0.989211	0.00471127
858	KPCD2_HUMAN	Serine/threonine-protein kinase D2 OS=Homo sapiens GN=PRKD2 PE=1 SV=1	34	96661	5	8.9	6.39	-1.91181	-1.51114	-2.26393	-1.38982	-1.95653	-1.98624	-1.89562	-1.77753	0.118094	0.706069	0.151153
859	KPCG_HUMAN	Protein kinase C gamma type OS=Homo sapiens GN=PRKCG PE=1 SV=3	62	78397	7	13.8	7.27	-1.89979	-1.74037	-1.88897	-1.89959	-1.81595	-1.93677	-1.84304	-1.8841	-0.0410597	0.547856	0.261334
860	KPRB_HUMAN	Phosphoribosyl pyrophosphate synthase-associated protein 2 OS=Homo sapiens GN=PRPSAP2 PE=1 SV=1	36	40899	5	23.3	7.08	-1.93247	-2.04258	-1.50045	-1.18608	-2.32077	-2.10974	-1.82517	-1.8722	-0.0470297	0.908834	0.0415153
861	KPYM_HUMAN	Pyruvate kinase isozymes M1/M2 OS=Homo sapiens GN=PKM2 PE=1 SV=4	599	57900	16	39.7	7.96	0.36146	0.676285	-0.419977	1.58728	0.665985	-0.753718	0.205923	0.49985	0.293928	0.71683	0.144584
862	KPYR_HUMAN	Pyruvate kinase isozymes R/L OS=Homo sapiens GN=PKLR PE=1 SV=2	50	61791	4	12.7	7.64	-1.31866	-0.649494	-1.54234	-0.0606481	-0.829477	-1.97097	-1.17016	-0.953699	0.216464	0.743163	0.128916
863	KTN1_HUMAN	Kinectin OS=Homo sapiens GN=KTN1 PE=1 SV=1	46	156179	10	10	5.52	-1.25122	-1.89279	-2.17404	-2.15584	-1.9893	-1.96845	-1.77268	-2.03786	-0.265181	0.396375	0.401894
864	KTNB1_HUMAN	Katanin p80 WD40-containing subunit B1 OS=Homo sapiens GN=KATNB1 PE=1 SV=1	70	72288	7	13	7.51	-1.53556	-1.51298	-1.65263	-1.15217	-1.92862	-1.74551	-1.56705	-1.60877	-0.0417148	0.869543	0.0607089
865	KTU_HUMAN	Protein kintoun OS=Homo sapiens GN=KTU PE=1 SV=2	42	91058	6	9.7	5.1	-1.59816	-1.30534	-1.78225	-1.59406	-1.32133	-1.75113	-1.56192	-1.55551	0.00640965	0.974328	0.0112949
866	L37A1_HUMAN	Leucine-rich repeat-containing protein 37A OS=Homo sapiens GN=LRRC37A PE=2 SV=2	32	188112	2	1.6	5.32	-1.92265	-1.92282	-1.74745	-1.75948	-1.20128	-1.7843	-1.86431	-1.58168	0.282624	0.228772	0.640598
867	LAMA1_HUMAN	Laminin subunit alpha-1 OS=Homo sapiens GN=LAMA1 PE=1 SV=2	38	336867	9	5.5	5.93	-1.27386	-1.60708	-1.55232	-1.45841	-1.80557	-2.54406	-1.47775	-1.93601	-0.458259	0.2447	0.611367
868	LAMA2_HUMAN	Laminin subunit alpha-2 OS=Homo sapiens GN=LAMA2 PE=1 SV=4	52	343684	14	6.8	6.01	-2.24324	-2.08849	-2.02283	-1.55221	-1.50418	-1.62856	-2.11819	-1.56165	0.556536	0.00173381	2.761
869	LAMA3_HUMAN	Laminin subunit alpha-3 OS=Homo sapiens GN=LAMA3 PE=1 SV=2	54	366414	13	5.4	7.03	-1.63819	-1.41303	-1.77417	-1.92016	-1.52432	-1.92244	-1.60846	-1.78897	-0.180508	0.345949	0.460988
870	LAMA5_HUMAN	Laminin subunit alpha-5 OS=Homo sapiens GN=LAMA5 PE=1 SV=7	60	399540	17	7.6	6.63	-1.80491	-2.34901	-1.62047	-1.22959	-1.77899	-2.11259	-1.9248	-1.70706	0.217741	0.554273	0.256276
871	LAMB1_HUMAN	Laminin subunit beta-1 OS=Homo sapiens GN=LAMB1 PE=1 SV=1	41	197937	6	5	4.84	-1.6977	-1.33223	-1.52271	-0.916956	-1.66983	-2.12161	-1.51755	-1.56946	-0.0519162	0.894305	0.0485143
872	LAMB3_HUMAN	Laminin subunit beta-3 OS=Homo sapiens GN=LAMB3 PE=1 SV=1	41	129489	10	14.9	7.14	-1.70978	-1.51971	-2.32779	-1.6659	-2.03918	-1.92647	-1.85243	-1.87718	-0.0247558	0.930794	0.0311462
873	LAMB4_HUMAN	Laminin subunit beta-4 OS=Homo sapiens GN=LAMB4 PE=2 SV=1	66	193413	11	11.2	5.93	-1.66191	-1.50473	-1.59163	-1.60559	-1.94398	-2.20702	-1.58609	-1.91886	-0.332773	0.138041	0.859991
874	LAMC2_HUMAN	Laminin subunit gamma-2 OS=Homo sapiens GN=LAMC2 PE=1 SV=2	38	130892	12	15.4	5.83	-2.21366	-2.01139	-1.97766	-2.00618	-1.44666	-1.91348	-2.06757	-1.78877	0.278795	0.212565	0.672508
875	LAP2A_HUMAN	Lamina-associated polypeptide 2, isoform alpha OS=Homo sapiens GN=TMPO PE=1 SV=2	31	75446	2	4.6	7.56	-1.77836	-1.46849	-1.27224	-1.66666	-1.53182	-2.17643	-1.50636	-1.79164	-0.285272	0.309725	0.509024
876	LARP6_HUMAN	La-related protein 6 OS=Homo sapiens GN=LARP6 PE=1 SV=1	39	54703	3	7.9	8.39	-1.19404	-1.97819	-1.60797	-1.52033	-1.94447	-1.84739	-1.5934	-1.77073	-0.177326	0.533111	0.273183
877	LATS2_HUMAN	Serine/threonine-protein kinase LATS2 OS=Homo sapiens GN=LATS2 PE=1 SV=2	37	120060	6	8.5	8.44	-1.68806	-2.01123	-1.87384	-1.82758	-1.83722	-1.72508	-1.85771	-1.79663	0.06108	0.575362	0.240059
878	LBA1_HUMAN	Lupus brain antigen 1 homolog OS=Homo sapiens GN=LBA1 PE=2 SV=4	55	336007	12	5.7	6.34	-1.78627	-1.07301	-1.8238	-1.13721	-2.27323	-1.65784	-1.56103	-1.68942	-0.128399	0.769376	0.113861
879	LCAP_HUMAN	Leucyl-cystinyl aminopeptidase OS=Homo sapiens GN=LNPEP PE=1 SV=3	32	117274	5	7.1	5.5	-1.4381	-2.04215	-2.11347	-1.309	-2.10438	-1.58513	-1.86457	-1.66617	0.198402	0.564904	0.248026
880	LCLT1_HUMAN	Lysocardiolipin acyltransferase 1 OS=Homo sapiens GN=LCLAT1 PE=1 SV=1	36	48888	5	8.9	8.83	-1.64027	-1.88126	-1.73301	-1.852	-1.51133	-2.2324	-1.75151	-1.86524	-0.113728	0.632116	0.199203
881	LCORL_HUMAN	Ligand-dependent nuclear receptor corepressor-like protein OS=Homo sapiens GN=LCORL PE=2 SV=4	39	66922	3	8	8.2	-1.68856	-1.50217	-1.36942	-1.96881	-1.73531	-1.52487	-1.52005	-1.74299	-0.222942	0.231393	0.63565
882	LDH6A_HUMAN	L-lactate dehydrogenase A-like 6A OS=Homo sapiens GN=LDHAL6A PE=2 SV=1	111	36484	4	13.6	6.51	-0.147285	-2.04068	-1.43866	-0.200518	-0.355947	-2.11878	-1.20888	-0.89175	0.317126	0.722112	0.141396
883	LDH6B_HUMAN	L-lactate dehydrogenase A-like 6B OS=Homo sapiens GN=LDHAL6B PE=1 SV=3	46	41916	3	10.2	8.88	-1.16809	-1.29659	-2.35989	-1.69289	-1.85054	-1.43434	-1.60819	-1.65926	-0.0510666	0.903782	0.0439364
884	LDHA_HUMAN	L-lactate dehydrogenase A chain OS=Homo sapiens GN=LDHA PE=1 SV=2	251	36665	8	29.2	8.44	0.00114367	-1.77107	-1.23854	0.856395	0.24602	1.82584	-1.00282	0.976087	1.97891	0.0470981	1.327
885	LDHB_HUMAN	L-lactate dehydrogenase B chain OS=Homo sapiens GN=LDHB PE=1 SV=2	279	36615	8	35.3	5.71	0.96566	-0.0301776	-1.7854	1.8564	3.24602	1.68741	-0.283306	2.26327	2.54658	0.0541757	1.2662
886	LDHC_HUMAN	L-lactate dehydrogenase C chain OS=Homo sapiens GN=LDHC PE=2 SV=4	106	36288	6	30.7	7.08	-0.147285	-1.74906	-2.02961	-0.200518	-1.29245	-2.42732	-1.30865	-1.30676	0.00189126	0.99837	0.000708592
887	LENG8_HUMAN	Leukocyte receptor cluster member 8 OS=Homo sapiens GN=LENG8 PE=1 SV=2	40	86075	7	13.1	9.43	-2.04856	-2.26722	-1.59233	-1.8866	-2.27391	-1.61631	-1.96937	-1.9256	0.0437673	0.881505	0.054775
888	LHX8_HUMAN	LIM/homeobox protein Lhx8 OS=Homo sapiens GN=LHX8 PE=2 SV=1	40	39247	7	21.1	8.61	-1.84689	-1.49702	-1.34957	-1.82064	-2.0033	-2.44842	-1.56449	-2.09078	-0.526291	0.0912157	1.03993
889	LIMD1_HUMAN	LIM domain-containing protein 1 OS=Homo sapiens GN=LIMD1 PE=1 SV=1	43	72144	6	16	6.2	-1.2126	-1.59013	-2.11187	-1.6576	-2.09439	-1.78077	-1.6382	-1.84425	-0.206052	0.518427	0.285313
890	LIPA1_HUMAN	Liprin-alpha-1 OS=Homo sapiens GN=PPFIA1 PE=1 SV=1	44	135695	8	11.1	5.91	-2.00555	-1.6402	-1.88309	-1.70136	-1.62005	-2.14098	-1.84295	-1.8208	0.0221488	0.914684	0.0387287
891	LIPA2_HUMAN	Liprin-alpha-2 OS=Homo sapiens GN=PPFIA2 PE=1 SV=1	39	143054	6	4.9	5.69	-1.79202	-1.60869	-2.24818	-1.17318	-1.87507	-1.86451	-1.88296	-1.63759	0.245373	0.459499	0.337715
892	LIPA3_HUMAN	Liprin-alpha-3 OS=Homo sapiens GN=PPFIA3 PE=1 SV=3	39	133414	8	10.1	5.53	-2.03792	-2.12643	-1.83519	-1.46343	-2.39131	-2.31234	-1.99985	-2.0557	-0.0558505	0.865468	0.0627487
893	LIPB2_HUMAN	Liprin-beta-2 OS=Homo sapiens GN=PPFIBP2 PE=2 SV=2	33	98383	7	12.4	5.84	-2.10805	-1.52675	-1.23482	-1.49512	-1.76639	-1.73691	-1.62321	-1.66614	-0.0429324	0.881652	0.0547028
894	LMNA_HUMAN	Lamin-A/C OS=Homo sapiens GN=LMNA PE=1 SV=1	414	74095	9	18.8	6.57	0.849529	0.198658	0.276632	0.746111	0.24602	-1.10029	0.441606	-0.0360531	-0.477659	0.462385	0.334996
895	LMNB1_HUMAN	Lamin-B1 OS=Homo sapiens GN=LMNB1 PE=1 SV=2	41	66368	2	4.1	5.11	-1.66244	-1.58554	-1.52435	-0.610213	-1.52167	-1.37324	-1.59078	-1.16838	0.422401	0.212659	0.672316
896	LMO7_HUMAN	LIM domain only protein 7 OS=Homo sapiens GN=LMO7 PE=1 SV=2	52	192590	6	4.4	8.34	-1.16737	-1.34891	-1.37398	-1.61425	-1.99658	-1.57664	-1.29675	-1.72915	-0.4324	0.0441243	1.35532
897	LN28A_HUMAN	Protein lin-28 homolog A OS=Homo sapiens GN=LIN28 PE=1 SV=1	32	22728	5	34.4	8.35	-1.6349	-2.05703	-2.0653	-1.91978	-2.22855	-1.87431	-1.91908	-2.00755	-0.088474	0.649679	0.187301
898	LOXL1_HUMAN	Lysyl oxidase homolog 1 OS=Homo sapiens GN=LOXL1 PE=2 SV=2	39	63071	4	11.3	7.25	-1.90429	-1.22329	-1.65226	-1.58848	-1.41194	-1.59447	-1.59328	-1.53163	0.0616473	0.781291	0.107187
899	LPHN2_HUMAN	Latrophilin-2 OS=Homo sapiens GN=LPHN2 PE=1 SV=2	32	163244	4	4.4	6.02	-1.8121	-2.0361	-1.42433	-2.6582	-1.90692	-1.68757	-1.75751	-2.08423	-0.326718	0.395955	0.402354
900	LPPR4_HUMAN	Lipid phosphate phosphatase-related protein type 4 OS=Homo sapiens GN=LPPR4 PE=1 SV=1	34	82931	4	6.4	9	-2.40474	-1.8214	-1.39828	-1.45487	-1.99247	-1.35137	-1.87481	-1.59957	0.275238	0.479122	0.319554
901	LPPRC_HUMAN	Leucine-rich PPR motif-containing protein, mitochondrial OS=Homo sapiens GN=LRPPRC PE=1 SV=3	52	157805	8	9.3	5.81	-1.75326	-1.66443	-1.95527	-1.6395	-1.44718	-1.61127	-1.79098	-1.56598	0.225002	0.0984986	1.00657
902	LR16B_HUMAN	Leucine-rich repeat-containing protein 16B OS=Homo sapiens GN=LRRC16B PE=2 SV=2	37	150137	6	7.6	7.21	-2.0915	-1.9137	-1.97629	-1.52848	-1.82432	-1.50458	-1.99383	-1.61912	0.374706	0.0313481	1.50379
903	LR37B_HUMAN	Leucine-rich repeat-containing protein 37B OS=Homo sapiens GN=LRRC37B PE=2 SV=2	32	105470	5	6.9	4.86	-1.55616	-2.02461	-2.06674	-1.60039	-1.79411	-1.7522	-1.88251	-1.71557	0.166939	0.391389	0.407391
904	LRC31_HUMAN	Leucine-rich repeat-containing protein 31 OS=Homo sapiens GN=LRRC31 PE=2 SV=1	34	61450	3	5.6	5.71	-0.924367	-1.74424	-1.31877	-1.76017	-1.84605	-1.60688	-1.32913	-1.7377	-0.408572	0.17324	0.761351
905	LRC39_HUMAN	Leucine-rich repeat-containing protein 39 OS=Homo sapiens GN=LRRC39 PE=2 SV=1	32	38768	5	26.3	5.99	-2.00281	-1.66646	-1.4057	-1.44945	-1.44861	-1.42506	-1.69166	-1.44104	0.250618	0.221047	0.655516
906	LRC47_HUMAN	Leucine-rich repeat-containing protein 47 OS=Homo sapiens GN=LRRC47 PE=1 SV=1	42	63434	5	14.8	8.55	-1.5063	-1.60412	-1.4056	-1.8009	-1.85861	-1.79917	-1.50534	-1.81956	-0.314219	0.00656169	2.18298
907	LRC48_HUMAN	Leucine-rich repeat-containing protein 48 OS=Homo sapiens GN=LRRC48 PE=2 SV=2	38	61016	6	16.4	4.68	-1.56417	-1.87876	-1.76497	-1.48791	-1.98709	-1.76006	-1.73597	-1.74502	-0.00905101	0.960352	0.0175697
908	LRIG1_HUMAN	Leucine-rich repeats and immunoglobulin-like domains protein 1 OS=Homo sapiens GN=LRIG1 PE=1 SV=2	46	119038	7	9.6	6.66	-1.35223	-1.57092	-1.81698	-1.55056	-1.42841	-1.72897	-1.58004	-1.56932	0.0107245	0.949811	0.0223629
909	LRIG3_HUMAN	Leucine-rich repeats and immunoglobulin-like domains protein 3 OS=Homo sapiens GN=LRIG3 PE=2 SV=1	45	123355	6	7.3	5.79	-1.36554	-1.77606	-1.58408	-1.75458	-1.82474	-1.61966	-1.57523	-1.73299	-0.157763	0.301132	0.521243
910	LRMP_HUMAN	Lymphoid-restricted membrane protein OS=Homo sapiens GN=LRMP PE=1 SV=2	38	62069	4	9.4	5.62	-1.63052	-1.31399	-1.45662	-1.273	-2.40136	-1.95271	-1.46704	-1.87569	-0.408644	0.296338	0.528212
911	LRP1_HUMAN	Prolow-density lipoprotein receptor-related protein 1 OS=Homo sapiens GN=LRP1 PE=1 SV=1	111	504245	28	9.7	5.16	-1.86783	-2.23776	-1.49215	-0.861691	-1.63209	-2.46653	-1.86591	-1.65344	0.212477	0.698863	0.155608
912	LRP1B_HUMAN	Low-density lipoprotein receptor-related protein 1B OS=Homo sapiens GN=LRP1B PE=1 SV=2	77	515159	21	7.9	5.09	-1.3408	-1.88195	-1.4718	-1.55491	-1.33961	-2.43032	-1.56485	-1.77495	-0.2101	0.601662	0.220647
913	LRP2_HUMAN	Low-density lipoprotein receptor-related protein 2 OS=Homo sapiens GN=LRP2 PE=1 SV=3	98	521616	24	8.2	4.89	-1.23878	-2.01264	-1.34749	-1.07605	-1.95148	-1.78544	-1.53297	-1.60432	-0.0713542	0.853089	0.0690055
914	LRP4_HUMAN	Low-density lipoprotein receptor-related protein 4 OS=Homo sapiens GN=LRP4 PE=2 SV=4	78	211909	14	11.3	5.06	-1.52549	-1.6479	-1.87683	-1.93193	-2.02338	-1.74792	-1.68341	-1.90108	-0.217668	0.171949	0.7646
915	LRRC9_HUMAN	Leucine-rich repeat-containing protein 9 OS=Homo sapiens GN=LRRC9 PE=2 SV=2	40	166805	7	6.1	7.66	-1.81421	-1.80647	-2.09911	-1.94213	-1.55218	-1.67818	-1.9066	-1.72416	0.182435	0.290488	0.536872
916	LRRK2_HUMAN	Leucine-rich repeat serine/threonine-protein kinase 2 OS=Homo sapiens GN=LRRK2 PE=1 SV=1	92	285874	9	5.3	6.34	-1.58076	-1.91531	-1.38046	-1.50466	-1.90873	-1.91531	-1.62551	-1.77623	-0.150719	0.506564	0.295366
917	LRWD1_HUMAN	Leucine-rich repeat and WD repeat-containing protein 1 OS=Homo sapiens GN=LRWD1 PE=1 SV=2	32	70816	4	10.4	6.88	-1.36966	-1.89308	-2.4082	-1.71119	-2.27779	-1.76213	-1.89031	-1.91704	-0.0267268	0.942828	0.0255673
918	LSG1_HUMAN	Large subunit GTPase 1 homolog OS=Homo sapiens GN=LSG1 PE=1 SV=2	47	75178	7	12.5	5.96	-1.47417	-1.77694	-1.84905	-1.77602	-1.61836	-1.86374	-1.70005	-1.75271	-0.0526551	0.717241	0.144335
919	LTBP2_HUMAN	Latent-transforming growth factor beta-binding protein 2 OS=Homo sapiens GN=LTBP2 PE=1 SV=2	37	194936	11	11.1	5.08	-2.23767	-1.82325	-1.82544	-1.6435	-2.31391	-1.63156	-1.96212	-1.86299	0.0991326	0.726592	0.13871
920	LTBP3_HUMAN	Latent-transforming growth factor beta-binding protein 3 OS=Homo sapiens GN=LTBP3 PE=1 SV=4	37	139267	8	10.1	5.71	-1.55776	-1.9943	-1.67003	-1.27233	-1.89244	-2.06819	-1.7407	-1.74432	-0.00362329	0.990104	0.00431933
921	LTBP4_HUMAN	Latent-transforming growth factor beta-binding protein 4 OS=Homo sapiens GN=LTBP4 PE=1 SV=2	64	173320	7	6.8	5.27	-1.12521	-1.37042	-1.5229	-1.63305	-1.60887	-1.58811	-1.33951	-1.61001	-0.270496	0.0810874	1.09105
922	LY10L_HUMAN	Nuclear body protein SP140-like protein OS=Homo sapiens GN=SP140L PE=2 SV=2	41	50043	5	16	9.19	-1.73062	-1.45564	-2.19253	-1.44025	-2.14011	-2.58442	-1.79293	-2.05492	-0.261992	0.54478	0.263779
923	LY75_HUMAN	Lymphocyte antigen 75 OS=Homo sapiens GN=LY75 PE=1 SV=2	56	198170	9	7.8	6.19	-1.57667	-1.63007	-0.989283	-1.90187	-1.80073	-2.19447	-1.39868	-1.96569	-0.567019	0.0748037	1.12608
924	LYAM3_HUMAN	P-selectin OS=Homo sapiens GN=SELP PE=1 SV=3	37	90773	6	11.8	6.17	-1.71645	-1.62774	-1.66581	-1.78518	-2.06893	-1.79667	-1.67	-1.8836	-0.213592	0.090629	1.04273
925	LYN_HUMAN	Tyrosine-protein kinase Lyn OS=Homo sapiens GN=LYN PE=1 SV=3	39	58537	5	13.3	6.7	-1.88696	-1.57789	-1.18503	-2.0474	-1.94271	-2.09589	-1.54996	-2.02867	-0.478704	0.0828848	1.08153
926	LYST_HUMAN	Lysosomal-trafficking regulator OS=Homo sapiens GN=LYST PE=1 SV=3	46	428866	10	3.4	6.15	-2.24637	-1.67945	-1.44565	-1.64481	-1.53112	-1.93986	-1.79049	-1.70527	0.0852255	0.765644	0.115973
927	M3K1_HUMAN	Mitogen-activated protein kinase kinase kinase 1 OS=Homo sapiens GN=MAP3K1 PE=1 SV=4	40	164366	8	9.8	7.93	-1.94797	-2.19582	-1.82282	-1.77717	-1.88363	-1.53447	-1.98887	-1.73176	0.257111	0.163013	0.787778
928	M3K13_HUMAN	Mitogen-activated protein kinase kinase kinase 13 OS=Homo sapiens GN=MAP3K13 PE=1 SV=1	40	108228	4	7.7	6.05	-1.6158	-1.51425	-2.19049	-0.90463	-1.86808	-1.88882	-1.77351	-1.55384	0.21967	0.600591	0.221421
929	M3K3_HUMAN	Mitogen-activated protein kinase kinase kinase 3 OS=Homo sapiens GN=MAP3K3 PE=1 SV=2	54	70853	7	15.3	8.98	-1.57428	-1.64896	-1.73153	-2.02404	-1.08726	-1.63757	-1.65159	-1.58296	0.0686339	0.815579	0.0885342
930	M3K5_HUMAN	Mitogen-activated protein kinase kinase kinase 5 OS=Homo sapiens GN=MAP3K5 PE=1 SV=1	61	154440	8	9.5	5.52	-1.39894	-1.3504	-1.25086	-1.84636	-2.07999	-1.58325	-1.3334	-1.83653	-0.503131	0.0284308	1.54621
931	M3K7_HUMAN	Mitogen-activated protein kinase kinase kinase 7 OS=Homo sapiens GN=MAP3K7 PE=1 SV=1	34	67153	6	13.5	6.69	-1.86731	-1.85826	-1.88366	-1.19114	-2.08777	-1.65513	-1.86974	-1.64468	0.225062	0.433885	0.362625
932	M4A14_HUMAN	Membrane-spanning 4-domains subfamily A member 14 OS=Homo sapiens GN=MS4A14 PE=2 SV=1	35	76681	3	3.8	5.44	-1.61866	-1.69474	-1.56892	-1.88122	-1.99621	-2.05765	-1.62744	-1.97836	-0.35092	0.00518993	2.28484
933	M4K4_HUMAN	Mitogen-activated protein kinase kinase kinase kinase 4 OS=Homo sapiens GN=MAP4K4 PE=1 SV=2	39	142013	5	6.1	7.09	-1.73865	-1.61932	-2.13115	-1.01581	-2.26307	-1.53489	-1.82971	-1.60459	0.225118	0.59778	0.223459
934	MA7D2_HUMAN	MAP7 domain-containing protein 2 OS=Homo sapiens GN=MAP7D2 PE=1 SV=1	36	81911	4	7.7	8.95	-1.57725	-1.8442	-1.60695	-1.37053	-1.44976	-1.83401	-1.67613	-1.55143	0.124701	0.494782	0.305586
935	MA7D3_HUMAN	MAP7 domain-containing protein 3 OS=Homo sapiens GN=MAP7D3 PE=1 SV=2	31	98368	4	6.2	9.34	-1.96311	-1.73096	-1.90254	-2.18825	-1.94301	-1.6496	-1.86554	-1.92696	-0.0614182	0.73692	0.13258
936	MABP1_HUMAN	Mitogen-activated protein kinase-binding protein 1 OS=Homo sapiens GN=MAPKBP1 PE=2 SV=4	39	163716	6	7.8	6.31	-1.74935	-1.40429	-2.01705	-1.96746	-1.82738	-1.7234	-1.72356	-1.83941	-0.115854	0.576753	0.23901
937	MACF1_HUMAN	Microtubule-actin cross-linking factor 1, isoforms 1/2/3/5 OS=Homo sapiens GN=MACF1 PE=1 SV=3	104	620034	21	5.7	5.27	-1.52145	-1.52982	-2.13804	-1.27603	-1.87888	-1.80012	-1.72977	-1.65168	0.0780922	0.792957	0.10075
938	MACF4_HUMAN	Microtubule-actin cross-linking factor 1, isoform 4 OS=Homo sapiens GN=MACF1 PE=1 SV=1	96	669735	21	5	5.2	-1.40525	-2.27923	-1.50853	-2.21056	-1.81748	-1.96144	-1.731	-1.99649	-0.265489	0.424296	0.372331
939	MACOI_HUMAN	Macoilin OS=Homo sapiens GN=TMEM57 PE=1 SV=1	44	76130	5	12.7	9.17	-1.49734	-1.7764	-1.09331	-1.76587	-1.7561	-1.42048	-1.45568	-1.64748	-0.191802	0.448467	0.34827
940	MADD_HUMAN	MAP kinase-activating death domain protein OS=Homo sapiens GN=MADD PE=1 SV=2	42	183188	5	4.6	5.72	-1.64281	-1.59509	-1.58383	-1.08892	-1.84533	-2.02169	-1.60724	-1.65198	-0.0447365	0.883547	0.0537703
941	MAEA_HUMAN	Macrophage erythroblast attacher OS=Homo sapiens GN=MAEA PE=1 SV=1	48	45258	3	10.6	8.95	-1.89815	-1.85486	-1.54349	-1.69993	-1.67498	-1.6212	-1.7655	-1.66537	0.100123	0.42974	0.366794
942	MAGB6_HUMAN	Melanoma-associated antigen B6 OS=Homo sapiens GN=MAGEB6 PE=2 SV=2	62	43965	6	12.3	5.39	-1.73092	-1.97006	-1.29721	-1.88507	-2.04087	-1.75015	-1.66606	-1.89203	-0.225968	0.35074	0.455014
943	MAGF1_HUMAN	Melanoma-associated antigen F1 OS=Homo sapiens GN=MAGEF1 PE=2 SV=1	37	35287	3	9.7	9.71	-1.28483	-1.33789	-0.869979	-1.74237	-1.48371	-1.53649	-1.16423	-1.58752	-0.423294	0.0650206	1.18695
944	MAK10_HUMAN	Protein MAK10 homolog OS=Homo sapiens GN=MAK10 PE=1 SV=1	43	83584	6	14.3	6.59	-1.71998	-1.53046	-1.77609	-1.4386	-1.55627	-1.996	-1.67551	-1.66362	0.0118879	0.951896	0.0214105
945	MAP1A_HUMAN	Microtubule-associated protein 1A OS=Homo sapiens GN=MAP1A PE=1 SV=5	32	305440	6	2.7	4.85	-2.39169	-2.2734	-1.66366	-1.59924	-1.6317	-2.20745	-2.10958	-1.81279	0.296787	0.378294	0.42217
946	MAP2_HUMAN	Microtubule-associated protein 2 OS=Homo sapiens GN=MAP2 PE=1 SV=4	31	199404	4	4.1	4.82	-1.53888	-1.97444	-2.15405	-1.38941	-1.60995	-2.19134	-1.88912	-1.73024	0.15889	0.625447	0.203809
947	MAP6_HUMAN	Microtubule-associated protein 6 OS=Homo sapiens GN=MAP6 PE=1 SV=2	44	86452	6	12.4	9.2	-1.66844	-1.74728	-1.79832	-1.64922	-1.61717	-1.7056	-1.73801	-1.65733	0.0806825	0.152768	0.815968
948	MARE1_HUMAN	Microtubule-associated protein RP/EB family member 1 OS=Homo sapiens GN=MAPRE1 PE=1 SV=3	38	29980	4	28.7	5.02	0	-2.12615	-1.75144	-0.942838	-1.65749	-1.09311	-1.29253	-1.23115	0.061385	0.933428	0.0299193
949	MARH7_HUMAN	E3 ubiquitin-protein ligase MARCH7 OS=Homo sapiens GN=MARCH7 PE=1 SV=1	42	78003	5	11.2	6.32	-1.66255	-1.78385	-1.43107	-0.708225	-1.98157	-1.8721	-1.62582	-1.52063	0.105193	0.814728	0.0889875
950	MAST4_HUMAN	Microtubule-associated serine/threonine-protein kinase 4 OS=Homo sapiens GN=MAST4 PE=1 SV=3	79	284202	16	8.8	8.85	-1.35351	-1.35886	-1.46868	-1.54713	-1.61671	-1.9559	-1.39368	-1.70658	-0.312897	0.0763733	1.11706
951	MASTL_HUMAN	Microtubule-associated serine/threonine-protein kinase-like OS=Homo sapiens GN=MASTL PE=1 SV=1	39	97257	5	9.9	5.67	-1.58748	-1.64606	-1.56048	-1.66505	-1.34916	-2.51083	-1.59801	-1.84168	-0.243673	0.522043	0.282293
952	MB212_HUMAN	Protein mab-21-like 2 OS=Homo sapiens GN=MAB21L2 PE=2 SV=1	43	40897	5	19.2	8.87	-1.89719	-1.8984	-2.03195	1.17383	0.450835	2.14165	-1.94251	1.25544	3.19795	0.0028866	2.53961
953	MBB1A_HUMAN	Myb-binding protein 1A OS=Homo sapiens GN=MYBBP1A PE=1 SV=2	55	148762	8	9.8	9.34	-1.20015	-1.78517	-1.22091	-1.09358	-1.39277	-2.20781	-1.40207	-1.56472	-0.162646	0.69379	0.158772
954	MBD5_HUMAN	Methyl-CpG-binding domain protein 5 OS=Homo sapiens GN=MBD5 PE=2 SV=2	33	159752	6	5.8	9.14	-1.68643	-1.40429	-1.71778	-2.01163	-1.81366	-1.58819	-1.60283	-1.80449	-0.201659	0.270381	0.568025
955	MBD6_HUMAN	Methyl-CpG-binding domain protein 6 OS=Homo sapiens GN=MBD6 PE=2 SV=2	37	101138	2	2.3	9.72	-0.953627	-1.50292	-1.86782	-0.966264	-1.6696	-1.72906	-1.44145	-1.45497	-0.0135204	0.971948	0.012357
956	MBTP1_HUMAN	Membrane-bound transcription factor site-1 protease OS=Homo sapiens GN=MBTPS1 PE=1 SV=1	45	117674	6	10.6	8.91	-1.86711	-1.23877	-1.81535	-1.13653	-2.06731	-2.35756	-1.64041	-1.8538	-0.213391	0.637945	0.195217
957	MCCA_HUMAN	Methylcrotonoyl-CoA carboxylase subunit alpha, mitochondrial OS=Homo sapiens GN=MCCC1 PE=1 SV=3	40	80422	6	8.6	7.66	-1.42597	-1.58718	-1.95352	-1.80182	-1.61275	-1.46287	-1.65556	-1.62581	0.0297437	0.879633	0.0556982
958	MCF2L_HUMAN	Guanine nucleotide exchange factor DBS OS=Homo sapiens GN=MCF2L PE=1 SV=2	32	128029	4	6.1	6.02	-1.39671	-1.9103	-1.19622	-1.85971	-2.34973	-1.95593	-1.50108	-2.05512	-0.55405	0.100251	0.998911
959	MCM2_HUMAN	DNA replication licensing factor MCM2 OS=Homo sapiens GN=MCM2 PE=1 SV=4	43	101832	8	12.2	5.34	-1.97748	-1.79195	-1.75718	-2.06403	-1.74438	-2.11481	-1.84221	-1.9744	-0.132197	0.381655	0.418329
960	MD12L_HUMAN	Mediator of RNA polymerase II transcription subunit 12-like protein OS=Homo sapiens GN=MED12L PE=1 SV=2	44	239967	7	5.6	7.97	-1.5328	-1.43561	-1.85335	-1.78484	-1.74074	-2.39479	-1.60725	-1.97346	-0.366204	0.210669	0.676399
961	MD1L1_HUMAN	Mitotic spindle assembly checkpoint protein MAD1 OS=Homo sapiens GN=MAD1L1 PE=1 SV=2	38	83016	4	8.2	5.72	-1.60932	-1.91827	-1.41614	-0.765746	-1.18109	-1.69514	-1.64791	-1.21399	0.433913	0.229166	0.639849
962	MDHC_HUMAN	Malate dehydrogenase, cytoplasmic OS=Homo sapiens GN=MDH1 PE=1 SV=4	40	36403	4	19.5	6.91	-1.96545	-1.64928	-1.54489	1.24359	0.355947	1.41601	-1.71987	1.00518	2.72506	0.00149818	2.82444
963	MDHM_HUMAN	Malate dehydrogenase, mitochondrial OS=Homo sapiens GN=MDH2 PE=1 SV=3	395	35481	11	47.6	8.92	1.51785	-1.51348	-1.67739	1.50519	0.287343	-1.9651	-0.557675	-0.0575235	0.500151	0.748089	0.126047
964	MDN1_HUMAN	Midasin OS=Homo sapiens GN=MDN1 PE=1 SV=2	112	632420	19	5.4	5.46	-2.18307	-1.43327	-0.930785	-1.4877	-1.63027	-1.87471	-1.51571	-1.66423	-0.148518	0.716534	0.144763
965	MED1_HUMAN	Mediator of RNA polymerase II transcription subunit 1 OS=Homo sapiens GN=MED1 PE=1 SV=4	59	168373	5	4.7	8.88	-1.5116	-1.94031	-2.12592	-1.12591	-1.40718	-1.9031	-1.85927	-1.47873	0.380544	0.261124	0.583154
966	MED13_HUMAN	Mediator of RNA polymerase II transcription subunit 13 OS=Homo sapiens GN=MED13 PE=1 SV=2	32	239165	7	5.8	5.54	-1.60678	-1.94901	-2.14619	-2.27824	-1.79407	-1.99028	-1.90066	-2.02086	-0.1202	0.599682	0.222079
967	MED16_HUMAN	Mediator of RNA polymerase II transcription subunit 16 OS=Homo sapiens GN=MED16 PE=1 SV=2	43	96731	8	14.3	7.12	-1.79241	-1.73115	-2.02608	-0.926167	-2.13017	-2.03905	-1.84988	-1.69846	0.151422	0.722511	0.141155
968	MEG10_HUMAN	Multiple epidermal growth factor-like domains protein 10 OS=Homo sapiens GN=MEGF10 PE=1 SV=1	53	122121	12	19.3	6.5	-1.52928	-1.56033	-1.53879	-1.70296	-2.08213	-1.89463	-1.5428	-1.89324	-0.350445	0.0332056	1.47879
969	MEGF8_HUMAN	Multiple epidermal growth factor-like domains protein 8 OS=Homo sapiens GN=MEGF8 PE=1 SV=2	44	302902	13	7.5	6.45	-1.76063	-1.59667	-1.47668	-1.87455	-2.08979	-2.13353	-1.61133	-2.03262	-0.421295	0.0213941	1.66971
970	MEI1_HUMAN	Meiosis inhibitor protein 1 OS=Homo sapiens GN=MEI1 PE=2 SV=2	41	141071	8	10.2	6.24	-1.69471	-1.79817	-1.4105	-1.50761	-1.9233	-1.63914	-1.63446	-1.69002	-0.0555553	0.758516	0.120035
971	MEP1A_HUMAN	Meprin A subunit alpha OS=Homo sapiens GN=MEP1A PE=2 SV=2	35	84365	2	5.1	5.43	-1.48117	-1.98463	-1.45259	-1.53123	-1.3572	-2.06356	-1.63946	-1.65066	-0.0111963	0.969348	0.0135203
972	MESD1_HUMAN	Mesoderm development candidate 1 OS=Homo sapiens GN=MESDC1 PE=1 SV=1	44	37734	4	16.3	8.53	-1.98078	-1.34824	-1.66474	-1.74828	-2.21405	-1.56091	-1.66459	-1.84108	-0.176493	0.544072	0.264343
973	METH_HUMAN	Methionine synthase OS=Homo sapiens GN=MTR PE=1 SV=2	32	140437	7	8.9	5.39	-1.5698	-1.86698	-1.78438	-1.6951	-1.68524	-1.80698	-1.74039	-1.72911	0.011282	0.912822	0.0396141
974	MEX3A_HUMAN	RNA-binding protein MEX3A OS=Homo sapiens GN=MEX3A PE=1 SV=1	46	54139	5	15.2	7.01	-2.01366	-1.85107	-2.21415	-1.28322	-2.0581	-1.72966	-2.02629	-1.69033	0.335964	0.246803	0.60765
975	MGAP_HUMAN	MAX gene-associated protein OS=Homo sapiens GN=MGA PE=1 SV=2	59	331617	9	3.9	6.35	-1.77248	-2.24727	-1.96498	-1.96488	-1.48239	-1.70185	-1.99491	-1.71637	0.278533	0.228562	0.640996
976	MIB1_HUMAN	E3 ubiquitin-protein ligase MIB1 OS=Homo sapiens GN=MIB1 PE=2 SV=1	62	110066	11	15	6.47	-1.37276	-1.47212	-1.35236	-1.4291	-1.91175	-2.32994	-1.39908	-1.89026	-0.491185	0.135077	0.869418
977	MIB2_HUMAN	E3 ubiquitin-protein ligase MIB2 OS=Homo sapiens GN=MIB2 PE=1 SV=3	47	109870	7	10.4	8.81	-1.62111	-1.81811	-1.65568	-1.48116	-1.88302	-1.46438	-1.6983	-1.60952	0.0887771	0.585078	0.232786
978	MIC1_HUMAN	Uncharacterized protein C18orf8 OS=Homo sapiens GN=C18orf8 PE=1 SV=2	43	74927	4	8.8	7.89	-1.49491	-1.69028	-1.69652	-1.49564	-2.26471	-1.71398	-1.62724	-1.82477	-0.197538	0.453556	0.343369
979	MIF_HUMAN	Macrophage migration inhibitory factor OS=Homo sapiens GN=MIF PE=1 SV=4	98	12468	3	20.9	7.74	0.280944	-1.44425	-1.74182	1.53149	1.21171	1.71568	-0.968378	1.48629	2.45467	0.0192523	1.71552
980	MINK1_HUMAN	Misshapen-like kinase 1 OS=Homo sapiens GN=MINK1 PE=1 SV=1	36	149717	4	4.5	7.85	-1.73861	-1.49255	-1.63613	-2.40875	-1.33785	-1.60477	-1.62243	-1.78379	-0.161359	0.650135	0.186997
981	MINT_HUMAN	Msx2-interacting protein OS=Homo sapiens GN=SPEN PE=1 SV=1	48	402004	10	4.4	7.35	-1.17335	-2.22944	-1.48869	-1.45483	-2.07466	-1.99208	-1.63049	-1.84052	-0.21003	0.599108	0.222495
982	MIPEP_HUMAN	Mitochondrial intermediate peptidase OS=Homo sapiens GN=MIPEP PE=1 SV=2	34	80589	5	14.6	6.6	-2.50937	-1.57244	-1.69094	-1.64484	-2.03341	-1.88404	-1.92425	-1.8541	0.0701532	0.834952	0.0783385
983	MKRN2_HUMAN	Probable E3 ubiquitin-protein ligase makorin-2 OS=Homo sapiens GN=MKRN2 PE=1 SV=2	32	46909	4	13.7	7.73	-1.584	-1.85297	-1.32419	-1.26914	-2.30923	-1.91358	-1.58705	-1.83065	-0.243603	0.512564	0.290252
984	MKX_HUMAN	Homeobox protein Mohawk OS=Homo sapiens GN=MKX PE=2 SV=1	42	39337	7	24.4	9.66	-2.4061	-1.5249	-1.67697	-1.35661	-1.60975	-2.07201	-1.86932	-1.67946	0.189863	0.609637	0.214929
985	ML12A_HUMAN	Myosin regulatory light chain 12A OS=Homo sapiens GN=MYL12A PE=1 SV=2	60	19781	1	5.8	4.67	0.319508	-1.57213	-1.98318	0.242774	-2.49871	-1.48873	-1.0786	-1.24822	-0.169624	0.881653	0.0547022
986	MLH3_HUMAN	DNA mismatch repair protein Mlh3 OS=Homo sapiens GN=MLH3 PE=1 SV=2	51	163608	8	9.1	6.28	-1.34557	-1.49402	-1.50187	-1.70741	-1.92957	-1.74054	-1.44716	-1.7925	-0.345348	0.0158385	1.80029
987	MLL1_HUMAN	Histone-lysine N-methyltransferase MLL OS=Homo sapiens GN=MLL PE=1 SV=5	71	431497	13	5.2	9.22	-1.82194	-1.26123	-1.86405	-0.901264	-1.5711	-1.78236	-1.64907	-1.41824	0.230829	0.521685	0.282591
988	MLL2_HUMAN	Histone-lysine N-methyltransferase MLL2 OS=Homo sapiens GN=MLL2 PE=1 SV=1	77	563831	14	3.9	5.65	1.79738	1.53637	1.38627	-2.22316	-1.91731	-2.6086	1.57334	-2.24969	-3.82303	8.11737e-05	4.09058
989	MLL3_HUMAN	Histone-lysine N-methyltransferase MLL3 OS=Homo sapiens GN=MLL3 PE=1 SV=3	57	541028	19	5.8	6.07	-1.82235	-1.24694	-1.3229	-1.38279	-1.73893	-1.66081	-1.46406	-1.59418	-0.130114	0.569714	0.244343
990	MMP9_HUMAN	Matrix metalloproteinase-9 OS=Homo sapiens GN=MMP9 PE=1 SV=3	31	78408	3	7.4	5.69	-2.11576	-1.25237	-1.61138	-1.91226	-2.29608	-1.76831	-1.65984	-1.99222	-0.332379	0.324078	0.48935
991	MNDA_HUMAN	Myeloid cell nuclear differentiation antigen OS=Homo sapiens GN=MNDA PE=1 SV=1	33	45807	5	21.4	9.77	-1.7392	-1.79135	-1.49006	-1.70887	-2.11194	-1.87033	-1.67354	-1.89705	-0.223512	0.209295	0.679241
992	MOCS1_HUMAN	Molybdenum cofactor biosynthesis protein 1 OS=Homo sapiens GN=MOCS1 PE=1 SV=3	46	70061	3	5.2	9.4	-1.22887	-1.48272	-1.33818	-1.75754	-1.73005	-1.80873	-1.34992	-1.76544	-0.415516	0.00571793	2.24276
993	MON2_HUMAN	Protein MON2 homolog OS=Homo sapiens GN=MON2 PE=1 SV=2	34	190365	6	5.1	5.75	-2.10609	-1.79433	-1.29879	-1.16808	-1.69404	-1.7705	-1.73307	-1.54421	0.188863	0.565432	0.24762
994	MORC4_HUMAN	MORC family CW-type zinc finger protein 4 OS=Homo sapiens GN=MORC4 PE=1 SV=2	60	106281	6	8.3	7.23	-1.38073	-1.54436	-1.63508	-1.40914	-1.36436	-1.83636	-1.52005	-1.53662	-0.0165667	0.926117	0.0333342
995	MOS_HUMAN	Proto-oncogene serine/threonine-protein kinase mos OS=Homo sapiens GN=MOS PE=1 SV=1	46	37796	4	14.5	9.15	-1.48486	-0.165303	-2.13034	-1.3184	-2.06138	-2.12155	-1.26017	-1.83378	-0.573609	0.416317	0.380576
996	MPP5_HUMAN	MAGUK p55 subfamily member 5 OS=Homo sapiens GN=MPP5 PE=1 SV=3	45	77246	4	7.6	5.77	-1.79326	-1.77995	-2.09579	-2.00258	-0.693927	-1.64901	-1.88967	-1.44851	0.441163	0.336442	0.473089
997	MPP6_HUMAN	MAGUK p55 subfamily member 6 OS=Homo sapiens GN=MPP6 PE=1 SV=2	38	61079	6	17.8	5.82	-1.27014	-2.15585	-1.50217	-1.96521	-1.87538	-2.38295	-1.64272	-2.07451	-0.431794	0.233369	0.631957
998	MPRI_HUMAN	Cation-independent mannose-6-phosphate receptor OS=Homo sapiens GN=IGF2R PE=1 SV=2	39	274100	10	6.8	5.62	-1.73944	-1.65082	-1.42061	-1.31939	-2.00685	-1.48779	-1.60362	-1.60468	-0.00105349	0.996529	0.0015099
999	MRC1L_HUMAN	Macrophage mannose receptor 1-like protein 1 OS=Homo sapiens GN=MRC1L1 PE=2 SV=1	45	165939	7	7.5	6.11	-2.05626	-1.32785	-1.14924	-1.89282	-2.17117	-1.58728	-1.51112	-1.88376	-0.372637	0.314999	0.501691
1000	MRC2_HUMAN	C-type mannose receptor 2 OS=Homo sapiens GN=MRC2 PE=1 SV=1	33	166549	2	2.5	5.54	-1.55734	-1.81526	-1.49469	-1.6862	-1.33506	-2.40744	-1.62243	-1.80957	-0.187138	0.601546	0.220731
1001	MRCKB_HUMAN	Serine/threonine-protein kinase MRCK beta OS=Homo sapiens GN=CDC42BPB PE=1 SV=2	32	194193	4	3.7	5.97	-1.89212	-1.72581	-1.95714	-1.88006	-1.72004	-1.61765	-1.85836	-1.73925	0.119105	0.311225	0.506925
1002	MRCKG_HUMAN	Serine/threonine-protein kinase MRCK gamma OS=Homo sapiens GN=CDC42BPG PE=1 SV=2	44	172352	6	7.2	5.91	-2.02796	-1.65612	-2.01585	-1.48075	-1.87408	-2.00528	-1.89998	-1.7867	0.113279	0.600139	0.221748
1003	MRP1_HUMAN	Multidrug resistance-associated protein 1 OS=Homo sapiens GN=ABCC1 PE=1 SV=2	31	171451	4	4.7	6.71	-1.60273	-2.03702	-0.845582	-1.58571	-1.94052	-1.80241	-1.49511	-1.77621	-0.281103	0.482056	0.316902
1004	MRP2_HUMAN	Canalicular multispecific organic anion transporter 1 OS=Homo sapiens GN=ABCC2 PE=1 SV=2	54	174080	7	7.2	8.57	-1.56322	-1.29327	-1.92146	-1.43108	-1.41694	-2.28016	-1.59265	-1.70939	-0.116741	0.747535	0.126368
1005	MRP9_HUMAN	Multidrug resistance-associated protein 9 OS=Homo sapiens GN=ABCC12 PE=1 SV=2	54	152200	6	8.6	8.64	-1.86076	-2.294	-1.91877	-1.13601	-2.14598	-2.12874	-2.02451	-1.80358	0.220933	0.572983	0.241859
1006	MSH3_HUMAN	DNA mismatch repair protein Msh3 OS=Homo sapiens GN=MSH3 PE=1 SV=3	36	127360	3	4.6	8.3	1.68888	1.24789	1.16815	-2.24995	-2.36133	-2.04492	1.36831	-2.21873	-3.58704	4.31308e-05	4.36521
1007	MSH4_HUMAN	MutS protein homolog 4 OS=Homo sapiens GN=MSH4 PE=2 SV=2	49	104689	8	13.2	7.16	-1.80002	-1.68245	-1.49708	-1.56199	-1.8113	-1.94103	-1.65985	-1.77144	-0.111591	0.47571	0.322657
1008	MSTP9_HUMAN	Putative macrophage-stimulating protein MSTP9 OS=Homo sapiens GN=MSTP9 PE=5 SV=2	37	79642	5	13.1	8.16	-2.02839	-1.71523	-1.7985	-1.42568	-1.98368	-2.22143	-1.84737	-1.87693	-0.0295533	0.912895	0.0395793
1009	MT1A_HUMAN	Metallothionein-1A OS=Homo sapiens GN=MT1A PE=1 SV=2	41	6115	5	68.9	8.38	-1.65499	-1.59565	-1.78602	-1.80449	-1.90961	-1.81835	-1.67889	-1.84415	-0.165263	0.0643224	1.19164
1010	MT1DP_HUMAN	Putative metallothionein MT1DP OS=Homo sapiens GN=MT1DP PE=5 SV=1	46	4979	6	81.6	8.37	-1.94246	-1.38198	-1.59099	-2.11747	-1.62353	-1.71871	-1.63848	-1.8199	-0.181427	0.461144	0.336163
1011	MT1F_HUMAN	Metallothionein-1F OS=Homo sapiens GN=MT1F PE=1 SV=1	31	6081	2	32.8	8.23	-2.5042	-1.35119	-1.29784	-1.89053	-1.61045	-1.68108	-1.71774	-1.72735	-0.00961006	0.982092	0.00784803
1012	MT1M_HUMAN	Metallothionein-1M OS=Homo sapiens GN=MT1M PE=2 SV=2	39	6105	5	90.2	8.05	-1.58709	-1.56683	-1.35176	-2.1215	-1.90809	-1.45947	-1.50189	-1.82969	-0.327794	0.192061	0.716562
1013	MT4_HUMAN	Metallothionein-4 OS=Homo sapiens GN=MT4 PE=2 SV=2	44	6503	6	69.4	8.26	1.19871	1.67999	1.4053	-2.15144	-2.36301	-2.21644	1.428	-2.24363	-3.67163	1.7789e-05	4.74985
1014	MTMR3_HUMAN	Myotubularin-related protein 3 OS=Homo sapiens GN=MTMR3 PE=1 SV=3	44	133534	6	6.3	5.51	-1.77192	-1.32281	-1.61002	-1.25099	-1.65658	-1.67698	-1.56825	-1.52818	0.04007	0.844097	0.0736077
1015	MTMR5_HUMAN	Myotubularin-related protein 5 OS=Homo sapiens GN=SBF1 PE=1 SV=3	38	208184	6	7	6.46	-1.5942	-1.32015	-1.32321	-1.64207	-1.95988	-2.03442	-1.41252	-1.87879	-0.46627	0.0364671	1.4381
1016	MTMR9_HUMAN	Myotubularin-related protein 9 OS=Homo sapiens GN=MTMR9 PE=1 SV=1	38	63421	2	3.6	5.98	-1.31787	-1.79666	-1.70226	-1.6174	-1.21125	-1.98067	-1.6056	-1.60311	0.00248889	0.992986	0.00305688
1017	MTMRA_HUMAN	Myotubularin-related protein 10 OS=Homo sapiens GN=MTMR10 PE=1 SV=3	58	88217	6	10.4	8.78	-1.6537	-1.19554	-1.37101	-1.94955	-1.93001	-1.99294	-1.40675	-1.9575	-0.550748	0.0150104	1.82361
1018	MTMRD_HUMAN	Myotubularin-related protein 13 OS=Homo sapiens GN=SBF2 PE=1 SV=1	35	208333	5	4.4	6.62	-2.25347	-1.74064	-2.2747	0.954851	1.48509	1.83074	-2.0896	1.42356	3.51316	0.000340443	3.46796
1019	MTO1_HUMAN	Protein MTO1 homolog, mitochondrial OS=Homo sapiens GN=MTO1 PE=1 SV=2	43	79914	4	7.8	8.59	-1.55492	-1.80376	-1.80842	-1.77169	-2.03304	-2.30577	-1.72237	-2.03684	-0.314467	0.14756	0.831031
1020	MTUS1_HUMAN	Microtubule-associated tumor suppressor 1 OS=Homo sapiens GN=MTUS1 PE=1 SV=2	39	141309	5	4.3	7.33	-1.72194	-1.54073	-1.53974	-1.83603	-1.63964	-2.07442	-1.60081	-1.85003	-0.249225	0.148621	0.82792
1021	MTUS2_HUMAN	Microtubule-associated tumor suppressor candidate 2 OS=Homo sapiens GN=MTUS2 PE=1 SV=3	40	150103	8	9.1	6.23	-1.0385	-1.70733	-1.42469	-1.47981	-1.51443	-2.67834	-1.39017	-1.89086	-0.500688	0.317705	0.497976
1022	MUC16_HUMAN	Mucin-16 OS=Homo sapiens GN=MUC16 PE=1 SV=2	80	2351813	24	1.9	5.65	-1.58951	-1.82258	-1.7341	-1.15073	-1.56851	-1.45665	-1.7154	-1.39197	0.323432	0.0852198	1.06946
1023	MUC19_HUMAN	Mucin-19 OS=Homo sapiens GN=MUC19 PE=1 SV=2	91	597790	10	2.8	4.95	-2.23016	-1.85227	-1.78108	-1.25847	-1.37601	-1.66989	-1.95451	-1.43479	0.519716	0.0486836	1.31262
1024	MUC2_HUMAN	Mucin-2 OS=Homo sapiens GN=MUC2 PE=1 SV=2	53	539958	15	4.8	5.49	-1.50513	-1.74686	-1.55924	-2.34563	-2.17178	-1.53883	-1.60374	-2.01875	-0.415004	0.180122	0.744434
1025	MUC5A_HUMAN	Mucin-5AC (Fragments) OS=Homo sapiens GN=MUC5AC PE=1 SV=3	40	526271	13	4.9	6.53	-1.84375	-2.01667	-1.61963	-1.87633	-2.11976	-1.67162	-1.82668	-1.88923	-0.0625494	0.736213	0.132996
1026	MUC5B_HUMAN	Mucin-5B OS=Homo sapiens GN=MUC5B PE=1 SV=2	56	590122	10	2.6	6.24	-1.84398	-1.97809	-1.56676	-1.60892	-1.77145	-1.98185	-1.79628	-1.78741	0.00886881	0.959027	0.0181693
1027	MUC6_HUMAN	Mucin-6 OS=Homo sapiens GN=MUC6 PE=1 SV=2	33	252004	8	4.9	6.99	-2.43722	-1.66634	-1.77211	-1.96496	-1.57365	-1.33635	-1.95856	-1.62498	0.333571	0.332716	0.477927
1028	MUSK_HUMAN	Muscle, skeletal receptor tyrosine-protein kinase OS=Homo sapiens GN=MUSK PE=1 SV=1	41	96993	6	11.2	6.96	-1.2384	-2.23716	-1.47356	-1.75389	-1.94004	-2.04253	-1.6497	-1.91215	-0.262447	0.449051	0.347704
1029	MUTA_HUMAN	Methylmalonyl-CoA mutase, mitochondrial OS=Homo sapiens GN=MUT PE=1 SV=3	33	83068	4	8	6.48	-1.75675	-1.81191	-1.72616	-1.44417	-1.2092	-0.950547	-1.76494	-1.20131	0.563632	0.0176305	1.75374
1030	MXRA5_HUMAN	Matrix-remodeling-associated protein 5 OS=Homo sapiens GN=MXRA5 PE=2 SV=2	39	312085	11	5.7	8.57	-1.83643	-1.57614	-1.56249	-1.55325	-1.40755	-1.83977	-1.65835	-1.60019	0.0581622	0.726731	0.138626
1031	MY15B_HUMAN	Putative myosin-XVB OS=Homo sapiens GN=MYO15B PE=5 SV=2	34	167013	5	3.9	8.69	-1.65822	-1.58139	-1.37196	-1.82628	-2.221	-2.05961	-1.53719	-2.03563	-0.498441	0.0252138	1.59836
1032	MY18A_HUMAN	Myosin-XVIIIa OS=Homo sapiens GN=MYO18A PE=1 SV=3	46	232971	10	7.3	5.95	1.6401	1.17616	2.17139	-2.27978	-2.07664	-2.4092	1.66255	-2.2552	-3.91775	0.000207362	3.68327
1033	MY18B_HUMAN	Myosin-XVIIIb OS=Homo sapiens GN=MYO18B PE=1 SV=1	75	285008	13	7.7	6.49	-1.96676	-1.43245	-1.69993	-1.54789	-2.08682	-1.88065	-1.69971	-1.83845	-0.138743	0.562659	0.249755
1034	MYCB2_HUMAN	Probable E3 ubiquitin-protein ligase MYCBP2 OS=Homo sapiens GN=MYCBP2 PE=1 SV=3	109	509759	20	6.2	6.63	-1.92279	-1.90935	-2.008	-1.85421	-1.99413	-2.5597	-1.94671	-2.13602	-0.189304	0.433918	0.362593
1035	MYCN_HUMAN	N-myc proto-oncogene protein OS=Homo sapiens GN=MYCN PE=1 SV=2	32	49531	3	5.2	5.45	-1.46752	-2.0756	-2.09941	-1.03888	-1.52851	-2.1564	-1.88084	-1.5746	0.306245	0.469677	0.328201
1036	MYH1_HUMAN	Myosin-1 OS=Homo sapiens GN=MYH1 PE=1 SV=3	59	223006	9	5.9	5.59	-1.92422	-1.69994	-1.58126	-1.78994	-2.00001	-1.62009	-1.73514	-1.80334	-0.0682044	0.670782	0.173418
1037	MYH10_HUMAN	Myosin-10 OS=Homo sapiens GN=MYH10 PE=1 SV=3	41	228858	9	7.2	5.44	-1.27939	-1.45137	-1.75466	-1.58022	-1.64445	-1.73557	-1.49514	-1.65341	-0.158271	0.339492	0.469171
1038	MYH11_HUMAN	Myosin-11 OS=Homo sapiens GN=MYH11 PE=1 SV=3	107	227199	10	7.1	5.42	-1.75997	-1.55652	-1.44873	-1.73201	-2.12607	-1.54393	-1.58841	-1.80067	-0.212263	0.335977	0.47369
1039	MYH13_HUMAN	Myosin-13 OS=Homo sapiens GN=MYH13 PE=1 SV=1	37	223540	11	8.5	5.56	-2.13013	-1.76454	-1.86389	-1.64365	-2.08285	-2.03915	-1.91952	-1.92188	-0.00236313	0.990002	0.00436378
1040	MYH14_HUMAN	Myosin-14 OS=Homo sapiens GN=MYH14 PE=1 SV=1	80	227863	6	5.2	5.76	-1.75997	-1.68584	-1.62708	-1.73201	-2.12607	-2.20854	-1.69096	-2.02221	-0.331244	0.0947983	1.0232
1041	MYH15_HUMAN	Myosin-15 OS=Homo sapiens GN=MYH15 PE=1 SV=4	95	224505	9	7.4	5.66	-1.96336	-2.34725	-1.4336	-1.7706	-2.31942	-1.80655	-1.91474	-1.96553	-0.050789	0.881107	0.0549712
1042	MYH2_HUMAN	Myosin-2 OS=Homo sapiens GN=MYH2 PE=1 SV=1	66	222906	10	8.7	5.64	-1.58167	-1.37635	-2.47686	-1.50609	-1.2018	-2.45449	-1.81163	-1.7208	0.0908337	0.866365	0.0622989
1043	MYH3_HUMAN	Myosin-3 OS=Homo sapiens GN=MYH3 PE=1 SV=3	41	223766	4	3.9	5.62	-1.89339	-1.12348	-1.61038	-1.69698	-2.39923	-1.877	-1.54242	-1.99107	-0.448649	0.219007	0.659541
1044	MYH4_HUMAN	Myosin-4 OS=Homo sapiens GN=MYH4 PE=1 SV=2	85	222932	11	8.6	5.65	-2.13376	-1.95036	-1.35425	-1.66917	-1.57998	-1.72594	-1.81279	-1.65836	0.154426	0.553562	0.256834
1045	MYH6_HUMAN	Myosin-6 OS=Homo sapiens GN=MYH6 PE=1 SV=4	42	223595	9	6.1	5.6	-1.38537	-1.28376	-0.787343	-1.24985	-1.73676	-2.1202	-1.15216	-1.70227	-0.550113	0.152992	0.815331
1046	MYH7B_HUMAN	Myosin-7B OS=Homo sapiens GN=MYH7B PE=2 SV=2	46	221252	8	7.2	5.73	-1.80084	-1.94689	-1.67402	-2.09944	-1.48379	-1.55013	-1.80725	-1.71112	0.0961323	0.671492	0.172959
1047	MYH8_HUMAN	Myosin-8 OS=Homo sapiens GN=MYH8 PE=1 SV=3	67	222624	10	9.1	5.59	-1.25808	-1.70305	-1.23151	-1.3196	-2.36815	-1.51708	-1.39755	-1.73494	-0.337398	0.397168	0.401025
1048	MYH9_HUMAN	Myosin-9 OS=Homo sapiens GN=MYH9 PE=1 SV=4	332	226392	17	13.2	5.5	-0.742479	-2.09458	-1.56038	-0.765746	-2.12607	-2.11759	-1.46581	-1.6698	-0.203985	0.750621	0.124579
1049	MYL6B_HUMAN	Myosin light chain 6B OS=Homo sapiens GN=MYL6B PE=1 SV=1	37	22750	4	26	5.56	-2.04634	-1.66837	-1.68588	-1.68408	-2.27524	-1.68203	-1.8002	-1.88045	-0.0802563	0.747521	0.126377
1050	MYLIP_HUMAN	E3 ubiquitin-protein ligase MYLIP OS=Homo sapiens GN=MYLIP PE=1 SV=2	33	49878	4	18.7	6.9	-1.7073	-2.23403	-1.49046	-1.40073	-1.59261	-1.45598	-1.8106	-1.48311	0.327488	0.224292	0.649186
1051	MYLK_HUMAN	Myosin light chain kinase, smooth muscle OS=Homo sapiens GN=MYLK PE=1 SV=3	41	210642	5	5	5.85	-1.79782	-1.99731	-1.90773	-0.98427	-1.79627	-1.94386	-1.90096	-1.5748	0.326156	0.343528	0.464038
1052	MYNN_HUMAN	Myoneurin OS=Homo sapiens GN=MYNN PE=1 SV=1	62	68638	5	11	8.56	-1.49858	-2.2133	-1.12189	-2.21469	-1.73925	-1.70107	-1.61126	-1.885	-0.273748	0.489572	0.310184
1053	MYO10_HUMAN	Myosin-X OS=Homo sapiens GN=MYO10 PE=1 SV=3	59	237198	9	6.4	5.85	-0.950148	-1.90091	-1.95021	-1.5826	-2.19245	-1.40334	-1.60042	-1.72613	-0.125707	0.771051	0.112917
1054	MYO15_HUMAN	Myosin-XV OS=Homo sapiens GN=MYO15A PE=1 SV=1	61	394926	9	4.5	9.29	-0.970454	-1.57611	-1.66669	-1.57699	-1.60941	-1.70195	-1.40442	-1.62945	-0.22503	0.36757	0.43466
1055	MYO1A_HUMAN	Myosin-Ia OS=Homo sapiens GN=MYO1A PE=1 SV=1	38	118326	5	6.3	9.37	-1.01474	-1.07484	-1.79919	-1.3978	-1.38195	-2.01596	-1.29626	-1.59857	-0.302311	0.407913	0.389432
1056	MYO5A_HUMAN	Myosin-Va OS=Homo sapiens GN=MYO5A PE=1 SV=1	55	215285	9	7.2	8.7	-1.28702	-1.64444	-1.17998	-1.52432	-1.85972	-1.75935	-1.37048	-1.71446	-0.343981	0.116187	0.934842
1057	MYO5B_HUMAN	Myosin-Vb OS=Homo sapiens GN=MYO5B PE=1 SV=2	35	213621	4	2.6	6.77	-1.86976	-1.44686	-2.07843	-1.98512	-1.93691	-2.12492	-1.79835	-2.01565	-0.217299	0.325708	0.487171
1058	MYO5C_HUMAN	Myosin-Vc OS=Homo sapiens GN=MYO5C PE=1 SV=1	61	202666	7	6.3	7.69	-1.85512	-1.91785	-1.19956	-1.67787	-1.83179	-1.99298	-1.65751	-1.83421	-0.176706	0.513974	0.289059
1059	MYO6_HUMAN	Myosin-VI OS=Homo sapiens GN=MYO6 PE=1 SV=4	31	149596	4	4	8.74	-1.81721	-2.00325	-1.38144	-1.34051	-1.87042	-1.5768	-1.73397	-1.59591	0.138056	0.595467	0.225142
1060	MYO7A_HUMAN	Myosin-VIIa OS=Homo sapiens GN=MYO7A PE=1 SV=1	77	254245	13	9.8	8.78	-2.29742	-1.78943	-1.86137	-1.77924	-1.84192	-1.91326	-1.98274	-1.84481	0.137933	0.44601	0.350655
1061	MYO7B_HUMAN	Myosin-VIIb OS=Homo sapiens GN=MYO7B PE=2 SV=2	39	241445	9	6.4	8.82	-1.89081	-1.79596	-1.71019	-1.31502	-1.51129	-1.98786	-1.79899	-1.60472	0.194264	0.400035	0.397902
1062	MYO9A_HUMAN	Myosin-IXa OS=Homo sapiens GN=MYO9A PE=1 SV=1	57	292594	11	5.8	9.02	-1.76513	-1.49105	-1.93124	-1.84531	-1.55347	-2.33806	-1.72914	-1.91228	-0.183136	0.523774	0.280856
1063	MYO9B_HUMAN	Myosin-IXb OS=Homo sapiens GN=MYO9B PE=1 SV=2	74	243406	10	8	8.88	-1.71897	-2.01702	-1.7338	-1.56144	-1.81212	-2.43967	-1.82326	-1.93774	-0.11448	0.702205	0.153536
1064	MYOM1_HUMAN	Myomesin-1 OS=Homo sapiens GN=MYOM1 PE=1 SV=2	52	187509	5	5.2	6.51	-1.53914	-2.32901	-1.82652	-1.31691	-1.53922	-1.31297	-1.89822	-1.3897	0.508524	0.104129	0.982427
1065	MYOM2_HUMAN	Myomesin-2 OS=Homo sapiens GN=MYOM2 PE=2 SV=2	52	164792	6	6.1	5.82	-1.74827	-1.82601	-1.73231	-1.66553	-1.88678	-1.90716	-1.76886	-1.81982	-0.0509603	0.570673	0.243613
1066	MYPC3_HUMAN	Myosin-binding protein C, cardiac-type OS=Homo sapiens GN=MYBPC3 PE=1 SV=3	37	140518	5	5.7	6.24	-1.24569	-1.66578	-1.03919	-1.81378	-1.88845	-1.48306	-1.31689	-1.72843	-0.411541	0.138036	0.860008
1067	MYPN_HUMAN	Myopalladin OS=Homo sapiens GN=MYPN PE=1 SV=2	37	145167	7	8.9	6.33	-1.44475	-1.84171	-1.76129	-1.82279	-1.91926	-1.75251	-1.68258	-1.83152	-0.148935	0.317272	0.498569
1068	MYST2_HUMAN	Histone acetyltransferase MYST2 OS=Homo sapiens GN=MYST2 PE=1 SV=1	40	70598	3	7.2	9.01	-1.97879	-1.96056	-1.47272	-1.50034	-1.54597	-2.2979	-1.80402	-1.7814	0.0226184	0.944831	0.024646
1069	MYST4_HUMAN	Histone acetyltransferase MYST4 OS=Homo sapiens GN=MYST4 PE=1 SV=3	43	231232	7	4.5	5.68	-2.14963	-1.49774	-1.82534	-1.53078	-2.08169	-1.52104	-1.82424	-1.71117	0.113066	0.690597	0.160775
1070	N4BP2_HUMAN	NEDD4-binding protein 2 OS=Homo sapiens GN=N4BP2 PE=1 SV=2	34	198676	4	3.6	5.11	-1.25217	-1.6168	-1.70498	-1.42889	-2.19242	-1.62935	-1.52465	-1.75022	-0.225567	0.446231	0.35044
1071	NALCN_HUMAN	Sodium leak channel non-selective protein OS=Homo sapiens GN=NALCN PE=1 SV=1	34	200201	4	3.7	8.93	-2.11686	-1.42664	-1.89823	-1.45865	-1.88067	-2.37549	-1.81391	-1.90494	-0.0910274	0.798804	0.0975597
1072	NALP1_HUMAN	NACHT, LRR and PYD domains-containing protein 1 OS=Homo sapiens GN=NLRP1 PE=1 SV=1	38	165760	3	2.6	6.39	-1.66175	-1.925	-1.87789	-1.46548	-1.84804	-1.37466	-1.82155	-1.56273	0.258819	0.194296	0.711536
1073	NALP6_HUMAN	NACHT, LRR and PYD domains-containing protein 6 OS=Homo sapiens GN=NLRP6 PE=2 SV=2	45	98705	6	10.1	8.43	-1.49068	-1.7703	-1.26067	-1.88692	-1.95007	-1.74616	-1.50722	-1.86105	-0.353833	0.0903515	1.04406
1074	NALP7_HUMAN	NACHT, LRR and PYD domains-containing protein 7 OS=Homo sapiens GN=NLRP7 PE=1 SV=1	31	111735	7	13.1	5.87	-1.73286	-1.49177	-2.15241	-0.957888	-1.747	-1.82932	-1.79235	-1.5114	0.280945	0.452911	0.343988
1075	NALP9_HUMAN	NACHT, LRR and PYD domains-containing protein 9 OS=Homo sapiens GN=NLRP9 PE=2 SV=1	45	113238	10	16.4	6.08	-1.72958	-1.4566	-1.32219	-1.80276	-1.99344	-2.18674	-1.50279	-1.99431	-0.491522	0.0395176	1.40321
1076	NAV1_HUMAN	Neuron navigator 1 OS=Homo sapiens GN=NAV1 PE=1 SV=2	36	202347	7	4.6	8.2	-1.89562	-1.92757	-1.46964	-1.70306	-2.41623	-1.75748	-1.76428	-1.95892	-0.194646	0.514674	0.288468
1077	NAV2_HUMAN	Neuron navigator 2 OS=Homo sapiens GN=NAV2 PE=1 SV=2	44	267968	9	5.4	9.13	-1.17456	-2.19841	-0.82411	-1.58191	-2.00092	-1.59839	-1.39903	-1.72707	-0.328048	0.492231	0.307831
1078	NAV3_HUMAN	Neuron navigator 3 OS=Homo sapiens GN=NAV3 PE=1 SV=2	62	255461	7	4.9	8.92	-1.48121	-1.95014	-1.17995	-1.20976	-1.95354	-1.41268	-1.5371	-1.52533	0.0117699	0.972022	0.0123241
1079	NBEA_HUMAN	Neurobeachin OS=Homo sapiens GN=NBEA PE=1 SV=2	59	327656	8	4.1	5.78	-1.90188	-2.04549	-2.01348	-1.15469	-1.70112	-2.24504	-1.98695	-1.70028	0.286663	0.417986	0.378838
1080	NBEL1_HUMAN	Neurobeachin-like protein 1 OS=Homo sapiens GN=NBEAL1 PE=2 SV=2	44	150609	5	6.3	5.39	-1.71727	-1.5178	-1.6405	-1.69013	-1.73187	-1.25794	-1.62519	-1.55998	0.0652043	0.708331	0.149764
1081	NCALD_HUMAN	Neurocalcin-delta OS=Homo sapiens GN=NCALD PE=2 SV=2	32	22231	3	21.2	5.23	-1.3628	-1.66027	-1.43798	-1.83922	-1.64404	-2.47658	-1.48702	-1.98662	-0.499596	0.134403	0.871592
1082	NCAM2_HUMAN	Neural cell adhesion molecule 2 OS=Homo sapiens GN=NCAM2 PE=1 SV=2	32	92988	2	3.3	5.44	-1.86952	-2.01312	-1.25396	-1.76876	-1.44203	-1.89791	-1.7122	-1.7029	0.00929888	0.974126	0.0113847
1083	NCDN_HUMAN	Neurochondrin OS=Homo sapiens GN=NCDN PE=1 SV=1	32	78814	3	6.3	5.34	-1.52487	-1.33087	-1.8503	-1.5588	-2.36225	-1.45518	-1.56868	-1.79208	-0.223396	0.528719	0.276775
1084	NCKP5_HUMAN	Nck-associated protein 5 OS=Homo sapiens GN=NCKAP5 PE=1 SV=2	42	208409	5	5.4	8.34	-1.88554	-1.95188	-1.00683	-1.70306	-1.4455	-1.4961	-1.61475	-1.54822	0.0665303	0.842847	0.074251
1085	NCOA1_HUMAN	Nuclear receptor coactivator 1 OS=Homo sapiens GN=NCOA1 PE=1 SV=3	57	156658	8	8.3	5.84	-2.36486	-2.04865	-1.39853	-2.23689	-1.83243	-1.62952	-1.93735	-1.89961	0.0377359	0.915946	0.03813
1086	NCOA2_HUMAN	Nuclear receptor coactivator 2 OS=Homo sapiens GN=NCOA2 PE=1 SV=2	31	159056	4	5	6.19	-1.51591	-1.87292	-1.71053	-1.75661	-2.46779	-1.49278	-1.69979	-1.90572	-0.205934	0.541489	0.26641
1087	NCOA3_HUMAN	Nuclear receptor coactivator 3 OS=Homo sapiens GN=NCOA3 PE=1 SV=1	38	155195	4	5.7	7.16	-1.6082	-1.5621	-1.5714	-1.54126	-1.96868	-1.61051	-1.58057	-1.70681	-0.126245	0.396892	0.401328
1088	NCOA4_HUMAN	Nuclear receptor coactivator 4 OS=Homo sapiens GN=NCOA4 PE=1 SV=1	37	69682	5	11.2	5.73	-2.08055	-1.41519	-1.47867	-2.26608	-1.82308	-2.0256	-1.65814	-2.03826	-0.380119	0.199621	0.699793
1089	NCOA5_HUMAN	Nuclear receptor coactivator 5 OS=Homo sapiens GN=NCOA5 PE=1 SV=2	69	65496	4	7.6	9.62	-1.77799	-1.27943	-1.20208	-1.35865	-2.05247	-1.79082	-1.41983	-1.73398	-0.31415	0.310992	0.507251
1090	NCOAT_HUMAN	Bifunctional protein NCOAT OS=Homo sapiens GN=MGEA5 PE=1 SV=2	36	102849	8	15.5	4.82	-1.62132	-1.7905	-1.95332	-1.92066	-1.05561	-1.66427	-1.78838	-1.54684	0.241538	0.427581	0.368981
1091	NCOR1_HUMAN	Nuclear receptor corepressor 1 OS=Homo sapiens GN=NCOR1 PE=1 SV=2	47	270044	10	5.6	6.66	-1.695	-1.69131	-1.5396	-2.01415	-2.34079	-1.96935	-1.64197	-2.1081	-0.466122	0.0218064	1.66142
1092	NCOR2_HUMAN	Nuclear receptor corepressor 2 OS=Homo sapiens GN=NCOR2 PE=1 SV=2	46	274635	7	3.7	7.21	-1.36753	-1.61117	-1.82739	-1.35582	-2.38382	-1.6324	-1.60203	-1.79068	-0.188647	0.603023	0.219666
1093	NDF6_HUMAN	Neurogenic differentiation factor 6 OS=Homo sapiens GN=NEUROD6 PE=2 SV=1	55	38680	4	19.6	8.76	0.147285	0.165303	1.58874	-1.7829	-0.355947	-1.61115	0.633775	-1.25	-1.88377	0.0453904	1.34304
1094	NDKA_HUMAN	Nucleoside diphosphate kinase A OS=Homo sapiens GN=NME1 PE=1 SV=1	65	17138	4	39.5	5.83	-1.7151	-1.8112	-1.86237	0.356052	1.84363	3.83925	-1.79622	2.01298	3.8092	0.019579	1.70821
1095	NDUS1_HUMAN	NADH-ubiquinone oxidoreductase 75 kDa subunit, mitochondrial OS=Homo sapiens GN=NDUFS1 PE=1 SV=3	39	79417	6	8.8	5.89	-1.78929	-2.07245	-1.93722	-1.42918	-1.36369	-1.86018	-1.93299	-1.55102	0.381969	0.0956421	1.01935
1096	NEB2_HUMAN	Neurabin-2 OS=Homo sapiens GN=PPP1R9B PE=1 SV=2	38	89138	4	6.3	4.91	-1.76982	-1.58	-1.4358	-1.53371	-1.69938	-1.81849	-1.5952	-1.68386	-0.088659	0.524111	0.280577
1097	NEBU_HUMAN	Nebulin OS=Homo sapiens GN=NEB PE=1 SV=3	91	772454	36	7.7	9.11	-1.54275	-1.60838	-1.23087	-1.48756	-2.10778	-2.11556	-1.46067	-1.90363	-0.442963	0.136732	0.864129
1098	NEDD4_HUMAN	E3 ubiquitin-protein ligase NEDD4 OS=Homo sapiens GN=NEDD4 PE=1 SV=3	44	148966	5	6.1	6.11	-1.86835	-1.83321	-1.02902	-1.73078	-1.87461	-2.16835	-1.57686	-1.92458	-0.347718	0.314895	0.501834
1099	NEK1_HUMAN	Serine/threonine-protein kinase Nek1 OS=Homo sapiens GN=NEK1 PE=1 SV=2	64	142740	11	10	5.67	-1.88092	-2.09015	-1.40128	-1.82246	-1.54377	-2.24941	-1.79078	-1.87188	-0.081098	0.793111	0.100666
1100	NEK10_HUMAN	Serine/threonine-protein kinase Nek10 OS=Homo sapiens GN=NEK10 PE=2 SV=2	91	133146	8	11.5	6.35	-1.25122	-1.40429	-1.32321	-1.24888	-1.56766	-1.69276	-1.32624	-1.5031	-0.176858	0.273178	0.563554
1101	NEK8_HUMAN	Serine/threonine-protein kinase Nek8 OS=Homo sapiens GN=NEK8 PE=1 SV=1	36	74759	4	8.5	8.02	-1.4263	-1.56134	-1.65918	-1.42232	-2.08989	-2.25917	-1.54894	-1.9238	-0.374858	0.22898	0.640203
1102	NELFB_HUMAN	Negative elongation factor B OS=Homo sapiens GN=COBRA1 PE=1 SV=1	33	65655	5	9	5.77	-1.44014	-1.84636	-1.63751	-1.94863	-2.33024	-2.13285	-1.64134	-2.13724	-0.495905	0.0368723	1.4333
1103	NELL1_HUMAN	Protein kinase C-binding protein NELL1 OS=Homo sapiens GN=NELL1 PE=2 SV=3	41	89546	9	17.9	5.62	-1.99719	-1.72919	-1.36762	-1.56096	-1.80359	-2.23422	-1.698	-1.86626	-0.168258	0.564707	0.248177
1104	NELL2_HUMAN	Protein kinase C-binding protein NELL2 OS=Homo sapiens GN=NELL2 PE=1 SV=1	58	91284	9	18.8	5.44	-2.3533	-1.55357	-1.47783	-1.54486	-1.82364	-1.66228	-1.7949	-1.67693	0.117972	0.70638	0.150961
1105	NEMO_HUMAN	NF-kappa-B essential modulator OS=Homo sapiens GN=IKBKG PE=1 SV=2	41	48167	4	13.1	5.56	-1.95219	-1.62951	-1.89589	-1.34162	-1.64643	-1.66334	-1.82586	-1.55046	0.275399	0.129019	0.889347
1106	NEST_HUMAN	Nestin OS=Homo sapiens GN=NES PE=1 SV=2	42	177332	4	2.7	4.35	-1.25122	-1.83674	-1.56993	-1.85587	-2.14385	-1.76185	-1.55263	-1.92052	-0.367891	0.146518	0.834109
1107	NEUL4_HUMAN	Neuralized-like protein 4 OS=Homo sapiens GN=NEURL4 PE=1 SV=2	78	166802	11	12.9	5.57	-1.65162	-1.80716	-1.72558	-2.00334	-1.69608	-1.73398	-1.72812	-1.81113	-0.0830123	0.479811	0.31893
1108	NEXN_HUMAN	Nexilin OS=Homo sapiens GN=NEXN PE=1 SV=1	39	80609	6	8.9	5.31	-1.38612	-2.46032	-1.44657	-1.88911	-2.00902	-1.93513	-1.76434	-1.94442	-0.180083	0.634172	0.197793
1109	NF1_HUMAN	Neurofibromin OS=Homo sapiens GN=NF1 PE=1 SV=2	70	319168	13	6.8	7.1	-1.55448	-1.54454	-1.33343	-1.58256	-2.04351	-2.05857	-1.47748	-1.89488	-0.417397	0.07229	1.14092
1110	NF2IP_HUMAN	NFATC2-interacting protein OS=Homo sapiens GN=NFATC2IP PE=1 SV=1	31	45789	4	14.3	6.19	-1.79446	-1.78343	-1.38285	-1.69098	-1.36132	-1.88239	-1.65358	-1.6449	0.00868499	0.968034	0.0141095
1111	NFX1_HUMAN	Transcriptional repressor NF-X1 OS=Homo sapiens GN=NFX1 PE=1 SV=2	48	124312	9	12.8	8.67	-1.72977	-1.41553	-1.48726	-1.09505	-1.30787	-1.23706	-1.54419	-1.21333	0.330859	0.0438104	1.35842
1112	NFXL1_HUMAN	NF-X1-type zinc finger protein NFXL1 OS=Homo sapiens GN=NFXL1 PE=1 SV=2	60	101270	11	18.7	8.85	-2.02986	-1.45268	-1.80756	-1.61591	-2.31531	-1.75019	-1.76336	-1.8938	-0.130442	0.656969	0.182455
1113	NGLY1_HUMAN	Peptide-N(4)-(N-acetyl-beta-glucosaminyl)asparagine amidase OS=Homo sapiens GN=NGLY1 PE=1 SV=1	39	74343	5	12.5	6.47	1.4148	1.34874	1.615	-2.02203	-1.97014	-2.19733	1.45951	-2.06316	-3.52267	4.7997e-06	5.31879
1114	NID2_HUMAN	Nidogen-2 OS=Homo sapiens GN=NID2 PE=1 SV=3	35	151158	5	4.9	5.09	-1.79935	-1.79332	-1.48116	-1.68837	-1.70855	-1.71773	-1.69128	-1.70488	-0.0136069	0.903538	0.0440535
1115	NIN_HUMAN	Ninein OS=Homo sapiens GN=NIN PE=1 SV=3	49	243139	11	6.6	4.99	-1.79723	-1.86969	-1.8051	-1.95665	-1.77852	-1.80991	-1.82401	-1.84836	-0.0243511	0.703339	0.152835
1116	NINL_HUMAN	Ninein-like protein OS=Homo sapiens GN=NINL PE=1 SV=2	47	156248	8	9	5.01	-1.13836	-1.63317	-2.17889	-1.27335	-1.87449	-2.22691	-1.65014	-1.79158	-0.141443	0.747262	0.126527
1117	NIPBL_HUMAN	Nipped-B-like protein OS=Homo sapiens GN=NIPBL PE=1 SV=2	59	315854	11	6	8.09	-1.49934	-1.83882	-1.68974	-1.73201	-2.12607	-2.15464	-1.67597	-2.00424	-0.328272	0.122501	0.911859
1118	NIPS1_HUMAN	Protein NipSnap homolog 1 OS=Homo sapiens GN=NIPSNAP1 PE=1 SV=1	37	33289	4	16.2	9.35	-1.87846	-1.31969	-2.11981	-1.65076	-1.23218	-2.02119	-1.77266	-1.63471	0.137947	0.696345	0.157176
1119	NLRC3_HUMAN	Protein NLRC3 OS=Homo sapiens GN=NLRC3 PE=2 SV=2	46	114586	8	11.8	8.64	-1.3217	-2.00014	-0.978848	-1.73239	-1.70418	-2.02644	-1.43356	-1.821	-0.387438	0.28909	0.538966
1120	NLRC4_HUMAN	NLR family CARD domain-containing protein 4 OS=Homo sapiens GN=NLRC4 PE=1 SV=2	42	116085	6	7.9	6.32	-1.34426	-1.19005	-1.21129	-1.9151	-2.05948	-1.50221	-1.24853	-1.82559	-0.577062	0.0293768	1.53199
1121	NMDZ1_HUMAN	Glutamate [NMDA] receptor subunit zeta-1 OS=Homo sapiens GN=GRIN1 PE=1 SV=1	44	105306	6	9.1	9.03	-1.81434	-1.88002	-1.73248	-2.00332	-2.01486	-1.42056	-1.80895	-1.81291	-0.00396792	0.98518	0.00648432
1122	NMNA1_HUMAN	Nicotinamide mononucleotide adenylyltransferase 1 OS=Homo sapiens GN=NMNAT1 PE=1 SV=1	38	31913	5	21.1	8.98	-1.81862	-2.2254	-0.572812	-1.65587	-1.75346	-2.13374	-1.53894	-1.84769	-0.308746	0.583288	0.234117
1123	NOD2_HUMAN	Nucleotide-binding oligomerization domain-containing protein 2 OS=Homo sapiens GN=NOD2 PE=1 SV=1	35	115209	5	10	6.3	-1.29362	-2.05238	-1.64131	-1.53442	-1.48981	-2.34623	-1.66244	-1.79015	-0.127716	0.736754	0.132678
1124	NOM1_HUMAN	Nucleolar MIF4G domain-containing protein 1 OS=Homo sapiens GN=NOM1 PE=1 SV=1	33	96198	3	7.4	8.28	-1.60888	-1.77674	-2.19522	-1.41816	-1.40999	-1.73774	-1.86028	-1.52196	0.338318	0.174279	0.758756
1125	NONO_HUMAN	Non-POU domain-containing octamer-binding protein OS=Homo sapiens GN=NONO PE=1 SV=4	40	54197	2	6.8	9.01	-1.96297	-2.23929	-1.34091	-0.483132	-2.13824	-1.54334	-1.84772	-1.38824	0.459485	0.45211	0.344756
1126	NOP56_HUMAN	Nucleolar protein 56 OS=Homo sapiens GN=NOP56 PE=1 SV=4	36	66009	3	3.9	9.24	-1.59773	-1.93139	-1.87657	-2.12655	-1.65992	-1.89329	-1.80189	-1.89325	-0.091361	0.618994	0.208314
1127	NOP58_HUMAN	Nucleolar protein 58 OS=Homo sapiens GN=NOP58 PE=1 SV=1	56	59541	5	14.2	9.03	-1.68676	-1.23891	-1.72432	-1.76328	-1.80861	-1.84577	-1.55	-1.80589	-0.25589	0.180067	0.744567
1128	NOS1_HUMAN	Nitric oxide synthase, brain OS=Homo sapiens GN=NOS1 PE=1 SV=2	70	160869	10	8.2	7.1	-1.04824	-1.08184	-1.81562	-1.46479	-1.82461	-1.63423	-1.31524	-1.64121	-0.325974	0.295507	0.529432
1129	NOTC1_HUMAN	Neurogenic locus notch homolog protein 1 OS=Homo sapiens GN=NOTCH1 PE=1 SV=4	48	272323	11	7	4.95	-1.6168	-1.64248	-1.53557	-1.79507	-2.00771	-2.06416	-1.59828	-1.95564	-0.357362	0.0153561	1.81372
1130	NOTC2_HUMAN	Neurogenic locus notch homolog protein 2 OS=Homo sapiens GN=NOTCH2 PE=1 SV=3	38	265226	12	9.3	4.95	-1.54351	-2.14314	-1.37701	-1.8497	-2.107	-1.79351	-1.68789	-1.91674	-0.228853	0.414947	0.382008
1131	NOTC3_HUMAN	Neurogenic locus notch homolog protein 3 OS=Homo sapiens GN=NOTCH3 PE=1 SV=1	73	243496	12	8.8	5.18	-2.34911	-1.34908	-1.61238	-1.62506	-1.59427	-1.61762	-1.77019	-1.61232	0.15787	0.625902	0.203494
1132	NOTC4_HUMAN	Neurogenic locus notch homolog protein 4 OS=Homo sapiens GN=NOTCH4 PE=1 SV=2	37	209480	5	4.1	5.43	-1.83443	-2.40879	-1.70403	-1.62984	-1.95121	-1.8694	-1.98242	-1.81682	0.165597	0.523198	0.281334
1133	NOV_HUMAN	Protein NOV homolog OS=Homo sapiens GN=NOV PE=1 SV=1	33	39135	5	17.6	8.12	-1.69748	-1.65989	-1.80763	-1.44883	-1.82296	-2.36175	-1.72167	-1.87784	-0.156177	0.592189	0.22754
1134	NPA1P_HUMAN	Nucleolar pre-ribosomal-associated protein 1 OS=Homo sapiens GN=URB1 PE=1 SV=4	71	254227	12	8.5	6.03	-1.41885	-2.01448	-2.11149	-1.6579	-1.16752	-1.38664	-1.84827	-1.40402	0.44425	0.16125	0.7925
1135	NPHP3_HUMAN	Nephrocystin-3 OS=Homo sapiens GN=NPHP3 PE=1 SV=1	33	150769	4	4.1	6.31	-1.45099	-2.0211	-1.55314	-1.85128	-2.20777	-2.25743	-1.67508	-2.10549	-0.430415	0.118542	0.926129
1136	NPM_HUMAN	Nucleophosmin OS=Homo sapiens GN=NPM1 PE=1 SV=2	201	32555	6	25.5	4.64	-0.0699542	0.532661	0	1.31355	0.326649	-0.317087	0.154236	0.441037	0.286801	0.604537	0.218577
1137	NRAP_HUMAN	Nebulin-related-anchoring protein OS=Homo sapiens GN=NRAP PE=2 SV=2	97	196950	15	13.2	9.24	-1.28653	-1.73865	-1.88658	-1.7772	-2.06475	-1.45014	-1.63725	-1.76403	-0.126778	0.642848	0.191892
1138	NRIP1_HUMAN	Nuclear receptor-interacting protein 1 OS=Homo sapiens GN=NRIP1 PE=1 SV=2	32	126863	5	8.4	8.36	-1.34685	-1.31551	-1.85297	-1.49937	-2.13774	-1.63709	-1.50511	-1.75806	-0.252948	0.386817	0.412494
1139	NRK_HUMAN	Nik-related protein kinase OS=Homo sapiens GN=NRK PE=2 SV=2	34	178369	5	5.8	5.93	-1.80676	-1.7667	-1.7018	-1.68962	-2.10079	-1.85602	-1.75842	-1.88214	-0.123722	0.372319	0.429085
1140	NRX1A_HUMAN	Neurexin-1-alpha OS=Homo sapiens GN=NRXN1 PE=1 SV=1	44	161780	7	7	5.61	-1.88045	-1.96603	-1.74093	-1.37559	-1.77875	-1.98667	-1.86247	-1.71367	0.1488	0.479459	0.319249
1141	NRX2A_HUMAN	Neurexin-2-alpha OS=Homo sapiens GN=NRXN2 PE=1 SV=1	36	184865	5	5.6	5.61	-1.43418	-1.4399	-1.32321	-1.56101	-1.88157	-1.82513	-1.39909	-1.7559	-0.35681	0.0280184	1.55256
1142	NRX2B_HUMAN	Neurexin-2-beta OS=Homo sapiens GN=NRXN2 PE=1 SV=1	38	70883	3	8.9	5.96	-2.28756	-1.74601	-1.65694	-1.74489	-1.81218	-2.07569	-1.89684	-1.87759	0.0192453	0.934907	0.0292318
1143	NSD1_HUMAN	Histone-lysine N-methyltransferase, H3 lysine-36 and H4 lysine-20 specific OS=Homo sapiens GN=NSD1 PE=1 SV=1	61	296464	12	7.3	8.4	-1.75997	-1.48847	-1.84588	-1.00532	-1.72638	-1.59949	-1.69811	-1.44373	0.254376	0.361217	0.442232
1144	NSD2_HUMAN	Probable histone-lysine N-methyltransferase NSD2 OS=Homo sapiens GN=WHSC1 PE=1 SV=1	53	152160	5	5.6	9	-1.52006	-1.42425	-1.74922	-1.69006	-2.09755	-2.15676	-1.56451	-1.98146	-0.416947	0.076386	1.11699
1145	NSD3_HUMAN	Histone-lysine N-methyltransferase NSD3 OS=Homo sapiens GN=WHSC1L1 PE=1 SV=1	49	161509	8	8.4	8.57	-1.1542	-1.69399	-1.75365	-1.51282	-1.78852	-1.62554	-1.53395	-1.64229	-0.108345	0.627975	0.202058
1146	NTRK2_HUMAN	BDNF/NT-3 growth factors receptor OS=Homo sapiens GN=NTRK2 PE=1 SV=1	44	91940	5	10.8	6.01	-1.86724	-2.00522	-1.27789	-1.16462	-2.80561	-1.69347	-1.71678	-1.8879	-0.171115	0.764058	0.116874
1147	NU205_HUMAN	Nuclear pore complex protein Nup205 OS=Homo sapiens GN=NUP205 PE=1 SV=2	40	227775	7	5.1	5.83	-1.78257	-1.35682	-1.39359	-1.66258	-1.65423	-1.58642	-1.51099	-1.63441	-0.123415	0.422687	0.373982
1148	NUCL_HUMAN	Nucleolin OS=Homo sapiens GN=NCL PE=1 SV=3	98	76568	5	11.5	4.6	-0.147285	-1.69993	-1.54546	-0.200518	-1.47495	-1.79386	-1.13089	-1.15644	-0.0255499	0.972372	0.0121677
1149	NUMA1_HUMAN	Nuclear mitotic apparatus protein 1 OS=Homo sapiens GN=NUMA1 PE=1 SV=2	60	238115	9	7.1	5.63	-1.66693	-1.63429	-1.36723	-1.65608	-1.7442	-1.91085	-1.55615	-1.77038	-0.214229	0.150827	0.821521
1150	NVL_HUMAN	Nuclear valosin-containing protein-like OS=Homo sapiens GN=NVL PE=1 SV=1	53	94991	11	20.6	6.11	-1.29008	-2.11314	-1.25778	-1.26591	-1.84182	-1.28781	-1.55367	-1.46518	0.088486	0.806079	0.0936225
1151	NXF2_HUMAN	Nuclear RNA export factor 2 OS=Homo sapiens GN=NXF2 PE=1 SV=1	31	71581	6	12.9	7.75	1.05219	1.43371	1.58128	-2.09653	-1.86253	-2.3031	1.35573	-2.08738	-3.44311	7.02916e-05	4.1531
1152	NYNRI_HUMAN	Protein NYNRIN OS=Homo sapiens GN=NYNRIN PE=1 SV=3	47	208235	6	5	8.27	-1.26504	-1.93775	-2.34522	-1.62431	-1.71443	-1.64755	-1.84934	-1.6621	0.187241	0.585474	0.232493
1153	OBSCN_HUMAN	Obscurin OS=Homo sapiens GN=OBSCN PE=1 SV=3	72	867940	18	3.6	5.69	-1.65925	-1.81035	-1.21553	-1.86544	-1.88249	-1.73946	-1.56171	-1.82913	-0.267424	0.220011	0.657556
1154	OLIG3_HUMAN	Oligodendrocyte transcription factor 3 OS=Homo sapiens GN=OLIG3 PE=2 SV=2	40	29339	6	23.2	9.54	-1.46455	-1.8781	-1.6935	-1.91238	-2.01467	-1.25112	-1.67872	-1.72606	-0.0473376	0.868148	0.0614062
1155	OPA1_HUMAN	Dynamin-like 120 kDa protein, mitochondrial OS=Homo sapiens GN=OPA1 PE=1 SV=3	33	111561	4	6.3	7.88	-1.82582	-1.92257	-1.92206	-1.56026	-1.92354	-1.74376	-1.89015	-1.74252	0.147627	0.249581	0.602788
1156	OSBL1_HUMAN	Oxysterol-binding protein-related protein 1 OS=Homo sapiens GN=OSBPL1A PE=1 SV=2	33	108401	4	5.6	5.96	-1.18239	-1.37306	-1.81576	-1.27824	-2.40787	-1.64879	-1.45707	-1.7783	-0.321234	0.447438	0.349267
1157	OTOGL_HUMAN	Otogelin OS=Homo sapiens GN=OTOG PE=2 SV=3	77	314587	8	4.1	5.57	-2.04559	-1.20306	-1.17847	-1.63438	-1.55678	-2.33266	-1.4757	-1.84128	-0.365573	0.387083	0.412196
1158	OTU1_HUMAN	Ubiquitin thioesterase OTU1 OS=Homo sapiens GN=YOD1 PE=1 SV=1	36	38298	3	14.7	5.77	-1.5436	-1.69643	-2.01341	-1.66135	-2.19837	-1.9289	-1.75115	-1.92954	-0.178397	0.438987	0.357548
1159	OVOS2_HUMAN	Ovostatin homolog 2 OS=Homo sapiens GN=OVOS2 PE=2 SV=2	36	161149	5	4.6	5.16	-1.81384	-2.0628	-1.58667	-1.5374	-1.31704	-1.92681	-1.8211	-1.59375	0.227352	0.369684	0.43217
1160	P210L_HUMAN	Nuclear pore membrane glycoprotein 210-like OS=Homo sapiens GN=NUP210L PE=2 SV=1	35	210471	8	6.9	7.15	-1.53303	-1.57173	-1.64296	-1.66951	-1.85112	-1.43409	-1.58257	-1.65157	-0.0689981	0.610175	0.214546
1161	P3C2A_HUMAN	Phosphatidylinositol-4-phosphate 3-kinase C2 domain-containing subunit alpha OS=Homo sapiens GN=PIK3C2A PE=1 SV=2	39	190559	7	7	8.25	-1.98503	-1.16884	-1.43459	-1.73743	-1.64427	-1.79561	-1.52949	-1.72577	-0.196283	0.466831	0.330841
1162	P3C2B_HUMAN	Phosphatidylinositol-4-phosphate 3-kinase C2 domain-containing subunit beta OS=Homo sapiens GN=PIK3C2B PE=1 SV=2	38	184651	5	4.5	6.95	-1.01737	-2.07563	-1.94433	-1.79688	-1.84894	-1.46929	-1.67911	-1.70504	-0.0259282	0.945067	0.0245376
1163	P3C2G_HUMAN	Phosphatidylinositol-4-phosphate 3-kinase C2 domain-containing subunit gamma OS=Homo sapiens GN=PIK3C2G PE=1 SV=2	32	165544	4	5	6.46	-1.57513	-1.71466	-1.37507	-1.61789	-2.06999	-1.65259	-1.55495	-1.78016	-0.225201	0.268806	0.57056
1164	P66A_HUMAN	Transcriptional repressor p66-alpha OS=Homo sapiens GN=GATAD2A PE=1 SV=1	36	68021	2	3.5	9.95	-2.1528	-2.27209	-1.51238	-1.64639	-1.48136	-1.26832	-1.97909	-1.46536	0.513735	0.119393	0.923022
1165	P66B_HUMAN	Transcriptional repressor p66-beta OS=Homo sapiens GN=GATAD2B PE=1 SV=1	33	65220	2	3.9	9.73	-1.99873	-1.94314	-2.01862	-2.10719	-1.70544	-1.62899	-1.98683	-1.81387	0.17296	0.313152	0.504245
1166	PA24F_HUMAN	Cytosolic phospholipase A2 zeta OS=Homo sapiens GN=PLA2G4F PE=2 SV=2	43	94990	5	9.3	5.29	-1.16207	-1.73697	-1.30285	-1.8531	-2.09173	-1.82669	-1.40063	-1.92384	-0.523215	0.0530599	1.27523
1167	PA2G6_HUMAN	85 kDa calcium-independent phospholipase A2 OS=Homo sapiens GN=PLA2G6 PE=1 SV=2	39	89845	3	7.4	6.86	1.58152	1.58419	1.36486	-2.25059	-2.0023	-2.21729	1.51019	-2.15673	-3.66692	4.2399e-06	5.37264
1168	PADI6_HUMAN	Protein-arginine deiminase type-6 OS=Homo sapiens GN=PADI6 PE=2 SV=2	38	76848	3	7	5.13	-1.99738	-1.97197	-1.69495	-2.00195	-1.70621	-1.67247	-1.8881	-1.79354	0.0945592	0.543511	0.264791
1169	PALD_HUMAN	Paladin OS=Homo sapiens GN=PALD PE=1 SV=3	39	96693	5	8.6	6.08	-2.07848	-1.34007	-1.4917	-1.6863	-2.07784	-2.30102	-1.63675	-2.02172	-0.384969	0.252359	0.59798
1170	PAMR1_HUMAN	Inactive serine protease PAMR1 OS=Homo sapiens GN=PAMR1 PE=1 SV=1	37	80146	4	10.6	7.57	-1.28158	-1.56137	-1.68284	-1.44255	-1.50864	-2.13305	-1.50859	-1.69475	-0.18615	0.497895	0.302863
1171	PAPP1_HUMAN	Pappalysin-1 OS=Homo sapiens GN=PAPPA PE=1 SV=3	47	180856	7	6.7	5.76	-1.82235	-2.00171	-1.67953	-1.39508	-1.81704	-2.23114	-1.83453	-1.81442	0.0201134	0.941768	0.026056
1172	PAPP2_HUMAN	Pappalysin-2 OS=Homo sapiens GN=PAPPA2 PE=1 SV=4	88	198411	11	9.9	5.26	-1.63152	-1.66384	-1.66706	-2.1094	-1.99692	-1.79555	-1.65414	-1.96729	-0.313148	0.0276494	1.55831
1173	PAR14_HUMAN	Poly [ADP-ribose] polymerase 14 OS=Homo sapiens GN=PARP14 PE=1 SV=2	41	193631	7	6.2	8.21	-2.0083	-1.85627	-1.78246	-2.1018	-1.81476	-2.18108	-1.88234	-2.03255	-0.150206	0.311	0.507239
1174	PARD3_HUMAN	Partitioning defective 3 homolog OS=Homo sapiens GN=PARD3 PE=1 SV=2	49	151330	6	5.8	7.41	-1.48651	-1.5022	-1.4407	-2.12526	-1.58583	-1.49928	-1.47647	-1.73679	-0.260319	0.256276	0.591291
1175	PARG_HUMAN	Poly(ADP-ribose) glycohydrolase OS=Homo sapiens GN=PARG PE=1 SV=1	45	111041	7	9.2	6.03	-1.79208	-1.68563	-1.70448	-1.29322	-2.20436	-1.75203	-1.7274	-1.74987	-0.0224733	0.936506	0.0284895
1176	PARP4_HUMAN	Poly [ADP-ribose] polymerase 4 OS=Homo sapiens GN=PARP4 PE=1 SV=2	46	192466	9	7.1	5.43	-1.4675	-1.99041	-1.48134	-2.32103	-1.79048	-1.8892	-1.64642	-2.00024	-0.353822	0.209648	0.67851
1177	PARP9_HUMAN	Poly [ADP-ribose] polymerase 9 OS=Homo sapiens GN=PARP9 PE=1 SV=2	33	96281	6	10.1	8.12	-1.60502	-1.57227	-2.09864	-2.05148	-2.05787	-2.54954	-1.75864	-2.21963	-0.460984	0.123738	0.907496
1178	PASK_HUMAN	PAS domain-containing serine/threonine-protein kinase OS=Homo sapiens GN=PASK PE=1 SV=3	51	142839	10	13.3	4.75	-1.10782	-2.04363	-1.39371	-1.59309	-2.10387	-1.88583	-1.51505	-1.86093	-0.345873	0.332415	0.47832
1179	PB1_HUMAN	Protein polybromo-1 OS=Homo sapiens GN=PBRM1 PE=1 SV=1	34	192825	3	2.7	6.46	-1.40258	-1.70503	-1.8163	-1.29106	-1.68004	-1.92083	-1.6413	-1.63064	0.0106598	0.963879	0.0159776
1180	PCBP1_HUMAN	Poly(rC)-binding protein 1 OS=Homo sapiens GN=PCBP1 PE=1 SV=2	230	37474	11	44.9	6.66	-0.147285	-0.165303	-1.42744	0.839184	0.58668	-2.12374	-0.580009	-0.232626	0.347383	0.754854	0.122137
1181	PCBP2_HUMAN	Poly(rC)-binding protein 2 OS=Homo sapiens GN=PCBP2 PE=1 SV=1	174	38556	6	22.7	6.33	-0.147285	-0.165303	-1.45852	0.590577	0.202463	-1.80342	-0.59037	-0.336793	0.253577	0.782653	0.106431
1182	PCD16_HUMAN	Protocadherin-16 OS=Homo sapiens GN=DCHS1 PE=2 SV=1	43	345971	7	3.3	4.79	-1.75129	-1.97451	-1.22619	-1.88885	-2.33395	-1.80742	-1.65066	-2.01007	-0.359406	0.262231	0.581316
1183	PCD17_HUMAN	Protocadherin-17 OS=Homo sapiens GN=PCDH17 PE=2 SV=2	52	126151	5	6.4	5.03	-1.45098	-1.73073	-1.8717	-1.14171	-2.17513	-1.84718	-1.68447	-1.72134	-0.036869	0.916171	0.0380234
1184	PCKGM_HUMAN	Phosphoenolpyruvate carboxykinase [GTP], mitochondrial OS=Homo sapiens GN=PCK2 PE=1 SV=3	32	70685	4	13.8	7.57	-1.52247	-1.62341	-1.48259	-1.42886	-1.30683	-1.85399	-1.54282	-1.52989	0.0129252	0.943393	0.0253074
1185	PCLI1_HUMAN	PTB-containing, cubilin and LRP1-interacting protein OS=Homo sapiens GN=PID1 PE=1 SV=1	33	28253	3	14	6.53	-1.98644	-1.90711	-1.04671	-1.78346	-1.6803	-1.49447	-1.64675	-1.65275	-0.00599504	0.985615	0.00629255
1186	PCLO_HUMAN	Protein piccolo OS=Homo sapiens GN=PCLO PE=1 SV=3	87	566309	17	4.8	6.12	-0.993982	-1.47176	-1.37845	-1.59961	-2.02259	-1.70033	-1.2814	-1.77418	-0.492781	0.0640055	1.19378
1187	PCM1_HUMAN	Pericentriolar material 1 protein OS=Homo sapiens GN=PCM1 PE=1 SV=3	37	228344	7	5.2	4.95	-2.17023	-1.3961	-2.02121	-1.76499	-2.05436	-1.50315	-1.86251	-1.77416	0.0883468	0.772521	0.11209
1188	PCNA_HUMAN	Proliferating cell nuclear antigen OS=Homo sapiens GN=PCNA PE=1 SV=1	58	28750	4	20.7	4.57	0.0638633	-1.42031	-1.36038	0	-1.70655	-1.86417	-0.905611	-1.19024	-0.284629	0.730083	0.136628
1189	PCNT_HUMAN	Pericentrin OS=Homo sapiens GN=PCNT PE=1 SV=3	40	377849	11	4.8	5.39	-1.59142	-1.7443	-1.56948	-1.79617	-1.77819	-1.68606	-1.63507	-1.75347	-0.118408	0.141206	0.850146
1190	PCSK5_HUMAN	Proprotein convertase subtilisin/kexin type 5 OS=Homo sapiens GN=PCSK5 PE=2 SV=3	34	101582	5	11.5	7.22	-1.52748	-2.27704	-1.70894	-1.55873	-1.42929	-1.69224	-1.83782	-1.56009	0.277733	0.308394	0.510894
1191	PCY1B_HUMAN	Choline-phosphate cytidylyltransferase B OS=Homo sapiens GN=PCYT1B PE=1 SV=1	37	41914	5	23.6	5.99	-1.7447	-1.99116	-1.60149	-1.54969	-1.62339	-1.5472	-1.77912	-1.57342	0.205693	0.152245	0.817458
1192	PDC6I_HUMAN	Programmed cell death 6-interacting protein OS=Homo sapiens GN=PDCD6IP PE=1 SV=1	36	95963	7	10.1	6.13	-1.89677	-1.77114	-1.88143	-1.98832	-1.88057	-2.07988	-1.84978	-1.98292	-0.133143	0.129451	0.887895
1193	PDE12_HUMAN	2~,5~-phosphodiesterase 12 OS=Homo sapiens GN=PDE12 PE=1 SV=2	41	67309	5	11.7	6.11	0.5787	1.18273	1.69417	-1.77782	-1.75921	-1.97548	1.15187	-1.8375	-2.98937	0.000820349	3.086
1194	PDE1A_HUMAN	Calcium/calmodulin-dependent 3~,5~-cyclic nucleotide phosphodiesterase 1A OS=Homo sapiens GN=PDE1A PE=2 SV=2	41	61213	5	10.1	5.72	-1.39925	-2.12732	-1.30923	-1.40847	-1.82627	-1.52202	-1.61193	-1.58559	0.0263468	0.931381	0.0308724
1195	PDE1C_HUMAN	Calcium/calmodulin-dependent 3~,5~-cyclic nucleotide phosphodiesterase 1C OS=Homo sapiens GN=PDE1C PE=1 SV=1	36	80710	5	10	8.87	-1.6894	-1.9434	-1.78079	-1.86589	-1.61805	-1.9453	-1.80453	-1.80974	-0.00521664	0.968308	0.0139864
1196	PDE3A_HUMAN	cGMP-inhibited 3~,5~-cyclic phosphodiesterase A OS=Homo sapiens GN=PDE3A PE=1 SV=3	41	124901	5	7.4	5.66	-1.5884	-1.46437	-1.52255	-1.87088	-2.00679	-1.62464	-1.52511	-1.8341	-0.308997	0.0581126	1.23573
1197	PDE4D_HUMAN	cAMP-specific 3~,5~-cyclic phosphodiesterase 4D OS=Homo sapiens GN=PDE4D PE=1 SV=2	50	91058	5	9.1	5.31	-1.77368	-1.87732	-1.41299	-1.5571	-1.52382	-1.85828	-1.688	-1.6464	0.041595	0.825171	0.0834562
1198	PDE5A_HUMAN	cGMP-specific 3~,5~-cyclic phosphodiesterase OS=Homo sapiens GN=PDE5A PE=1 SV=1	46	99949	4	9.1	5.74	-1.66943	-1.83473	-1.57331	-1.40869	-1.62448	-1.92771	-1.69249	-1.65362	0.0388665	0.82918	0.0813512
1199	PDIA1_HUMAN	Protein disulfide-isomerase OS=Homo sapiens GN=P4HB PE=1 SV=3	41	57081	3	11.6	4.76	-1.60289	-1.87122	-1.88675	-0.483132	-1.91923	-2.45523	-1.78695	-1.6192	0.167756	0.792276	0.101124
1200	PDIA3_HUMAN	Protein disulfide-isomerase A3 OS=Homo sapiens GN=PDIA3 PE=1 SV=4	321	56747	10	22.4	5.98	0.602571	0.405679	-0.419977	0.839184	0.467111	-0.753718	0.196091	0.184192	-0.0118983	0.984457	0.00680325
1201	PDIA4_HUMAN	Protein disulfide-isomerase A4 OS=Homo sapiens GN=PDIA4 PE=1 SV=2	77	72887	6	13.3	4.96	-1.87356	-1.29913	-1.48732	-0.200518	-2.09579	-0.906424	-1.55334	-1.06758	0.48576	0.448186	0.348541
1202	PDIA6_HUMAN	Protein disulfide-isomerase A6 OS=Homo sapiens GN=PDIA6 PE=1 SV=1	200	48091	5	17.7	4.95	0.928954	0.570982	-1.64018	0.422484	0.364126	-1.60935	-0.0467497	-0.274246	-0.227497	0.838268	0.0766172
1203	PDIP3_HUMAN	Polymerase delta-interacting protein 3 OS=Homo sapiens GN=POLDIP3 PE=1 SV=2	33	46060	4	17.1	10	-1.82669	-1.77605	-1.87423	-1.75003	-1.97013	-1.51109	-1.82566	-1.74375	0.0819062	0.578273	0.237867
1204	PDZD2_HUMAN	PDZ domain-containing protein 2 OS=Homo sapiens GN=PDZD2 PE=1 SV=4	46	301455	11	6.2	7.14	-1.84518	-1.48903	-1.42826	-1.53183	-2.03286	-1.95535	-1.58749	-1.84001	-0.252525	0.281153	0.551057
1205	PERI_HUMAN	Peripherin OS=Homo sapiens GN=PRPH PE=1 SV=2	32	53618	2	5.5	5.37	-2.44038	-1.92736	-1.69453	-1.96982	-0.682596	-2.14104	-2.02076	-1.59782	0.422939	0.453793	0.343142
1206	PEX1_HUMAN	Peroxisome biogenesis factor 1 OS=Homo sapiens GN=PEX1 PE=1 SV=1	58	142778	3	3.2	5.91	-1.43755	-1.93899	-1.7042	-1.24888	-1.5782	-1.49381	-1.69358	-1.4403	0.253286	0.222037	0.653574
1207	PGAM1_HUMAN	Phosphoglycerate mutase 1 OS=Homo sapiens GN=PGAM1 PE=1 SV=2	124	28786	4	26.4	6.67	-0.602571	-1.1263	-1.35191	0.511586	0.124186	0.161247	-1.02693	0.265673	1.2926	0.00703225	2.15291
1208	PGAM2_HUMAN	Phosphoglycerate mutase 2 OS=Homo sapiens GN=PGAM2 PE=1 SV=3	85	28748	4	20.2	8.99	0.0638633	-1.88693	-1.63022	0	-1.49654	-1.91301	-1.1511	-1.13652	0.0145806	0.98704	0.00566521
1209	PGAM4_HUMAN	Probable phosphoglycerate mutase 4 OS=Homo sapiens GN=PGAM4 PE=1 SV=1	73	28759	3	20.1	6.19	0.0638633	-2.16355	-1.43754	0	-1.41587	-1.60088	-1.17908	-1.00559	0.173492	0.844297	0.0735047
1210	PGCP_HUMAN	Plasma glutamate carboxypeptidase OS=Homo sapiens GN=PGCP PE=1 SV=1	34	51855	3	12.1	5.79	-1.53738	-1.6316	-1.26044	-1.68852	-1.83331	-1.66802	-1.47647	-1.72995	-0.25348	0.108223	0.96568
1211	PGK1_HUMAN	Phosphoglycerate kinase 1 OS=Homo sapiens GN=PGK1 PE=1 SV=3	167	44586	6	19.4	8.3	-0.331741	-0.372324	-1.56095	0.483132	0.0555819	-1.68686	-0.755004	-0.382714	0.37229	0.656657	0.182661
1212	PGK2_HUMAN	Phosphoglycerate kinase 2 OS=Homo sapiens GN=PGK2 PE=1 SV=3	60	44767	2	9.1	8.74	-2.0921	-1.39637	-1.50261	-1.50126	-0.55841	-1.51365	-1.66369	-1.19111	0.472587	0.285095	0.54501
1213	PHB_HUMAN	Prohibitin OS=Homo sapiens GN=PHB PE=1 SV=1	112	29786	4	17.3	5.57	0.890315	-1.31058	-1.82639	-0.0606481	-1.76109	-1.81724	-0.748885	-1.21299	-0.464107	0.670627	0.173519
1214	PHB2_HUMAN	Prohibitin-2 OS=Homo sapiens GN=PHB2 PE=1 SV=2	129	33276	6	26.1	9.83	-1.97946	-1.03306	-1.67393	0.705098	1.89283	2.08102	-1.56215	1.55965	3.1218	0.0036892	2.43307
1215	PHEX_HUMAN	Phosphate-regulating neutral endopeptidase OS=Homo sapiens GN=PHEX PE=1 SV=1	39	86419	7	12.7	8.91	-0.723454	-1.7048	-1.55334	-1.35758	-1.8618	-1.38675	-1.3272	-1.53537	-0.208176	0.579883	0.23666
1216	PHF2_HUMAN	PHD finger protein 2 OS=Homo sapiens GN=PHF2 PE=1 SV=4	41	120700	3	3.3	9.25	-1.99053	-1.62364	-1.21341	-1.32406	-1.55824	-1.35065	-1.60919	-1.41098	0.198211	0.448856	0.347893
1217	PHF3_HUMAN	PHD finger protein 3 OS=Homo sapiens GN=PHF3 PE=1 SV=3	42	229339	8	5	6.52	-1.86905	-1.62448	-2.15065	-1.82853	-1.62043	-1.66554	-1.88139	-1.70483	0.176556	0.343921	0.463542
1218	PHF6_HUMAN	PHD finger protein 6 OS=Homo sapiens GN=PHF6 PE=1 SV=1	35	41264	5	16.2	8.97	-1.54202	-1.85054	-1.17336	-1.72663	-1.67245	-1.59587	-1.52197	-1.66498	-0.143007	0.512879	0.289985
1219	PHIP_HUMAN	PH-interacting protein OS=Homo sapiens GN=PHIP PE=1 SV=1	46	206518	12	8.5	9.02	-1.16219	-0.786037	-2.23915	-1.01481	-2.17883	-1.61848	-1.39579	-1.60404	-0.208248	0.724229	0.140124
1220	PHLB2_HUMAN	Pleckstrin homology-like domain family B member 2 OS=Homo sapiens GN=PHLDB2 PE=1 SV=2	35	142070	4	5.2	7.06	-1.77124	-1.33398	-1.38269	-1.70398	-1.56766	-1.94406	-1.49597	-1.73857	-0.242595	0.241867	0.616423
1221	PHLP1_HUMAN	PH domain leucine-rich repeat-containing protein phosphatase 1 OS=Homo sapiens GN=PHLPP1 PE=1 SV=3	47	184556	6	6.3	5.88	-1.72795	-1.83906	-1.75115	-2.04165	-1.6734	-2.30301	-1.77272	-2.00602	-0.233305	0.277432	0.556844
1222	PHTF1_HUMAN	Putative homeodomain transcription factor 1 OS=Homo sapiens GN=PHTF1 PE=2 SV=2	39	87197	6	7.6	9.64	-2.14019	-1.54251	-2.24189	-1.85746	-2.30056	-1.98675	-1.97487	-2.04826	-0.0733922	0.787593	0.103698
1223	PHTNS_HUMAN	Phostensin OS=Homo sapiens GN=KIAA1949 PE=1 SV=1	38	67902	4	8.3	5.38	-1.50026	-1.22507	-1.92452	-1.79103	-1.60432	-1.92968	-1.54995	-1.77501	-0.225062	0.37228	0.429131
1224	PI4KA_HUMAN	Phosphatidylinositol 4-kinase alpha OS=Homo sapiens GN=PI4KA PE=1 SV=3	64	231170	12	8.9	6.43	-1.61376	-2.32675	-1.16337	-1.44775	-2.02883	-1.45677	-1.70129	-1.64445	0.0568391	0.891014	0.0501155
1225	PIGW_HUMAN	Phosphatidylinositol-glycan biosynthesis class W protein OS=Homo sapiens GN=PIGW PE=1 SV=1	36	56845	4	12.3	9.31	-1.22531	-2.16358	-1.74579	-1.8424	-1.6132	-1.9053	-1.71156	-1.78697	-0.0754068	0.804764	0.0943315
1226	PIWL1_HUMAN	Piwi-like protein 1 OS=Homo sapiens GN=PIWIL1 PE=1 SV=1	40	98541	5	8.8	9.5	-1.54966	-1.71426	-1.28588	-1.38437	-1.36377	-1.96635	-1.5166	-1.5715	-0.0548967	0.825761	0.0831455
1227	PIWL2_HUMAN	Piwi-like protein 2 OS=Homo sapiens GN=PIWIL2 PE=2 SV=1	59	109778	8	13.2	9.16	-1.08858	-1.82381	-1.63406	-2.01259	-1.93246	-1.32381	-1.51548	-1.75629	-0.240805	0.480137	0.318635
1228	PK1L1_HUMAN	Polycystic kidney disease protein 1-like 1 OS=Homo sapiens GN=PKD1L1 PE=2 SV=1	57	315233	8	5.7	6.64	-1.84402	-1.8382	-1.48287	-1.70358	-2.06308	-1.44826	-1.72169	-1.73831	-0.0166128	0.94202	0.0259401
1229	PK3C3_HUMAN	Phosphatidylinositol 3-kinase catalytic subunit type 3 OS=Homo sapiens GN=PIK3C3 PE=1 SV=1	36	101485	5	7.6	6.37	-1.37069	-1.2789	-1.24035	-0.967171	-2.02646	-1.88587	-1.29665	-1.6265	-0.329855	0.379772	0.420477
1230	PK3CA_HUMAN	Phosphatidylinositol-4,5-bisphosphate 3-kinase catalytic subunit alpha isoform OS=Homo sapiens GN=PIK3CA PE=1 SV=2	33	124203	4	8.3	6.88	-1.44668	-1.68811	-1.1323	-1.30336	-1.45477	-2.11508	-1.42236	-1.62441	-0.202041	0.533193	0.273116
1231	PKD1_HUMAN	Polycystin-1 OS=Homo sapiens GN=PKD1 PE=1 SV=2	34	462278	5	2	6.27	-1.73135	-1.87091	-1.73561	-1.95137	-1.83068	-1.9393	-1.77929	-1.90712	-0.12783	0.0992483	1.00328
1232	PKDRE_HUMAN	Polycystic kidney disease and receptor for egg jelly-related protein OS=Homo sapiens GN=PKDREJ PE=2 SV=2	40	255285	9	5.4	9.26	-1.86528	-2.10244	-1.41147	-1.45952	-1.45451	-1.72159	-1.79306	-1.54521	0.247857	0.324964	0.488164
1233	PKHA7_HUMAN	Pleckstrin homology domain-containing family A member 7 OS=Homo sapiens GN=PLEKHA7 PE=1 SV=2	44	127056	5	6.2	9.39	-1.65083	-1.74857	-1.90375	-1.72738	-2.00608	-2.19592	-1.76772	-1.97646	-0.208745	0.248576	0.604541
1234	PKHD1_HUMAN	Fibrocystin OS=Homo sapiens GN=PKHD1 PE=1 SV=1	51	446418	13	5.7	6.12	-1.43868	-1.60008	-1.21147	-2.02724	-2.09844	-1.82421	-1.41674	-1.9833	-0.566554	0.0153252	1.81459
1235	PKHG5_HUMAN	Pleckstrin homology domain-containing family G member 5 OS=Homo sapiens GN=PLEKHG5 PE=2 SV=3	49	117377	5	5.8	5.93	-1.43661	-1.84953	-1.80008	-0.966264	-1.81202	-2.05036	-1.6954	-1.60955	0.0858562	0.82017	0.0860963
1236	PKHH1_HUMAN	Pleckstrin homology domain-containing family H member 1 OS=Homo sapiens GN=PLEKHH1 PE=2 SV=2	43	151137	5	5.8	8.17	-1.42312	-1.75577	-1.66518	-2.16868	-1.97806	-1.38489	-1.61469	-1.84388	-0.229184	0.421317	0.375391
1237	PKHL1_HUMAN	Fibrocystin-L OS=Homo sapiens GN=PKHD1L1 PE=2 SV=2	37	465439	11	4.8	5.71	-2.05638	-2.07029	-1.4065	-1.40241	-2.06315	-2.03443	-1.84439	-1.83333	0.0110578	0.973021	0.0118777
1238	PKHM1_HUMAN	Pleckstrin homology domain-containing family M member 1 OS=Homo sapiens GN=PLEKHM1 PE=1 SV=3	41	117369	5	6.9	6.08	-1.29065	-1.14927	-2.16133	-1.52182	-2.02553	-1.92645	-1.53375	-1.8246	-0.290853	0.455015	0.341974
1239	PKN2_HUMAN	Serine/threonine-protein kinase N2 OS=Homo sapiens GN=PKN2 PE=1 SV=1	36	111964	5	7.4	5.95	-1.47474	-1.79863	-1.67018	-1.74628	-1.57736	-2.50242	-1.64785	-1.94202	-0.294168	0.381748	0.418223
1240	PKP1_HUMAN	Plakophilin-1 OS=Homo sapiens GN=PKP1 PE=1 SV=2	48	82808	5	10	9.29	-2.08463	-1.9624	-1.89549	-1.53293	-1.26852	-2.09774	-1.98084	-1.63306	0.347776	0.237735	0.623906
1241	PLA2R_HUMAN	Secretory phospholipase A2 receptor OS=Homo sapiens GN=PLA2R1 PE=1 SV=2	39	168491	8	7.5	5.73	-2.05724	-1.70955	-1.69691	-1.30006	-1.97667	-1.62055	-1.82123	-1.63243	0.188807	0.454727	0.342249
1242	PLB1_HUMAN	Phospholipase B1, membrane-associated OS=Homo sapiens GN=PLB1 PE=1 SV=2	55	162955	8	9.4	5.52	-1.85972	-2.40732	-2.50084	-1.99195	-2.00245	-2.22143	-2.25596	-2.07194	0.184015	0.437318	0.359202
1243	PLCB2_HUMAN	1-phosphatidylinositol-4,5-bisphosphate phosphodiesterase beta-2 OS=Homo sapiens GN=PLCB2 PE=1 SV=2	47	133939	6	6.8	5.96	-1.87528	-1.53994	-1.95339	-1.63902	-2.16215	-2.17066	-1.78954	-1.99061	-0.20107	0.40615	0.391313
1244	PLCB4_HUMAN	1-phosphatidylinositol-4,5-bisphosphate phosphodiesterase beta-4 OS=Homo sapiens GN=PLCB4 PE=1 SV=3	31	134378	3	4.9	6.47	-1.53858	-1.82293	-2.17861	-2.14751	-2.2008	-1.63394	-1.8467	-1.99409	-0.147384	0.599385	0.222294
1245	PLCE_HUMAN	1-acyl-sn-glycerol-3-phosphate acyltransferase epsilon OS=Homo sapiens GN=AGPAT5 PE=1 SV=3	47	42045	4	12.6	9.18	-1.40648	-1.15056	-1.68705	-1.60422	-2.29413	-2.05047	-1.4147	-1.98294	-0.568239	0.0893989	1.04867
1246	PLCE1_HUMAN	1-phosphatidylinositol-4,5-bisphosphate phosphodiesterase epsilon-1 OS=Homo sapiens GN=PLCE1 PE=1 SV=3	60	258551	9	6.7	6.07	-1.76504	-1.69476	-1.61019	-1.48459	-1.86016	-1.57027	-1.69	-1.63834	0.0516581	0.694074	0.158594
1247	PLCG1_HUMAN	1-phosphatidylinositol-4,5-bisphosphate phosphodiesterase gamma-1 OS=Homo sapiens GN=PLCG1 PE=1 SV=1	53	148438	7	7.5	5.73	-1.57521	-2.01283	-1.74731	-1.12367	-2.07609	-2.32969	-1.77845	-1.84315	-0.0646997	0.875831	0.0575799
1248	PLCH2_HUMAN	1-phosphatidylinositol-4,5-bisphosphate phosphodiesterase eta-2 OS=Homo sapiens GN=PLCH2 PE=2 SV=3	44	154572	5	5.8	8.04	-2.13771	-1.41712	-1.7916	-2.08955	-2.40582	-1.72387	-1.78214	-2.07308	-0.290934	0.367393	0.434869
1249	PLEC1_HUMAN	Plectin-1 OS=Homo sapiens GN=PLEC1 PE=1 SV=3	119	531466	31	9	5.74	-2.1245	-1.97075	-1.48587	-1.99899	-1.75318	-2.08764	-1.86037	-1.9466	-0.0862307	0.711247	0.147979
1250	PLIN4_HUMAN	Perilipin-4 OS=Homo sapiens GN=PLIN4 PE=2 SV=2	57	134349	9	11.8	8.92	-1.34491	-1.52192	-1.903	-1.75694	-1.70074	-1.96576	-1.58995	-1.80782	-0.21787	0.300422	0.522269
1251	PLMN_HUMAN	Plasminogen OS=Homo sapiens GN=PLG PE=1 SV=2	40	90510	5	8	7.04	-2.12196	-2.04017	-1.23438	-1.69562	-1.73005	-1.98709	-1.79884	-1.80425	-0.0054148	0.986363	0.00596343
1252	PLPL8_HUMAN	Calcium-independent phospholipase A2-gamma OS=Homo sapiens GN=PNPLA8 PE=1 SV=1	33	88421	6	11	9.31	-1.77242	-1.50408	-0.960849	-1.55977	-2.1029	-2.07158	-1.41245	-1.91142	-0.498966	0.167824	0.775146
1253	PLVAP_HUMAN	Plasmalemma vesicle-associated protein OS=Homo sapiens GN=PLVAP PE=2 SV=1	53	50562	8	21	9.01	-1.55853	-1.32228	-2.47247	-1.75985	-1.88382	-2.20555	-1.78443	-1.94974	-0.165316	0.682123	0.166137
1254	PLXA1_HUMAN	Plexin-A1 OS=Homo sapiens GN=PLXNA1 PE=1 SV=2	35	210953	6	5.7	6.54	-1.43904	-1.72184	-1.62437	-1.66114	-1.62162	-1.57051	-1.59508	-1.61776	-0.0226729	0.807241	0.0929967
1255	PLXA2_HUMAN	Plexin-A2 OS=Homo sapiens GN=PLXNA2 PE=1 SV=4	58	210969	9	7.2	6.05	-1.68126	-1.75674	-1.81667	-1.80663	-1.6807	-1.5015	-1.75156	-1.66294	0.0886131	0.411816	0.385297
1256	PLXA3_HUMAN	Plexin-A3 OS=Homo sapiens GN=PLXNA3 PE=1 SV=2	51	207570	11	9.3	7.05	-1.57631	-1.28776	-1.95166	-1.57431	-1.87605	-1.71833	-1.60524	-1.7229	-0.117654	0.606889	0.216891
1257	PLXB2_HUMAN	Plexin-B2 OS=Homo sapiens GN=PLXNB2 PE=1 SV=3	49	204997	12	9.6	5.85	-1.37954	-2.07459	-1.86996	-1.61815	-2.10538	-1.72919	-1.7747	-1.81757	-0.0428718	0.87391	0.0585333
1258	PLXC1_HUMAN	Plexin-C1 OS=Homo sapiens GN=PLXNC1 PE=1 SV=1	46	175630	8	7.4	7.78	-1.42058	-1.41877	-2.09519	-1.2761	-2.24283	-1.75069	-1.64484	-1.75654	-0.111696	0.770994	0.112949
1259	PLXD1_HUMAN	Plexin-D1 OS=Homo sapiens GN=PLXND1 PE=1 SV=2	48	211959	8	7.2	6.86	-1.22192	-1.48382	-1.98177	-1.88937	-1.80872	-2.11141	-1.5625	-1.9365	-0.373999	0.194938	0.710104
1260	PMFBP_HUMAN	Polyamine-modulated factor 1-binding protein 1 OS=Homo sapiens GN=PMFBP1 PE=2 SV=1	44	118958	13	20.5	5.94	-2.09318	-1.16199	-1.23484	-1.72524	-1.63805	-1.61172	-1.49667	-1.65834	-0.161665	0.619638	0.207862
1261	PNMA5_HUMAN	Paraneoplastic antigen-like protein 5 OS=Homo sapiens GN=PNMA5 PE=2 SV=2	33	49902	3	6.5	6.33	-1.41458	-1.44717	-1.95731	-1.82265	-1.99131	-1.78738	-1.60635	-1.86711	-0.260758	0.234933	0.629056
1262	PNML2_HUMAN	PNMA-like protein 2 OS=Homo sapiens GN=PNMAL2 PE=2 SV=2	67	68803	4	4.2	5.4	-0.5787	-1.7417	-1.77927	-0.610213	-1.75898	-1.72262	-1.36656	-1.36394	0.0026171	0.996401	0.00156586
1263	POK10_HUMAN	HERV-K_5q33.3 provirus ancestral Pol protein OS=Homo sapiens PE=3 SV=2	31	114754	2	2.4	9.11	-1.93117	-1.69316	-1.91076	-1.67557	-1.67962	-1.60952	-1.84503	-1.6549	0.190125	0.0749994	1.12494
1264	POP1_HUMAN	Ribonucleases P/MRP protein subunit POP1 OS=Homo sapiens GN=POP1 PE=1 SV=2	59	114636	7	9.8	9.36	-1.75668	-1.77494	-1.5097	-1.22088	-1.84616	-1.65712	-1.68044	-1.57472	0.105719	0.631558	0.199587
1265	POTEE_HUMAN	POTE ankyrin domain family member E OS=Homo sapiens GN=POTEE PE=1 SV=3	394	121286	15	17.4	5.83	-1.38136	0	-2.33803	0.107445	0	1.88398	-1.2398	0.663808	1.9036	0.105446	0.976971
1266	POTEF_HUMAN	POTE ankyrin domain family member F OS=Homo sapiens GN=POTEF PE=1 SV=2	326	121367	15	16.2	5.83	0	1.911	0.0783595	-1.06065	-2.50291	-2.05445	0.663119	-1.87267	-2.53579	0.0284479	1.54595
1267	PP4R1_HUMAN	Serine/threonine-protein phosphatase 4 regulatory subunit 1 OS=Homo sapiens GN=PPP4R1 PE=1 SV=1	42	106936	7	11.6	4.64	-1.69404	-1.62523	-2.09113	-1.69093	-1.43728	-1.70433	-1.80347	-1.61085	0.19262	0.318503	0.496887
1268	PPARG_HUMAN	Peroxisome proliferator-activated receptor gamma OS=Homo sapiens GN=PPARG PE=1 SV=3	39	57583	3	9.9	5.61	-1.80531	-1.46803	-1.29001	-1.88239	-1.47939	-1.8534	-1.52112	-1.73839	-0.217277	0.336648	0.472824
1269	PPCEL_HUMAN	Prolyl endopeptidase-like OS=Homo sapiens GN=PREPL PE=1 SV=1	32	83873	7	14	5.96	-0.953312	-1.931	-1.64948	-1.97022	-1.65876	-2.48049	-1.51126	-2.03649	-0.525228	0.235547	0.627923
1270	PPE2_HUMAN	Serine/threonine-protein phosphatase with EF-hands 2 OS=Homo sapiens GN=PPEF2 PE=2 SV=2	39	86463	6	13.5	6.7	-1.83945	-1.38152	-1.52072	-1.75993	-1.75998	-1.65389	-1.58056	-1.7246	-0.144042	0.361904	0.441406
1271	PPIA_HUMAN	Peptidyl-prolyl cis-trans isomerase A OS=Homo sapiens GN=PPIA PE=1 SV=2	271	18001	10	78.2	7.68	2.41655	1.50056	1.16005	-0.856395	-1.27324	-0.23154	1.69239	-0.787057	-2.47944	0.00677588	2.16903
1272	PPIP1_HUMAN	Proline-serine-threonine phosphatase-interacting protein 1 OS=Homo sapiens GN=PSTPIP1 PE=1 SV=1	49	47562	3	9.4	5.35	-1.72693	-1.6313	-1.68123	-1.55293	-1.65865	-1.96648	-1.67982	-1.72602	-0.0462003	0.734588	0.133956
1273	PPM1E_HUMAN	Protein phosphatase 1E OS=Homo sapiens GN=PPM1E PE=1 SV=1	36	85189	3	5	4.94	-1.94974	-2.26731	-2.323	-1.95457	-1.83271	-1.42632	-2.18001	-1.73787	0.442145	0.0887839	1.05167
1274	PPN_HUMAN	Papilin OS=Homo sapiens GN=PAPLN PE=2 SV=4	41	137612	9	10.4	6.45	-1.77197	-1.43014	-1.25194	-1.89879	-1.50222	-2.00815	-1.48468	-1.80306	-0.318373	0.215485	0.666583
1275	PPR3A_HUMAN	Protein phosphatase 1 regulatory subunit 3A OS=Homo sapiens GN=PPP1R3A PE=1 SV=2	33	125759	5	6.6	4.93	-2.0496	-1.98744	-1.55727	-1.16187	-1.54879	-2.23041	-1.86477	-1.64702	0.217747	0.566072	0.247128
1276	PPR3F_HUMAN	Protein phosphatase 1 regulatory subunit 3F OS=Homo sapiens GN=PPP1R3F PE=2 SV=3	40	82746	3	6.8	4.5	-1.33139	-1.76789	-1.59463	-1.512	-2.0401	-2.31919	-1.56464	-1.9571	-0.392459	0.217714	0.662113
1277	PR285_HUMAN	Peroxisomal proliferator-activated receptor A-interacting complex 285 kDa protein OS=Homo sapiens GN=PRIC285 PE=1 SV=5	36	294511	9	6	7.44	-2.24912	-1.81839	-1.56849	-1.52228	-1.78733	-1.50426	-1.87867	-1.60462	0.274043	0.278679	0.554896
1278	PRA13_HUMAN	PRAME family member 13 OS=Homo sapiens GN=PRAMEF13 PE=3 SV=1	37	55098	4	14.8	8.83	-2.00299	-1.605	-1.39779	-1.54788	-1.4787	-1.68663	-1.66859	-1.57107	0.097524	0.630974	0.199988
1279	PRA20_HUMAN	PRAME family member 20/21 OS=Homo sapiens GN=PRAMEF20 PE=2 SV=1	59	54733	5	11.8	8.45	-1.74226	-1.58475	-1.75162	-0.483132	-1.84316	-1.66369	-1.69288	-1.32999	0.36288	0.446244	0.350427
1280	PRAM5_HUMAN	PRAME family member 5 OS=Homo sapiens GN=PRAMEF5 PE=2 SV=1	49	54823	4	12.6	8.53	-1.55401	-1.70428	-1.51171	-1.7223	-1.89297	-1.77967	-1.59	-1.79831	-0.20831	0.0537892	1.26931
1281	PRD16_HUMAN	PR domain zinc finger protein 16 OS=Homo sapiens GN=PRDM16 PE=1 SV=3	39	140162	5	6.3	5.81	-1.87064	-1.41849	-1.72729	-1.87097	-2.31177	-1.61898	-1.67214	-1.93391	-0.261767	0.341052	0.467179
1282	PRDM2_HUMAN	PR domain zinc finger protein 2 OS=Homo sapiens GN=PRDM2 PE=1 SV=3	49	188797	6	5.4	7.02	-1.62631	-1.94227	-1.43527	-1.34096	-1.60349	-1.62561	-1.66795	-1.52335	0.144601	0.452232	0.344638
1283	PRDX1_HUMAN	Peroxiredoxin-1 OS=Homo sapiens GN=PRDX1 PE=1 SV=1	162	22096	4	28.1	8.27	0.806342	0.904985	0.333355	0.155534	1.36284	0.0294861	0.681561	0.515953	-0.165607	0.737128	0.132457
1284	PRDX4_HUMAN	Peroxiredoxin-4 OS=Homo sapiens GN=PRDX4 PE=1 SV=1	85	30521	3	15.1	5.86	-1.56255	0	-1.38446	-1.44279	0.399937	-1.67355	-0.982335	-0.905469	0.0768657	0.929925	0.0315518
1285	PRDX6_HUMAN	Peroxiredoxin-6 OS=Homo sapiens GN=PRDX6 PE=1 SV=3	100	25019	3	19.2	6	0.711505	0.137611	-1.19284	0.615036	0.58668	-2.0087	-0.114574	-0.268994	-0.15442	0.888802	0.051195
1286	PREP_HUMAN	Presequence protease, mitochondrial OS=Homo sapiens GN=PITRM1 PE=1 SV=2	37	117380	2	2.3	6.5	1.82738	1.20408	0.989851	-2.09555	-1.99917	-2.07297	1.34044	-2.0559	-3.39633	0.000177785	3.7501
1287	PREX1_HUMAN	Phosphatidylinositol 3,4,5-trisphosphate-dependent Rac exchanger 1 protein OS=Homo sapiens GN=PREX1 PE=1 SV=3	46	186085	12	9.2	6.03	-1.61455	-1.75739	-1.74137	-1.34959	-1.98919	-1.40369	-1.70444	-1.58082	0.123617	0.587224	0.231196
1288	PREX2_HUMAN	Phosphatidylinositol 3,4,5-trisphosphate-dependent Rac exchanger 2 protein OS=Homo sapiens GN=PREX2 PE=1 SV=1	42	182505	8	6.3	7.26	-1.10127	-1.89308	-1.50207	-1.89446	-1.93649	-1.95312	-1.49881	-1.92802	-0.429216	0.134476	0.871357
1289	PRGC1_HUMAN	Peroxisome proliferator-activated receptor gamma coactivator 1-alpha OS=Homo sapiens GN=PPARGC1A PE=1 SV=1	32	90971	5	9.3	5.71	-1.24833	-1.96441	-1.75216	-1.49393	-2.1718	-1.89477	-1.65497	-1.8535	-0.198534	0.530534	0.275287
1290	PRI1_HUMAN	DNA primase small subunit OS=Homo sapiens GN=PRIM1 PE=1 SV=1	34	49870	4	14.3	8.39	-1.26965	-1.57797	-1.84415	-1.73893	-1.541	-1.15076	-1.56392	-1.4769	0.0870266	0.734827	0.133815
1291	PRKDC_HUMAN	DNA-dependent protein kinase catalytic subunit OS=Homo sapiens GN=PRKDC PE=1 SV=3	96	468788	20	7.1	6.75	-2.08581	-1.50969	-1.41101	-1.85604	-1.72301	-2.16699	-1.66884	-1.91535	-0.246509	0.376771	0.423922
1292	PROF1_HUMAN	Profilin-1 OS=Homo sapiens GN=PFN1 PE=1 SV=2	198	15045	5	46.4	8.44	1.11132	1.24727	-1.68134	1.63338	1.02552	-2.04859	0.225748	0.20344	-0.0223089	0.988744	0.00491602
1293	PROM1_HUMAN	Prominin-1 OS=Homo sapiens GN=PROM1 PE=1 SV=1	45	97140	4	5.9	6.97	-1.66129	-1.58722	-1.87411	-2.05597	-1.67954	-1.2695	-1.70754	-1.66834	0.0392031	0.879576	0.0557269
1294	PRP6_HUMAN	Pre-mRNA-processing factor 6 OS=Homo sapiens GN=PRPF6 PE=1 SV=1	41	106858	8	12.2	8.49	-2.25932	-1.54442	-1.32996	-1.85017	-1.58871	-2.55192	-1.71123	-1.99693	-0.285703	0.516546	0.286891
1295	PRP8_HUMAN	Pre-mRNA-processing-splicing factor 8 OS=Homo sapiens GN=PRPF8 PE=1 SV=2	60	273427	15	9	8.95	-1.75096	-1.63916	-1.89308	-1.45667	-1.54612	-2.02294	-1.76107	-1.67524	0.0858217	0.675675	0.170262
1296	PRR18_HUMAN	Proline-rich protein 18 OS=Homo sapiens GN=PRR18 PE=2 SV=1	43	30891	3	23.4	11.19	0	-1.74354	-1.45804	-0.0606481	-2.19137	-2.18635	-1.0672	-1.47946	-0.412261	0.667805	0.17535
1297	PRS8_HUMAN	26S protease regulatory subunit 8 OS=Homo sapiens GN=PSMC5 PE=1 SV=1	34	45597	6	17.7	7.11	-1.33017	-1.39902	-1.53069	-1.74718	-1.71063	-1.70335	-1.41996	-1.72039	-0.300428	0.00761555	2.1183
1298	PSMD1_HUMAN	26S proteasome non-ATPase regulatory subunit 1 OS=Homo sapiens GN=PSMD1 PE=1 SV=2	37	105769	6	11.8	5.25	-1.21971	-1.94831	-1.84032	-1.66912	-2.16721	-1.46657	-1.66945	-1.76763	-0.0981844	0.765855	0.115854
1299	PTC1_HUMAN	Protein patched homolog 1 OS=Homo sapiens GN=PTCH1 PE=1 SV=2	40	160442	7	8.5	6.42	-1.77211	-1.33391	-1.41935	-1.78174	-2.2975	-2.08813	-1.50846	-2.05579	-0.547333	0.0528479	1.27697
1300	PTCD1_HUMAN	Pentatricopeptide repeat-containing protein 1 OS=Homo sapiens GN=PTCD1 PE=1 SV=2	41	78806	5	12.6	8.8	0.742479	1.62192	1.63899	-1.90205	-1.77608	-2.26757	1.33446	-1.9819	-3.31636	0.000555854	3.25504
1301	PTHD1_HUMAN	Patched domain-containing protein 1 OS=Homo sapiens GN=PTCHD1 PE=2 SV=2	56	101276	8	13.2	8.57	-1.45402	-1.77007	-1.78717	-2.24436	-1.81744	-1.42865	-1.67042	-1.83015	-0.159729	0.571176	0.24323
1302	PTN13_HUMAN	Tyrosine-protein phosphatase non-receptor type 13 OS=Homo sapiens GN=PTPN13 PE=1 SV=2	99	276733	19	10.9	5.99	-1.43893	-1.97527	-1.49388	-1.74494	-1.51665	-1.76527	-1.63603	-1.67562	-0.0395935	0.843558	0.073885
1303	PTN14_HUMAN	Tyrosine-protein phosphatase non-receptor type 14 OS=Homo sapiens GN=PTPN14 PE=1 SV=2	38	135175	10	13.2	8.53	-1.73845	-1.85479	-1.83429	-1.87673	-1.67334	-2.36298	-1.80918	-1.97102	-0.161837	0.479405	0.319297
1304	PTN21_HUMAN	Tyrosine-protein phosphatase non-receptor type 21 OS=Homo sapiens GN=PTPN21 PE=1 SV=2	44	133197	6	8.2	8	-0.962018	-1.60003	-1.51691	-1.91806	-1.76436	-1.85152	-1.35965	-1.84465	-0.484994	0.0773122	1.11175
1305	PTPRB_HUMAN	Receptor-type tyrosine-protein phosphatase beta OS=Homo sapiens GN=PTPRB PE=1 SV=2	62	224188	9	7.7	7.44	-1.99078	-1.63364	-1.60671	-1.46731	-1.9102	-1.91927	-1.74371	-1.7656	-0.0218861	0.915541	0.0383221
1306	PTPRC_HUMAN	Receptor-type tyrosine-protein phosphatase C OS=Homo sapiens GN=PTPRC PE=1 SV=2	55	147162	7	6.8	5.77	-1.4667	-1.61828	-1.63402	-1.54889	-1.77177	-1.95061	-1.573	-1.75709	-0.184092	0.223329	0.651054
1307	PTPRD_HUMAN	Receptor-type tyrosine-protein phosphatase delta OS=Homo sapiens GN=PTPRD PE=1 SV=2	39	214625	7	5.9	6.14	-1.93065	-1.70357	-1.57949	-2.04977	-1.99586	-1.92892	-1.7379	-1.99152	-0.253617	0.0797725	1.09815
1308	PTPRG_HUMAN	Receptor-type tyrosine-protein phosphatase gamma OS=Homo sapiens GN=PTPRG PE=1 SV=4	44	161901	6	7.3	5.99	-1.41529	-1.26118	-2.08266	-1.5127	-1.62865	-2.25366	-1.58637	-1.79834	-0.211961	0.56824	0.245469
1309	PTPRK_HUMAN	Receptor-type tyrosine-protein phosphatase kappa OS=Homo sapiens GN=PTPRK PE=1 SV=2	35	161998	9	9	5.58	-1.21682	-1.64044	-1.42775	-1.33864	-1.95355	-2.27453	-1.42833	-1.85557	-0.427237	0.228253	0.641583
1310	PTPRM_HUMAN	Receptor-type tyrosine-protein phosphatase mu OS=Homo sapiens GN=PTPRM PE=1 SV=2	37	163578	10	12.1	6.21	-1.52606	-1.90699	-2.25234	-2.00896	-1.91276	-2.10837	-1.89513	-2.01003	-0.114896	0.624825	0.204242
1311	PTPRS_HUMAN	Receptor-type tyrosine-protein phosphatase S OS=Homo sapiens GN=PTPRS PE=1 SV=2	73	216958	9	7.1	6.09	-1.62821	-2.17612	-1.64503	-1.25586	-1.95096	-1.49655	-1.81645	-1.56779	0.248661	0.412084	0.385014
1312	PUR9_HUMAN	Bifunctional purine biosynthesis protein PURH OS=Homo sapiens GN=ATIC PE=1 SV=3	86	64575	4	14	6.27	-1.38632	-1.09256	-1.53365	-0.12708	-1.38521	-1.69802	-1.33751	-1.0701	0.267404	0.619283	0.208111
1313	PXDNL_HUMAN	Peroxidasin-like protein OS=Homo sapiens GN=PXDNL PE=2 SV=2	40	163550	5	7	7.25	-1.36018	-1.93628	-1.34646	-1.9259	-1.77604	-1.90404	-1.54764	-1.86866	-0.321018	0.183569	0.7362
1314	PYR1_HUMAN	CAD protein OS=Homo sapiens GN=CAD PE=1 SV=3	40	242829	9	6.7	6.02	-2.0893	-1.43667	-2.11445	-1.7908	-2.10136	-1.84253	-1.88014	-1.91156	-0.0314217	0.902863	0.0443783
1315	PZRN4_HUMAN	PDZ domain-containing RING finger protein 4 OS=Homo sapiens GN=PDZRN4 PE=1 SV=3	39	117030	5	7.7	5.61	-1.64908	-1.92831	-1.64453	-1.43865	-1.75571	-1.99864	-1.74064	-1.731	0.00963815	0.961433	0.0170808
1316	QRIC2_HUMAN	Glutamine-rich protein 2 OS=Homo sapiens GN=QRICH2 PE=1 SV=1	63	180715	6	5.5	6.25	-1.74935	-2.07573	-1.66412	-1.6859	-1.95344	-1.91329	-1.82973	-1.85088	-0.0211414	0.895126	0.0481156
1317	R113B_HUMAN	RING finger protein 113B OS=Homo sapiens GN=RNF113B PE=1 SV=3	32	36236	3	9.6	7.53	-1.84685	-1.81837	-2.12358	-1.531	-1.65716	-1.83998	-1.9296	-1.67605	0.253554	0.127911	0.893093
1318	RA1L2_HUMAN	Heterogeneous nuclear ribonucleoprotein A1-like 2 OS=Homo sapiens GN=HNRNPA1L2 PE=2 SV=2	110	34204	4	22.5	9.08	-1.92166	-1.51389	-1.77125	-0.12708	-2.44439	-2.01636	-1.7356	-1.52928	0.206322	0.789187	0.10282
1319	RAB28_HUMAN	Ras-related protein Rab-28 OS=Homo sapiens GN=RAB28 PE=1 SV=2	34	24826	1	5	5.7	0.71208	-1.55047	-2.33755	1.36687	2.0597	1.33225	-1.05865	1.58627	2.64492	0.0487593	1.31194
1320	RAB6B_HUMAN	Ras-related protein Rab-6B OS=Homo sapiens GN=RAB6B PE=1 SV=1	49	23447	4	17.3	5.41	-1.81516	-1.757	-1.33268	-1.45411	-1.86704	-2.00505	-1.63495	-1.7754	-0.140453	0.565911	0.247252
1321	RAD21_HUMAN	Double-strand-break repair protein rad21 homolog OS=Homo sapiens GN=RAD21 PE=1 SV=2	38	71645	4	9.7	4.55	-1.45217	-1.77991	-1.01841	-1.62854	-1.67677	-1.9095	-1.41683	-1.73827	-0.321441	0.246474	0.608229
1322	RAG1_HUMAN	V(D)J recombination-activating protein 1 OS=Homo sapiens GN=RAG1 PE=1 SV=1	45	119039	9	12	8.96	-1.33912	-1.68386	-1.95064	-1.95565	-1.94074	-2.2332	-1.65787	-2.0432	-0.385323	0.127617	0.89409
1323	RAN_HUMAN	GTP-binding nuclear protein Ran OS=Homo sapiens GN=RAN PE=1 SV=3	87	24408	2	11.6	7.01	-1.69292	-1.35692	-1.33782	-1.81539	0.58668	-2.307	-1.46255	-1.17857	0.283986	0.768467	0.114375
1324	RANG_HUMAN	Ran-specific GTPase-activating protein OS=Homo sapiens GN=RANBP1 PE=1 SV=1	36	23296	2	9	5.19	0.177004	-1.77065	-1.87849	-1.24943	-1.65356	-2.29188	-1.15738	-1.73162	-0.574243	0.477518	0.32101
1325	RAPSN_HUMAN	43 kDa receptor-associated protein of the synapse OS=Homo sapiens GN=RAPSN PE=1 SV=4	46	46298	5	23.8	8.48	-1.59714	-1.62971	-1.02968	-1.60011	-1.95924	-2.0512	-1.41885	-1.87019	-0.45134	0.131407	0.881381
1326	RASA2_HUMAN	Ras GTPase-activating protein 2 OS=Homo sapiens GN=RASA2 PE=1 SV=2	32	96466	4	6.8	6.84	-1.30679	-1.66197	-1.39785	-1.18862	-1.7199	-2.26474	-1.45554	-1.72442	-0.268885	0.458902	0.33828
1327	RB_HUMAN	Retinoblastoma-associated protein OS=Homo sapiens GN=RB1 PE=1 SV=2	34	106092	5	5.8	8.13	-1.23592	-1.577	-1.61541	-1.57744	-1.63536	-2.08852	-1.47611	-1.7671	-0.290993	0.222433	0.6528
1328	RB3GP_HUMAN	Rab3 GTPase-activating protein catalytic subunit OS=Homo sapiens GN=RAB3GAP1 PE=1 SV=3	35	110454	4	6	5.38	-1.42787	-1.22073	-1.39408	-1.54954	-1.6339	-1.67596	-1.34756	-1.6198	-0.272238	0.0213629	1.67034
1329	RBCC1_HUMAN	RB1-inducible coiled-coil protein 1 OS=Homo sapiens GN=RB1CC1 PE=1 SV=3	43	182975	8	8.9	5.3	-1.70795	-2.20721	-1.55168	-1.62603	-2.06296	-1.84582	-1.82228	-1.84494	-0.0226599	0.927666	0.0326085
1330	RBGP1_HUMAN	Rab GTPase-activating protein 1 OS=Homo sapiens GN=RABGAP1 PE=1 SV=3	35	121660	4	4.7	5.15	-1.47125	-1.62756	-1.24561	-1.25716	-1.89228	-1.85814	-1.44814	-1.66919	-0.221051	0.398614	0.399447
1331	RBGPR_HUMAN	Rab3 GTPase-activating protein non-catalytic subunit OS=Homo sapiens GN=RAB3GAP2 PE=1 SV=1	31	155886	2	1.9	5.4	-1.71277	-2.0637	-1.34815	-1.41977	-1.96601	-2.08356	-1.70821	-1.82311	-0.114905	0.7128	0.147032
1332	RBM20_HUMAN	Probable RNA-binding protein 20 OS=Homo sapiens GN=RBM20 PE=1 SV=2	32	122388	3	4.7	5.56	-1.7104	-1.60424	-1.75527	-1.49151	-1.63933	-1.70495	-1.68997	-1.61193	0.0780384	0.370313	0.431431
1333	RBM27_HUMAN	RNA-binding protein 27 OS=Homo sapiens GN=RBM27 PE=1 SV=2	43	118645	4	4.2	9.24	-1.49699	-2.00339	-1.39989	-1.75868	-1.91345	-2.45595	-1.63343	-2.04269	-0.409268	0.220732	0.656135
1334	RBP2_HUMAN	E3 SUMO-protein ligase RanBP2 OS=Homo sapiens GN=RANBP2 PE=1 SV=2	56	357974	12	5.9	5.85	-1.28781	-1.93303	-1.83116	-0.955379	-1.62936	-2.04121	-1.684	-1.54198	0.142015	0.723818	0.140371
1335	RECQ1_HUMAN	ATP-dependent DNA helicase Q1 OS=Homo sapiens GN=RECQL PE=1 SV=3	41	73410	4	7.7	8.12	-1.68733	-1.79835	-1.36462	-1.31746	-1.90876	-1.99082	-1.61677	-1.73901	-0.122247	0.648943	0.187793
1336	RED1_HUMAN	Double-stranded RNA-specific editase 1 OS=Homo sapiens GN=ADARB1 PE=1 SV=1	42	80713	4	9.3	9.11	-1.40118	-1.12184	-1.63529	-1.54662	-1.10564	-1.73031	-1.3861	-1.46085	-0.07475	0.768647	0.114273
1337	RELN_HUMAN	Reelin OS=Homo sapiens GN=RELN PE=1 SV=2	87	388166	12	5.1	5.55	-1.48278	-1.62927	-1.12774	-1.69828	-1.67475	-1.87539	-1.41326	-1.74947	-0.336206	0.106276	0.973565
1338	RENT1_HUMAN	Regulator of nonsense transcripts 1 OS=Homo sapiens GN=UPF1 PE=1 SV=2	55	124267	8	10.5	6.18	-2.05945	-1.93239	-1.90913	-1.59837	-1.83956	-1.8646	-1.96699	-1.76751	0.199482	0.108585	0.964229
1339	RENT2_HUMAN	Regulator of nonsense transcripts 2 OS=Homo sapiens GN=UPF2 PE=1 SV=1	37	147717	4	4.3	5.5	-1.64374	-1.58896	-1.75189	-1.37153	-2.1958	-2.08551	-1.66153	-1.88428	-0.222752	0.4443	0.352324
1340	RET_HUMAN	Proto-oncogene tyrosine-protein kinase receptor Ret OS=Homo sapiens GN=RET PE=1 SV=3	32	124239	6	8	6.17	-1.83834	-1.76492	-1.44329	-2.08002	-1.67066	-2.33058	-1.68218	-2.02709	-0.344905	0.203921	0.690539
1341	RFC1_HUMAN	Replication factor C subunit 1 OS=Homo sapiens GN=RFC1 PE=1 SV=4	37	128175	6	5.8	9.38	-1.8431	-1.97165	-1.66257	-1.56837	-2.07487	-1.95266	-1.82577	-1.8653	-0.0395267	0.834212	0.0787234
1342	RFFL_HUMAN	E3 ubiquitin-protein ligase rififylin OS=Homo sapiens GN=RFFL PE=1 SV=1	36	40487	6	16	5.33	-2.06888	-1.68598	-1.40932	-2.38161	-1.57298	-1.76742	-1.72139	-1.90734	-0.185944	0.580663	0.236076
1343	RFPL2_HUMAN	Ret finger protein-like 2 OS=Homo sapiens GN=RFPL2 PE=2 SV=3	35	42050	4	17.2	8.08	-1.17687	-1.49896	-2.03588	-1.96429	-1.61792	-1.86302	-1.57057	-1.81507	-0.244503	0.417677	0.37916
1344	RGNEF_HUMAN	Rho-guanine nucleotide exchange factor OS=Homo sapiens GN=RGNEF PE=1 SV=2	38	191772	8	5.6	5.67	-1.80369	-1.95812	-1.73241	-2.49274	-1.145	-2.00157	-1.83141	-1.87977	-0.0483621	0.909459	0.0412169
1345	RGPA2_HUMAN	Ral GTPase-activating protein subunit alpha-2 OS=Homo sapiens GN=RALGAPA2 PE=1 SV=2	46	210636	7	3.9	5.74	-1.6132	-1.5405	-1.37057	-1.64219	-1.50461	-1.79592	-1.50809	-1.64757	-0.139483	0.276046	0.559018
1346	RGRF1_HUMAN	Ras-specific guanine nucleotide-releasing factor 1 OS=Homo sapiens GN=RASGRF1 PE=1 SV=1	33	145291	5	6	6.91	-1.77071	-1.75328	-1.74915	-1.67142	-2.27767	-1.8266	-1.75772	-1.92523	-0.167516	0.40931	0.387947
1347	RGS12_HUMAN	Regulator of G-protein signaling 12 OS=Homo sapiens GN=RGS12 PE=1 SV=1	38	156261	6	6.3	7.21	-1.287	-1.93477	-2.07687	-1.98805	-2.09301	-2.02942	-1.76621	-2.03683	-0.270612	0.331333	0.479736
1348	RGS22_HUMAN	Regulator of G-protein signaling 22 OS=Homo sapiens GN=RGS22 PE=2 SV=3	38	147070	4	5.1	8.08	-1.91772	-1.56228	-1.66004	-2.03547	-1.71189	-2.35661	-1.71334	-2.03466	-0.321313	0.207966	0.682008
1349	RH10L_HUMAN	Rho GTPase-activating protein 10-like OS=Homo sapiens PE=1 SV=2	37	88949	4	7.7	7.84	-2.18238	-1.61574	-1.58645	-1.33175	-1.46245	-1.90597	-1.79486	-1.56672	0.228131	0.430455	0.366072
1350	RHG17_HUMAN	Rho GTPase-activating protein 17 OS=Homo sapiens GN=ARHGAP17 PE=1 SV=1	40	95377	5	8.6	7.23	-1.57167	-1.47127	-1.79098	-1.57669	-2.30382	-1.434	-1.61131	-1.7715	-0.160197	0.604533	0.21858
1351	RHG19_HUMAN	Rho GTPase-activating protein 19 OS=Homo sapiens GN=ARHGAP19 PE=1 SV=1	51	55721	5	17.6	9.41	-1.53795	-1.53163	-1.39532	-2.03153	-1.75832	-1.67065	-1.4883	-1.82017	-0.331866	0.048443	1.31477
1352	RHG21_HUMAN	Rho GTPase-activating protein 21 OS=Homo sapiens GN=ARHGAP21 PE=1 SV=1	37	217198	4	2.8	7.85	-1.40782	-1.75408	-1.43632	-1.63282	-1.28686	-2.35568	-1.53274	-1.75845	-0.225714	0.53606	0.270786
1353	RHG23_HUMAN	Rho GTPase-activating protein 23 OS=Homo sapiens GN=ARHGAP23 PE=1 SV=2	39	162092	4	2.5	9.31	-1.67754	-1.11886	-1.71971	-1.2529	-1.72671	-1.79347	-1.50537	-1.59102	-0.0856537	0.756364	0.121269
1354	RHG29_HUMAN	Rho GTPase-activating protein 29 OS=Homo sapiens GN=ARHGAP29 PE=1 SV=2	34	141974	4	4.3	6.32	-1.73222	-1.60421	-1.70867	-1.78319	-2.15302	-1.6046	-1.6817	-1.84694	-0.165234	0.376441	0.424303
1355	RHOG_HUMAN	Rho-related GTP-binding protein RhoG OS=Homo sapiens GN=RHOG PE=1 SV=1	38	21295	3	22.5	8.41	-1.20346	-1.57168	-1.80754	-2.07984	-1.88189	-2.18291	-1.52756	-2.04821	-0.520653	0.0571756	1.24279
1356	RICH2_HUMAN	Rho GTPase-activating protein RICH2 OS=Homo sapiens GN=RICH2 PE=1 SV=1	32	89190	2	2.8	6.13	-1.68884	-1.34495	-1.97356	-1.36797	-1.78001	-1.61221	-1.66912	-1.58673	0.0823872	0.724176	0.140156
1357	RICS_HUMAN	Rho/Cdc42/Rac GTPase-activating protein RICS OS=Homo sapiens GN=RICS PE=1 SV=1	47	230385	8	5.9	6.27	-1.42454	-1.98787	-1.38036	-1.97217	-1.80003	-1.84406	-1.59759	-1.87208	-0.274496	0.246256	0.608613
1358	RICTR_HUMAN	Rapamycin-insensitive companion of mTOR OS=Homo sapiens GN=RICTOR PE=1 SV=1	55	192097	10	8.8	7.23	-1.8096	-1.54081	-1.52348	-1.00086	-2.34021	-1.8959	-1.62463	-1.74566	-0.121028	0.779745	0.108048
1359	RIF1_HUMAN	Telomere-associated protein RIF1 OS=Homo sapiens GN=RIF1 PE=1 SV=2	33	274294	6	3.8	5.39	-2.01857	-1.66533	-2.03893	-1.99687	-2.01353	-2.15616	-1.90761	-2.05552	-0.147915	0.323254	0.490456
1360	RIOK2_HUMAN	Serine/threonine-protein kinase RIO2 OS=Homo sapiens GN=RIOK2 PE=1 SV=2	31	63243	4	9.4	5.66	-1.62913	-1.39313	-1.98764	-1.3158	-1.84622	-2.01294	-1.66996	-1.72499	-0.0550255	0.849615	0.0707776
1361	RL12_HUMAN	60S ribosomal protein L12 OS=Homo sapiens GN=RPL12 PE=1 SV=1	68	17808	2	14.5	9.48	-1.7178	-1.43111	-1.61355	0.3203	1.49265	0.395122	-1.58748	0.736024	2.32351	0.00391309	2.40748
1362	RL23A_HUMAN	60S ribosomal protein L23a OS=Homo sapiens GN=RPL23A PE=1 SV=1	52	17684	3	15.4	10.44	0.401144	0.450217	-1.36704	0.3203	0.24602	0.23154	-0.171893	0.265953	0.437846	0.504896	0.296798
1363	RL6_HUMAN	60S ribosomal protein L6 OS=Homo sapiens GN=RPL6 PE=1 SV=3	42	32708	1	3.5	10.59	0.0699542	1.4252	1.48914	-1.76753	-1.60672	-1.62552	0.994764	-1.66659	-2.66135	0.00463252	2.33418
1364	RL8_HUMAN	60S ribosomal protein L8 OS=Homo sapiens GN=RPL8 PE=1 SV=2	68	28007	3	21.4	11.03	-1.93765	-1.85207	-2.00158	0.511586	1.93081	1.62183	-1.93043	1.35474	3.28518	0.00161989	2.79052
1365	RLA0L_HUMAN	60S acidic ribosomal protein P0-like OS=Homo sapiens PE=1 SV=1	64	34343	3	12	5.41	-1.60095	-1.41182	-1.74662	0.356052	1.67501	1.65481	-1.58646	1.22862	2.81509	0.00324773	2.48842
1366	RLA1_HUMAN	60S acidic ribosomal protein P1 OS=Homo sapiens GN=RPLP1 PE=1 SV=1	38	11507	1	14	4.26	-1.63158	-1.84976	-1.482	1.74797	0.613992	1.90899	-1.65445	1.42365	3.0781	0.00186553	2.7292
1367	RLF_HUMAN	Zinc finger protein Rlf OS=Homo sapiens GN=RLF PE=1 SV=2	52	217813	8	5.3	6.32	-1.17275	-1.971	-1.77306	-1.3007	-1.84875	-2.16064	-1.63894	-1.77003	-0.131092	0.72517	0.13956
1368	RM12_HUMAN	39S ribosomal protein L12, mitochondrial OS=Homo sapiens GN=MRPL12 PE=1 SV=2	43	21335	4	22.2	9.04	-1.97964	-1.98907	0.11247	1.20052	1.60219	1.42076	-1.28541	1.40782	2.69323	0.0190845	1.71932
1369	RN111_HUMAN	E3 ubiquitin-protein ligase Arkadia OS=Homo sapiens GN=RNF111 PE=1 SV=2	36	108808	6	8.1	6.71	-1.27532	-1.59322	-1.56462	-1.6464	-1.49137	-1.99552	-1.47772	-1.7111	-0.23338	0.265371	0.576147
1370	RN135_HUMAN	RING finger protein 135 OS=Homo sapiens GN=RNF135 PE=1 SV=2	35	47858	4	10.2	6.37	-2.13868	-1.13329	-1.91467	-1.93676	-2.08132	-2.25952	-1.72888	-2.09253	-0.363653	0.317534	0.49821
1371	RN19A_HUMAN	E3 ubiquitin-protein ligase RNF19A OS=Homo sapiens GN=RNF19A PE=1 SV=3	39	90638	6	10.7	6.59	-1.55396	-1.88165	-1.64198	-2.0308	-1.05586	-1.96676	-1.69253	-1.68447	0.0080562	0.981677	0.00803127
1372	RN213_HUMAN	RING finger protein 213 OS=Homo sapiens GN=RNF213 PE=1 SV=2	57	373742	11	5.9	6.47	-1.58434	-1.66847	-2.08404	-1.03938	-1.6249	-1.47747	-1.77895	-1.38059	0.398364	0.163952	0.785282
1373	RNF14_HUMAN	E3 ubiquitin-protein ligase RNF14 OS=Homo sapiens GN=RNF14 PE=1 SV=1	32	53802	5	17.5	4.66	-1.24459	-2.45066	-1.9533	-1.69167	-1.51006	-2.12358	-1.88285	-1.7751	0.107747	0.79824	0.0978664
1374	RNF17_HUMAN	RING finger protein 17 OS=Homo sapiens GN=RNF17 PE=1 SV=3	73	184525	11	9.2	5.27	-1.64808	-1.61328	-1.4605	-1.90257	-1.74522	-1.54165	-1.57395	-1.72981	-0.155863	0.261457	0.582599
1375	ROA1_HUMAN	Heterogeneous nuclear ribonucleoprotein A1 OS=Homo sapiens GN=HNRNPA1 PE=1 SV=5	178	38723	6	20.7	9.17	-0.147285	-0.165303	-0.0866225	0.590577	-0.355947	-0.407144	-0.13307	-0.0575048	0.0755653	0.827684	0.0821352
1376	ROA2_HUMAN	Heterogeneous nuclear ribonucleoproteins A2/B1 OS=Homo sapiens GN=HNRNPA2B1 PE=1 SV=2	363	37407	10	38.5	8.97	0.711505	0.798546	-0.0866225	1.45662	0.202463	-0.407144	0.474476	0.417313	-0.0571638	0.930607	0.0312337
1377	ROA3_HUMAN	Heterogeneous nuclear ribonucleoprotein A3 OS=Homo sapiens GN=HNRNPA3 PE=1 SV=2	134	39571	8	31.2	9.1	-1.84749	-1.46692	-0.183458	-0.282614	-0.450835	-1.72921	-1.16596	-0.820888	0.345067	0.638403	0.194905
1378	ROBO1_HUMAN	Roundabout homolog 1 OS=Homo sapiens GN=ROBO1 PE=1 SV=1	37	180818	5	3.9	5.7	-1.49308	-1.4443	-1.13721	-1.19623	-2.0598	-1.90337	-1.3582	-1.7198	-0.3616	0.277702	0.556421
1379	ROCK1_HUMAN	Rho-associated protein kinase 1 OS=Homo sapiens GN=ROCK1 PE=1 SV=1	41	158076	7	6.2	5.66	-1.15088	-1.73214	-1.67173	-1.26305	-1.6139	-1.80116	-1.51825	-1.55937	-0.0411185	0.873704	0.0586356
1380	ROCK2_HUMAN	Rho-associated protein kinase 2 OS=Homo sapiens GN=ROCK2 PE=1 SV=4	31	160799	5	4	5.75	-1.64023	-1.54296	-1.83514	-1.25623	-1.47077	-2.02807	-1.67278	-1.58502	0.0877549	0.738848	0.131445
1381	RP1L1_HUMAN	Retinitis pigmentosa 1-like 1 protein OS=Homo sapiens GN=RP1L1 PE=1 SV=3	49	260950	7	4.6	4.37	-1.27967	-2.04457	-1.78354	-1.55144	-1.73369	-2.0961	-1.70259	-1.79374	-0.0911514	0.757535	0.120598
1382	RP3A_HUMAN	Rabphilin-3A OS=Homo sapiens GN=RPH3A PE=1 SV=1	39	76824	7	17.7	8.62	-1.80416	-1.74396	-2.16919	-1.48213	-2.14767	-1.49267	-1.90577	-1.70749	0.198279	0.483602	0.315512
1383	RPA1_HUMAN	DNA-directed RNA polymerase I subunit RPA1 OS=Homo sapiens GN=POLR1A PE=1 SV=2	50	194687	8	7.8	6.61	-1.64371	-1.50972	-1.59264	-1.4538	-1.52179	-2.09792	-1.58202	-1.69117	-0.109148	0.627524	0.20237
1384	RPB1_HUMAN	DNA-directed RNA polymerase II subunit RPB1 OS=Homo sapiens GN=POLR2A PE=1 SV=2	49	217039	10	8	7.02	-1.65971	-1.55235	-1.43584	-1.68687	-2.29198	-1.77117	-1.5493	-1.91667	-0.36737	0.140051	0.853713
1385	RPC5_HUMAN	DNA-directed RNA polymerase III subunit RPC5 OS=Homo sapiens GN=POLR3E PE=1 SV=1	39	79847	3	5.2	6.05	-1.15824	-1.40893	-1.49987	-1.59782	-1.49733	-1.90873	-1.35568	-1.66796	-0.312279	0.123619	0.907916
1386	RPGF2_HUMAN	Rap guanine nucleotide exchange factor 2 OS=Homo sapiens GN=RAPGEF2 PE=1 SV=1	31	167313	6	6.3	6.21	-1.63165	-1.91594	-1.52437	-1.01734	-1.79324	-1.70393	-1.69065	-1.50484	0.185818	0.531348	0.274621
1387	RPGF6_HUMAN	Rap guanine nucleotide exchange factor 6 OS=Homo sapiens GN=RAPGEF6 PE=1 SV=1	60	179294	11	11.6	6	-1.4491	-2.07366	-1.96192	-1.84975	-1.67286	-2.52336	-1.82823	-2.01532	-0.187094	0.593106	0.226868
1388	RPGR1_HUMAN	X-linked retinitis pigmentosa GTPase regulator-interacting protein 1 OS=Homo sapiens GN=RPGRIP1 PE=1 SV=1	44	146589	6	5.9	5.49	-1.52901	-1.51136	-1.14971	-1.61371	-1.57105	-1.87521	-1.3967	-1.68666	-0.289961	0.136479	0.864935
1389	RPKL1_HUMAN	Ribosomal protein S6 kinase-like 1 OS=Homo sapiens GN=RPS6KL1 PE=2 SV=1	34	59999	3	6	7.06	-1.28641	-2.04087	-1.66942	-1.71701	-1.95007	-2.27064	-1.66557	-1.97924	-0.313675	0.310776	0.507553
1390	RPN1_HUMAN	Dolichyl-diphosphooligosaccharide--protein glycosyltransferase subunit 1 OS=Homo sapiens GN=RPN1 PE=1 SV=1	36	68527	4	13.2	5.96	-2.05644	-1.84774	-1.59254	-1.64105	-1.76231	-2.18214	-1.83224	-1.86183	-0.0295955	0.895636	0.0478686
1391	RPOM_HUMAN	DNA-directed RNA polymerase, mitochondrial OS=Homo sapiens GN=POLRMT PE=1 SV=2	38	138532	5	5.2	9.19	-1.9619	-1.30149	-1.90833	-1.45743	-1.91856	-2.26817	-1.72391	-1.88139	-0.157477	0.644579	0.190724
1392	RRFM_HUMAN	Ribosome-recycling factor, mitochondrial OS=Homo sapiens GN=MRRF PE=1 SV=1	32	29259	3	11.8	9.8	-1.75501	-1.38182	-1.54919	-1.37983	-1.90668	-1.8559	-1.562	-1.71413	-0.15213	0.488228	0.311377
1393	RRP5_HUMAN	Protein RRP5 homolog OS=Homo sapiens GN=PDCD11 PE=1 SV=3	63	208570	9	6	8.99	-1.59254	-1.9057	-1.24496	-2.51849	-1.77206	-2.05719	-1.58107	-2.11592	-0.534851	0.138208	0.859467
1394	RS14_HUMAN	40S ribosomal protein S14 OS=Homo sapiens GN=RPS14 PE=1 SV=3	51	16263	2	17.9	10.07	0.474601	-2.33809	-1.69401	-2.13099	-1.57123	-1.4905	-1.18583	-1.73091	-0.545075	0.56678	0.246586
1395	RS17_HUMAN	40S ribosomal protein S17 OS=Homo sapiens GN=RPS17 PE=1 SV=2	74	15540	3	35.6	9.85	-1.87557	-1.73071	0.33418	1.42248	1.52849	1.55379	-1.0907	1.50159	2.59229	0.0222267	1.65312
1396	RS2_HUMAN	40S ribosomal protein S2 OS=Homo sapiens GN=RPS2 PE=1 SV=2	95	31305	5	19.5	10.25	-1.3228	-1.68366	-1.72958	0.422484	-1.49607	-2.24298	-1.57868	-1.10552	0.473156	0.58791	0.230689
1397	RS3_HUMAN	40S ribosomal protein S3 OS=Homo sapiens GN=RPS3 PE=1 SV=2	153	26671	5	26.7	9.68	-1.32126	-1.39886	-1.84526	0.565229	-1.75135	-1.71649	-1.52179	-0.967538	0.554256	0.518424	0.285315
1398	RS3A_HUMAN	40S ribosomal protein S3a OS=Homo sapiens GN=RPS3A PE=1 SV=2	175	29926	8	30.7	9.75	-1.27879	-2.00566	-1.40452	1.02206	-2.00747	-2.04844	-1.56299	-1.01128	0.551704	0.624242	0.204647
1399	RS7_HUMAN	40S ribosomal protein S7 OS=Homo sapiens GN=RPS7 PE=1 SV=1	55	22113	3	25.8	10.09	-1.86927	-2.03168	-2.0854	1.76723	2.05558	1.81723	-1.99545	1.88001	3.87546	3.89599e-06	5.40938
1400	RSBNL_HUMAN	Round spermatid basic protein 1-like protein OS=Homo sapiens GN=RSBN1L PE=1 SV=1	36	94309	4	8	8.92	-1.54219	-1.90864	-1.95569	-0.966264	-1.7675	-1.57277	-1.80217	-1.43551	0.36666	0.252412	0.59789
1401	RSSA_HUMAN	40S ribosomal protein SA OS=Homo sapiens GN=RPSA PE=1 SV=4	269	32833	6	31.9	4.79	0.474601	0.532661	0.609986	1.14465	0.975673	-0.317087	0.539083	0.60108	0.0619968	0.900017	0.0457491
1402	RTN4_HUMAN	Reticulon-4 OS=Homo sapiens GN=RTN4 PE=1 SV=2	34	129851	4	4.2	4.43	-1.65468	-1.77835	-1.60022	-1.71751	-2.11982	-2.13206	-1.67775	-1.98979	-0.312041	0.0994429	1.00243
1403	RUFY1_HUMAN	RUN and FYVE domain-containing protein 1 OS=Homo sapiens GN=RUFY1 PE=1 SV=2	59	79767	12	23	5.54	-1.83405	-1.59942	-1.11276	-1.77109	-1.6441	-2.25439	-1.51541	-1.88986	-0.374449	0.255341	0.592879
1404	RUSD1_HUMAN	RNA pseudouridylate synthase domain-containing protein 1 OS=Homo sapiens GN=RPUSD1 PE=2 SV=1	39	34733	3	17	6.6	-1.94709	-1.55413	-1.42922	-1.19841	-1.91714	-1.88378	-1.64348	-1.66644	-0.022965	0.938883	0.0273884
1405	RUVB2_HUMAN	RuvB-like 2 OS=Homo sapiens GN=RUVBL2 PE=1 SV=3	45	51125	3	6.7	5.49	-1.6078	-1.92537	-1.58601	-0.483132	-2.27005	-1.9556	-1.70639	-1.56959	0.136799	0.819525	0.0864379
1406	RYR1_HUMAN	Ryanodine receptor 1 OS=Homo sapiens GN=RYR1 PE=1 SV=3	58	564815	17	5.7	5.18	-1.9711	-1.8867	-1.64927	-1.65221	-1.82475	-2.16883	-1.83569	-1.88193	-0.0462381	0.809773	0.0916367
1407	RYR2_HUMAN	Ryanodine receptor 2 OS=Homo sapiens GN=RYR2 PE=1 SV=2	79	564380	20	7.2	5.87	-2.04331	-2.07336	-2.01	-1.59755	-1.8826	-1.41855	-2.04222	-1.6329	0.409322	0.0398659	1.3994
1408	RYR3_HUMAN	Ryanodine receptor 3 OS=Homo sapiens GN=RYR3 PE=1 SV=2	72	551578	16	5.4	5.45	-1.33521	-2.24955	-1.5123	-1.84879	-1.84199	-2.3876	-1.69902	-2.02612	-0.327103	0.381891	0.418061
1409	S11IP_HUMAN	Serine/threonine-protein kinase 11-interacting protein OS=Homo sapiens GN=STK11IP PE=1 SV=2	36	121385	8	14.6	5.26	-1.82643	-2.08611	-1.45793	-1.50977	-1.70743	-1.93051	-1.79015	-1.7159	0.0742519	0.751679	0.123968
1410	S6OS1_HUMAN	Protein SIX6OS1 OS=Homo sapiens GN=SIX6OS1 PE=2 SV=1	40	68199	3	8.9	5.39	-2.22858	-1.7523	-1.38467	-1.77747	-1.95026	-2.05318	-1.78851	-1.92697	-0.138455	0.618903	0.208377
1411	SACS_HUMAN	Sacsin OS=Homo sapiens GN=SACS PE=1 SV=2	120	520795	17	5.6	6.63	-1.52621	-1.46226	-1.28717	-1.62863	-1.85904	-1.89739	-1.42521	-1.79502	-0.369806	0.0284346	1.54615
1412	SAM9L_HUMAN	Sterile alpha motif domain-containing protein 9-like OS=Homo sapiens GN=SAMD9L PE=1 SV=2	54	184415	9	6.8	8.25	-1.62666	-1.84086	-2.21053	-1.50585	-1.77047	-2.50845	-1.89268	-1.92826	-0.0355724	0.922854	0.0348668
1413	SAMD3_HUMAN	Sterile alpha motif domain-containing protein 3 OS=Homo sapiens GN=SAMD3 PE=2 SV=2	41	61197	4	8.5	6.67	-2.13979	-2.21097	-1.45417	-1.68494	-1.63855	-1.7527	-1.93497	-1.69206	0.24291	0.375022	0.425943
1414	SAPL1_HUMAN	Proactivator polypeptide-like 1 OS=Homo sapiens GN=PSAPL1 PE=2 SV=2	35	56589	6	20.2	7.12	-1.49954	-1.20727	-1.02762	-1.15333	-2.18025	-1.50871	-1.24481	-1.6141	-0.369287	0.327076	0.485351
1415	SAPS2_HUMAN	Serine/threonine-protein phosphatase 6 regulatory subunit 2 OS=Homo sapiens GN=SAPS2 PE=1 SV=2	36	104876	7	12	4.74	-1.36058	-1.30958	-1.83452	-1.16612	-2.29508	-2.14189	-1.50156	-1.8677	-0.36614	0.402154	0.395607
1416	SASH1_HUMAN	SAM and SH3 domain-containing protein 1 OS=Homo sapiens GN=SASH1 PE=1 SV=3	42	136568	7	9.1	5.78	-1.50683	-1.25381	-1.48372	-1.52424	-1.78528	-1.28535	-1.41479	-1.53163	-0.116842	0.518952	0.284873
1417	SBNO1_HUMAN	Protein strawberry notch homolog 1 OS=Homo sapiens GN=SBNO1 PE=1 SV=1	31	154216	3	3.4	7.96	-1.85282	-1.24588	-2.03545	-1.67599	-2.17386	-2.04636	-1.71138	-1.9654	-0.254022	0.417892	0.378935
1418	SCEL_HUMAN	Sciellin OS=Homo sapiens GN=SCEL PE=1 SV=2	37	77504	5	10.8	9.42	-2.05395	-1.56489	-1.45352	-1.44321	-2.14911	-2.23492	-1.69079	-1.94242	-0.251631	0.46426	0.333238
1419	SCLT1_HUMAN	Sodium channel and clathrin linker 1 OS=Homo sapiens GN=SCLT1 PE=1 SV=1	39	80877	5	9.2	5.83	-1.74032	-1.75541	-1.64162	-1.61486	-2.1867	-2.36967	-1.71245	-2.05708	-0.344627	0.208582	0.680723
1420	SCML2_HUMAN	Sex comb on midleg-like protein 2 OS=Homo sapiens GN=SCML2 PE=1 SV=1	51	77208	6	10.9	8.79	-1.50444	-1.94111	-1.6706	-1.14247	-1.79779	-2.1916	-1.70538	-1.71062	-0.00524036	0.98814	0.00518132
1421	SCN1A_HUMAN	Sodium channel protein type 1 subunit alpha OS=Homo sapiens GN=SCN1A PE=1 SV=2	42	228823	9	5.8	5.6	-1.57618	-1.68775	-1.82787	-1.86861	-1.39185	-1.81068	-1.69727	-1.69038	0.00688783	0.969062	0.0136484
1422	SCN2A_HUMAN	Sodium channel protein type 2 subunit alpha OS=Homo sapiens GN=SCN2A PE=1 SV=3	33	227827	3	2	5.56	-1.0884	-2.02548	-1.73955	-1.7853	-1.86759	-2.09352	-1.61781	-1.91547	-0.29766	0.365931	0.436601
1423	SCN5A_HUMAN	Sodium channel protein type 5 subunit alpha OS=Homo sapiens GN=SCN5A PE=1 SV=2	32	226793	6	3.7	5.34	-2.37473	-2.1091	-1.4531	-1.17525	-1.65391	-2.20434	-1.97898	-1.67783	0.301144	0.497685	0.303045
1424	SCNBA_HUMAN	Sodium channel protein type 11 subunit alpha OS=Homo sapiens GN=SCN11A PE=1 SV=2	62	204788	10	7.4	8.32	-2.13699	-1.49807	-1.5353	-2.13851	-1.97767	-1.49021	-1.72346	-1.8688	-0.14534	0.636184	0.196417
1425	SCOT2_HUMAN	Succinyl-CoA:3-ketoacid-coenzyme A transferase 2, mitochondrial OS=Homo sapiens GN=OXCT2 PE=2 SV=2	36	56104	5	15.9	6.73	-2.0255	-1.53932	-1.61203	-1.80711	-1.55712	-2.2099	-1.72562	-1.85804	-0.132423	0.614841	0.211237
1426	SCRN2_HUMAN	Secernin-2 OS=Homo sapiens GN=SCRN2 PE=2 SV=2	39	46535	1	3.8	5.44	-1.16051	-1.78026	-1.5451	-0.375687	-1.73411	-1.95174	-1.49529	-1.35384	0.141447	0.800983	0.0963768
1427	SDCG8_HUMAN	Serologically defined colon cancer antigen 8 OS=Homo sapiens GN=SDCCAG8 PE=1 SV=1	41	82631	5	11.1	5.59	-1.42554	-2.21655	-1.81156	-1.16195	-1.98307	-2.0354	-1.81788	-1.72681	0.0910759	0.814512	0.0891024
1428	SDK1_HUMAN	Protein sidekick-1 OS=Homo sapiens GN=SDK1 PE=1 SV=2	56	241926	8	6.2	5.98	-1.2363	-1.1159	-1.77613	-1.56569	-1.64079	-1.80587	-1.37611	-1.67078	-0.294673	0.24247	0.615343
1429	SEC63_HUMAN	Translocation protein SEC63 homolog OS=Homo sapiens GN=SEC63 PE=1 SV=2	38	87942	3	7.1	5.21	-1.56428	-1.58094	-1.97705	-1.80609	-2.13193	-1.43419	-1.70742	-1.79073	-0.0833102	0.748527	0.125793
1430	SEM3A_HUMAN	Semaphorin-3A OS=Homo sapiens GN=SEMA3A PE=2 SV=1	43	88833	3	6.5	7.05	1.38306	1.30204	1.69944	-1.82403	-2.5363	-1.93652	1.46151	-2.09895	-3.56046	0.000145975	3.83572
1431	SEM5B_HUMAN	Semaphorin-5B OS=Homo sapiens GN=SEMA5B PE=2 SV=4	34	125832	7	7.9	7.99	-1.22547	-1.86538	-2.20809	-1.58564	-1.64039	-2.22544	-1.76631	-1.81716	-0.0508452	0.892534	0.0493751
1432	SEMG2_HUMAN	Semenogelin-2 OS=Homo sapiens GN=SEMG2 PE=1 SV=1	32	65405	3	7.6	9.08	-1.63906	-1.70517	-1.12583	-1.93648	-2.26571	-1.78579	-1.49002	-1.99599	-0.50597	0.0941713	1.02608
1433	SEPT4_HUMAN	Septin-4 OS=Homo sapiens GN=SEPT4 PE=1 SV=1	37	55064	3	9.4	5.77	-1.05987	-2.00427	-1.73647	-1.63437	-1.63518	-2.16469	-1.6002	-1.81141	-0.211211	0.559145	0.252476
1434	SERA_HUMAN	D-3-phosphoglycerate dehydrogenase OS=Homo sapiens GN=PHGDH PE=1 SV=4	31	56614	2	4.7	6.29	-2.1461	-0.499306	-1.73198	-1.34381	-2.12966	-1.69678	-1.45913	-1.72342	-0.264288	0.652671	0.185305
1435	SERPH_HUMAN	Serpin H1 OS=Homo sapiens GN=SERPINH1 PE=1 SV=2	92	46411	5	18.7	8.75	0.331741	0.372324	0.293242	-1.74024	-0.55841	-0.621957	0.332436	-0.973536	-1.30597	0.0273576	1.56292
1436	SET1A_HUMAN	Histone-lysine N-methyltransferase SETD1A OS=Homo sapiens GN=SETD1A PE=1 SV=3	61	185920	9	7.9	5.07	-1.54575	-2.19782	-1.99987	-1.53648	-2.31824	-1.67751	-1.91448	-1.84408	0.070403	0.830629	0.0805928
1437	SETMR_HUMAN	Histone-lysine N-methyltransferase SETMAR OS=Homo sapiens GN=SETMAR PE=1 SV=1	39	76620	5	8.9	6.63	-1.38142	-1.59473	-2.1318	-1.40516	-1.56149	-2.2083	-1.70265	-1.72498	-0.0223341	0.949604	0.0224573
1438	SETX_HUMAN	Probable helicase senataxin OS=Homo sapiens GN=SETX PE=1 SV=3	43	302788	12	7.1	6.88	-2.31578	-1.50774	-1.5042	-1.91017	-1.73771	-1.93344	-1.77591	-1.86044	-0.0845323	0.775382	0.110484
1439	SF3A1_HUMAN	Splicing factor 3A subunit 1 OS=Homo sapiens GN=SF3A1 PE=1 SV=1	41	88831	5	11.3	5.15	-1.22156	-2.3225	-1.98936	-1.15381	-1.40038	-1.71389	-1.84447	-1.42269	0.421781	0.311063	0.507152
1440	SFPQ_HUMAN	Splicing factor, proline- and glutamine-rich OS=Homo sapiens GN=SFPQ PE=1 SV=2	126	76102	4	10.3	9.45	-0.147285	-0.833309	-1.55276	-0.200518	-1.00925	-1.49457	-0.84445	-0.901446	-0.0569954	0.923032	0.0347831
1441	SFR2B_HUMAN	Splicing factor, arginine/serine-rich 2B OS=Homo sapiens GN=SFRS2B PE=1 SV=1	60	32268	2	8.9	11.72	-1.96382	-1.61221	-1.94087	-0.12708	-1.98117	-2.0669	-1.83896	-1.39172	0.447248	0.524943	0.279888
1442	SFRS1_HUMAN	Splicing factor, arginine/serine-rich 1 OS=Homo sapiens GN=SFRS1 PE=1 SV=2	66	27728	4	24.6	10.37	-1.71956	-1.55945	-1.46607	-1.99809	-1.85182	-2.36594	-1.58169	-2.07195	-0.490256	0.0447693	1.34902
1443	SFRS3_HUMAN	Splicing factor, arginine/serine-rich 3 OS=Homo sapiens GN=SFRS3 PE=1 SV=1	78	19318	2	18.3	11.64	0.909889	0.358594	-1.53606	0.242774	0.80443	-1.23327	-0.0891924	-0.0620211	0.0271713	0.978734	0.00933554
1444	SFRS7_HUMAN	Splicing factor, arginine/serine-rich 7 OS=Homo sapiens GN=SFRS7 PE=1 SV=1	81	27350	4	23.5	11.83	-1.54841	-1.99946	-1.853	0	-1.8476	-1.85034	-1.80029	-1.23265	0.567641	0.418849	0.377943
1445	SG269_HUMAN	Tyrosine-protein kinase SgK269 OS=Homo sapiens GN=SGK269 PE=1 SV=4	43	192986	12	10.8	6.46	-1.42319	-1.52788	-1.28626	-1.40057	-2.18591	-1.84472	-1.41244	-1.8104	-0.397959	0.169649	0.77045
1446	SGEF_HUMAN	SH3 domain-containing guanine exchange factor OS=Homo sapiens GN=SGEF PE=1 SV=3	39	97299	7	12.2	9.07	-1.56568	-1.75393	-2.26614	-1.62911	-1.99012	-1.44039	-1.86192	-1.68654	0.175376	0.543148	0.265082
1447	SGIP1_HUMAN	SH3-containing GRB2-like protein 3-interacting protein 1 OS=Homo sapiens GN=SGIP1 PE=1 SV=2	46	89054	6	12.3	8.39	-1.19194	-2.18909	-1.55959	-1.63555	-2.01319	-1.8783	-1.64687	-1.84235	-0.195472	0.564243	0.248534
1448	SHAN3_HUMAN	SH3 and multiple ankyrin repeat domains protein 3 OS=Homo sapiens GN=SHANK3 PE=1 SV=2	74	186181	9	6.8	9.13	-2.08696	-1.80296	-1.21425	-1.14645	-1.73578	-1.82915	-1.70139	-1.57046	0.130929	0.715242	0.145547
1449	SHPRH_HUMAN	E3 ubiquitin-protein ligase SHPRH OS=Homo sapiens GN=SHPRH PE=1 SV=2	32	192957	7	7.3	7.3	-2.09612	-1.71029	-1.78016	-1.2996	-2.01413	-1.5927	-1.86219	-1.63548	0.226712	0.396432	0.401831
1450	SHRM3_HUMAN	Protein Shroom3 OS=Homo sapiens GN=SHROOM3 PE=1 SV=1	37	216528	7	5.7	7.75	-2.18355	-2.11039	-1.93584	-1.65007	-1.44276	-1.795	-2.07659	-1.62928	0.447316	0.0237253	1.62479
1451	SI1L1_HUMAN	Signal-induced proliferation-associated 1-like protein 1 OS=Homo sapiens GN=SIPA1L1 PE=1 SV=4	36	199904	9	8.1	8.4	-1.65027	-1.41028	-1.57937	-1.55528	-1.47308	-1.67694	-1.54664	-1.56843	-0.0217931	0.825488	0.0832892
1452	SI1L2_HUMAN	Signal-induced proliferation-associated 1-like protein 2 OS=Homo sapiens GN=SIPA1L2 PE=1 SV=2	39	190318	9	7.7	6.31	-1.64756	-1.94084	-1.65528	-1.18284	-1.62866	-1.8901	-1.74789	-1.5672	0.180695	0.472237	0.32584
1453	SIG14_HUMAN	Sialic acid-binding Ig-like lectin 14 OS=Homo sapiens GN=SIGLEC14 PE=1 SV=1	32	43942	2	10.6	8.24	-1.1017	-2.14041	-1.45486	-1.80063	-1.8117	-1.62993	-1.56566	-1.74742	-0.181764	0.589772	0.229316
1454	SIGL8_HUMAN	Sialic acid-binding Ig-like lectin 8 OS=Homo sapiens GN=SIGLEC8 PE=2 SV=2	45	54008	5	12.8	8.38	-1.9899	-1.75379	-1.52276	-1.64201	-1.92181	-1.46568	-1.75548	-1.6765	0.0789816	0.697879	0.15622
1455	SIK2_HUMAN	Serine/threonine-protein kinase SIK2 OS=Homo sapiens GN=SIK2 PE=1 SV=1	35	103849	4	7.6	5.7	-1.59013	-1.40862	-1.54396	-1.74933	-1.5576	-1.96587	-1.51424	-1.7576	-0.24336	0.134296	0.871938
1456	SIN3B_HUMAN	Paired amphipathic helix protein Sin3b OS=Homo sapiens GN=SIN3B PE=1 SV=2	35	132983	6	4.6	6.48	-1.49895	-1.79899	-1.78313	-1.57349	-1.44955	-1.50894	-1.69369	-1.51066	0.18303	0.152746	0.81603
1457	SIX4_HUMAN	Homeobox protein SIX4 OS=Homo sapiens GN=SIX4 PE=1 SV=2	32	82882	2	3.6	5.45	-1.86386	-1.74086	-1.86827	-2.16999	-2.20951	-1.25655	-1.82433	-1.87868	-0.0543525	0.871007	0.0599782
1458	SKAP2_HUMAN	Src kinase-associated phosphoprotein 2 OS=Homo sapiens GN=SKAP2 PE=1 SV=1	35	41191	2	6.7	4.55	-1.57058	-1.77557	-1.30798	-1.6943	-2.09288	-1.82373	-1.55138	-1.8703	-0.318928	0.149639	0.824954
1459	SKT_HUMAN	Sickle tail protein homolog OS=Homo sapiens GN=SKT PE=1 SV=2	57	213983	11	9.9	6.59	-2.53016	-1.69824	-1.26019	-1.91439	-1.62766	-2.34421	-1.82953	-1.96209	-0.132559	0.77157	0.112625
1460	SL9A3_HUMAN	Sodium/hydrogen exchanger 3 OS=Homo sapiens GN=SLC9A3 PE=1 SV=2	40	92796	3	6.2	7.05	-1.30607	-1.72412	-1.72039	-1.42767	-1.54038	-1.43006	-1.58353	-1.46604	0.117492	0.459273	0.337929
1461	SLIT1_HUMAN	Slit homolog 1 protein OS=Homo sapiens GN=SLIT1 PE=2 SV=4	40	167816	6	7.9	6.14	-1.77591	-1.64729	-1.59859	-0.722487	-0.862394	-1.98736	-1.67393	-1.19075	0.483184	0.297567	0.526415
1462	SLN13_HUMAN	Schlafen family member 13 OS=Homo sapiens GN=SLFN13 PE=2 SV=1	48	101979	6	14.4	6.55	-0.953627	-1.47155	-1.71901	-1.75257	-1.72478	-1.78117	-1.3814	-1.75284	-0.371442	0.175744	0.75512
1463	SLTM_HUMAN	SAFB-like transcription modulator OS=Homo sapiens GN=SLTM PE=1 SV=2	45	117079	5	7.7	7.7	-1.57312	-1.96175	-1.91901	-1.84573	-1.86198	-1.91742	-1.81796	-1.87504	-0.0570831	0.671462	0.172979
1464	SLX4_HUMAN	Structure-specific endonuclease subunit SLX4 OS=Homo sapiens GN=BTBD12 PE=1 SV=3	37	199889	5	4.2	5.74	-1.87538	-1.87399	-1.96336	-1.21605	-2.55512	-1.98419	-1.90424	-1.91845	-0.014207	0.972622	0.0120561
1465	SMAG1_HUMAN	Protein Smaug homolog 1 OS=Homo sapiens GN=SAMD4A PE=1 SV=3	38	79365	5	7.8	8.61	-1.85433	-1.79979	-1.2718	-1.14451	-1.78212	-2.23718	-1.64197	-1.72127	-0.0792958	0.839646	0.075904
1466	SMC1A_HUMAN	Structural maintenance of chromosomes protein 1A OS=Homo sapiens GN=SMC1A PE=1 SV=2	47	143144	9	10.7	7.51	-1.85612	-1.42895	-0.9319	-1.67079	-1.86435	-2.25625	-1.40566	-1.93046	-0.524806	0.173968	0.759529
1467	SMC5_HUMAN	Structural maintenance of chromosomes protein 5 OS=Homo sapiens GN=SMC5 PE=1 SV=2	43	128726	7	8.4	8.63	-1.80494	-1.64124	-1.5679	-1.52739	-2.15473	-1.74112	-1.67136	-1.80775	-0.136386	0.52686	0.278305
1468	SMCA2_HUMAN	Probable global transcription activator SNF2L2 OS=Homo sapiens GN=SMARCA2 PE=1 SV=2	52	181166	6	4.8	6.76	-2.03565	-1.62037	-1.15557	-1.7503	-1.57541	-1.7247	-1.60387	-1.68347	-0.0796063	0.774723	0.110853
1469	SMCA4_HUMAN	Transcription activator BRG1 OS=Homo sapiens GN=SMARCA4 PE=1 SV=2	56	184530	7	5.9	7.83	-1.57769	-1.93013	-2.22761	-1.93072	-1.64059	-2.16323	-1.91181	-1.91151	0.000292261	0.999091	0.000394988
1470	SMG1_HUMAN	Serine/threonine-protein kinase SMG1 OS=Homo sapiens GN=SMG1 PE=1 SV=2	82	410002	15	5.9	6.05	-1.21861	-1.69506	-2.0253	-1.32379	-2.16559	-1.81919	-1.64632	-1.76952	-0.123197	0.734219	0.134175
1471	SMHD1_HUMAN	Structural maintenance of chromosomes flexible hinge domain-containing protein 1 OS=Homo sapiens GN=SMCHD1 PE=1 SV=2	45	226231	10	7.6	6.95	-1.67608	-1.80087	-1.81022	-1.46564	-1.84055	-1.7312	-1.76239	-1.67913	0.0832629	0.524052	0.280625
1472	SMRC2_HUMAN	SWI/SNF complex subunit SMARCC2 OS=Homo sapiens GN=SMARCC2 PE=1 SV=1	31	132797	3	2.6	5.49	-2.12176	-1.4248	-1.62112	-1.43109	-1.84263	-1.71621	-1.72256	-1.66331	0.0592519	0.817561	0.0874797
1473	SMTN_HUMAN	Smoothelin OS=Homo sapiens GN=SMTN PE=1 SV=5	32	99460	1	1.1	9.16	-1.83127	-2.28834	-0.989851	-1.89361	-1.6164	-1.56806	-1.70315	-1.69269	0.0104611	0.980068	0.00874384
1474	SMYD4_HUMAN	SET and MYND domain-containing protein 4 OS=Homo sapiens GN=SMYD4 PE=2 SV=2	44	89065	9	14.6	6.33	-1.57472	-1.81546	-1.61129	-1.63411	-2.09699	-2.0491	-1.66716	-1.92674	-0.259579	0.190673	0.719711
1475	SN12L_HUMAN	Schlafen family member 12-like OS=Homo sapiens GN=SLFN12L PE=2 SV=2	43	70497	5	9	8.32	-1.67982	-1.96387	-1.8837	-1.29519	-2.00462	-1.97644	-1.84246	-1.75875	0.0837128	0.751574	0.124028
1476	SND1_HUMAN	Staphylococcal nuclease domain-containing protein 1 OS=Homo sapiens GN=SND1 PE=1 SV=1	49	101934	4	7.3	6.74	-1.73426	-2.01123	-1.45171	-0.966264	-2.40718	-2.18245	-1.7324	-1.85197	-0.119566	0.81398	0.0893863
1477	SNED1_HUMAN	Sushi, nidogen and EGF-like domain-containing protein 1 OS=Homo sapiens GN=SNED1 PE=1 SV=2	45	152104	10	12	6.59	-1.59546	-1.91761	-2.08431	-1.77388	-2.2407	-1.33341	-1.86579	-1.78266	0.0831299	0.794549	0.0998791
1478	SNPC4_HUMAN	snRNA-activating protein complex subunit 4 OS=Homo sapiens GN=SNAPC4 PE=1 SV=1	39	159335	4	4.1	8.51	-1.84976	-1.71447	-1.77145	-1.46768	-1.67537	-1.64598	-1.77856	-1.59634	0.182216	0.0740857	1.13027
1479	SNTB1_HUMAN	Beta-1-syntrophin OS=Homo sapiens GN=SNTB1 PE=1 SV=3	39	58025	6	12.3	8.81	-1.72818	-1.27909	-1.0184	-1.57012	-1.40908	-1.76329	-1.34189	-1.58083	-0.238936	0.35977	0.443975
1480	SNX13_HUMAN	Sorting nexin-13 OS=Homo sapiens GN=SNX13 PE=1 SV=4	40	112117	7	8.9	6.15	-1.91094	-1.4953	-2.0663	-1.46683	-1.59516	-1.47529	-1.82418	-1.51243	0.311753	0.15016	0.823445
1481	SNX25_HUMAN	Sorting nexin-25 OS=Homo sapiens GN=SNX25 PE=1 SV=2	34	97883	3	4.9	5.99	-1.94	-1.64382	-1.95102	-1.32879	-1.00925	-1.98223	-1.84495	-1.44009	0.404859	0.253097	0.596713
1482	SNX30_HUMAN	Sorting nexin-30 OS=Homo sapiens GN=SNX30 PE=1 SV=1	46	49645	4	16.2	5.21	-1.28504	-1.54839	-1.71046	-1.70274	-1.10035	-1.87488	-1.51463	-1.55932	-0.0446913	0.874502	0.0582391
1483	SOLO_HUMAN	Protein SOLO OS=Homo sapiens GN=SOLO PE=1 SV=2	57	164543	8	7.7	5.8	-1.43852	-1.76471	-1.40282	-1.58563	-1.48291	-1.50715	-1.53535	-1.52523	0.0101178	0.936457	0.0285122
1484	SON_HUMAN	Protein SON OS=Homo sapiens GN=SON PE=1 SV=3	99	263680	13	9	5.5	-1.8435	-1.36542	-1.89308	-1.73201	-2.12607	-2.04364	-1.70067	-1.96724	-0.266571	0.266577	0.574178
1485	SORC3_HUMAN	VPS10 domain-containing receptor SorCS3 OS=Homo sapiens GN=SORCS3 PE=2 SV=2	35	135670	4	4.3	6.14	-1.41952	-1.27719	-1.74297	-1.5459	-1.45108	-2.11866	-1.47989	-1.70521	-0.225322	0.418307	0.378505
1486	SORL_HUMAN	Sortilin-related receptor OS=Homo sapiens GN=SORL1 PE=1 SV=1	51	248282	7	4.5	5.31	-1.56215	-1.42799	-1.37701	-1.53953	-2.12949	-1.57278	-1.45572	-1.74727	-0.291548	0.217065	0.66341
1487	SOS1_HUMAN	Son of sevenless homolog 1 OS=Homo sapiens GN=SOS1 PE=1 SV=1	48	152368	7	7.6	6.38	-1.90555	-1.28496	-1.58333	-1.40295	-1.58764	-1.69712	-1.59128	-1.56257	0.0287095	0.892099	0.0495869
1488	SPAG1_HUMAN	Sperm-associated antigen 1 OS=Homo sapiens GN=SPAG1 PE=1 SV=3	49	103574	5	8.1	6.46	-1.83524	-1.48502	-1.68598	-1.86119	-2.21105	-2.18637	-1.66875	-2.0862	-0.417458	0.05125	1.29031
1489	SPAT7_HUMAN	Spermatogenesis-associated protein 7 OS=Homo sapiens GN=SPATA7 PE=2 SV=3	41	67677	6	11.5	5.9	-1.45961	-1.70595	-1.11854	-1.50251	-1.90153	-1.78652	-1.42803	-1.73019	-0.302156	0.219098	0.659362
1490	SPB11_HUMAN	Serpin B11 OS=Homo sapiens GN=SERPINB11 PE=2 SV=1	32	44070	2	7.9	8.42	-1.53414	-1.95121	-1.38777	-1.58228	-1.96382	-1.55618	-1.62437	-1.70076	-0.0763882	0.739302	0.131178
1491	SPB12_HUMAN	Serpin B12 OS=Homo sapiens GN=SERPINB12 PE=1 SV=1	45	46247	4	13.1	5.36	-1.97784	-1.69193	-1.5281	-1.50805	-1.9892	-1.30353	-1.73262	-1.60026	0.132361	0.613526	0.212167
1492	SPC25_HUMAN	Kinetochore protein Spc25 OS=Homo sapiens GN=SPC25 PE=1 SV=1	36	26137	4	19.6	7.71	-1.38582	-1.08534	-1.20457	-1.90762	-1.6577	-1.48144	-1.22524	-1.68225	-0.457007	0.039208	1.40663
1493	SPD2A_HUMAN	SH3 and PX domain-containing protein 2A OS=Homo sapiens GN=SH3PXD2A PE=1 SV=1	46	125213	6	7.8	9.01	-2.0433	-1.76569	-1.49105	-1.86669	-1.53074	-1.30305	-1.76668	-1.56683	0.199854	0.431153	0.365368
1494	SPEF2_HUMAN	Sperm flagellar protein 2 OS=Homo sapiens GN=SPEF2 PE=1 SV=2	36	209680	11	7.6	5.4	-1.7365	-2.33786	-1.6802	-1.73984	-1.6574	-1.47186	-1.91819	-1.62303	0.295151	0.259616	0.585669
1495	SPEG_HUMAN	Striated muscle preferentially expressed protein kinase OS=Homo sapiens GN=SPEG PE=1 SV=4	53	354071	11	4.7	8.82	-1.78162	-1.89592	-1.70512	-1.65763	-1.53888	-1.6215	-1.79422	-1.606	0.188217	0.0455877	1.34115
1496	SPG16_HUMAN	Sperm-associated antigen 16 protein OS=Homo sapiens GN=SPAG16 PE=2 SV=2	50	70773	7	20.4	5.9	-1.70594	-1.65177	-2.12201	-1.63276	-1.69528	-2.00815	-1.82657	-1.77873	0.0478396	0.812213	0.0903302
1497	SPG17_HUMAN	Sperm-associated antigen 17 OS=Homo sapiens GN=SPAG17 PE=1 SV=1	50	251584	6	4.9	5.88	-2.00405	-1.29367	-1.33001	-2.27072	-2.01176	-1.67611	-1.54258	-1.9862	-0.443619	0.198391	0.702479
1498	SPG20_HUMAN	Spartin OS=Homo sapiens GN=SPG20 PE=1 SV=1	39	72788	3	5.6	5.66	-2.09247	-1.54009	-1.1624	-2.11001	-1.31306	-2.30761	-1.59832	-1.91023	-0.311905	0.48581	0.313533
1499	SPHM_HUMAN	N-sulphoglucosamine sulphohydrolase OS=Homo sapiens GN=SGSH PE=1 SV=1	32	56659	2	8	6.46	-1.47562	-1.20546	-1.67731	-1.73944	-1.60466	-1.66551	-1.4528	-1.66987	-0.217074	0.201413	0.695912
1500	SPN90_HUMAN	NCK-interacting protein with SH3 domain OS=Homo sapiens GN=NCKIPSD PE=1 SV=1	38	78910	4	6.1	5.94	-2.05827	-1.39339	-1.85718	-1.51737	-2.14579	-2.02594	-1.76962	-1.89637	-0.12675	0.669288	0.174387
1501	SPO11_HUMAN	Meiotic recombination protein SPO11 OS=Homo sapiens GN=SPO11 PE=2 SV=1	51	44508	7	26.3	9.05	-1.77078	-1.93505	-1.69539	-1.98954	-2.01784	-1.64558	-1.80041	-1.88432	-0.0839151	0.578617	0.237609
1502	SPT5H_HUMAN	Transcription elongation factor SPT5 OS=Homo sapiens GN=SUPT5H PE=1 SV=1	48	120925	6	6.2	4.95	-1.69027	-1.90005	-1.69443	-1.54712	-1.48317	-2.03703	-1.76158	-1.68911	0.0724742	0.719691	0.142854
1503	SPT6H_HUMAN	Transcription elongation factor SPT6 OS=Homo sapiens GN=SUPT6H PE=1 SV=2	47	198949	8	6.5	4.81	-1.24384	-2.53334	-1.31368	-1.294	-1.72011	-2.13825	-1.69695	-1.71745	-0.0204964	0.96828	0.0139989
1504	SPTA1_HUMAN	Spectrin alpha chain, erythrocyte OS=Homo sapiens GN=SPTA1 PE=1 SV=4	70	279826	8	4.4	4.95	-1.68198	-1.38843	-1.80522	-1.25023	-2.24497	-1.97874	-1.62521	-1.82465	-0.199434	0.569201	0.244735
1505	SPTA2_HUMAN	Spectrin alpha chain, brain OS=Homo sapiens GN=SPTAN1 PE=1 SV=3	149	284364	13	8.6	5.22	-1.25122	-1.81489	-1.78247	-1.24888	-2.19942	-1.99378	-1.61619	-1.81403	-0.197833	0.593652	0.226468
1506	SPTB1_HUMAN	Spectrin beta chain, erythrocyte OS=Homo sapiens GN=SPTB PE=1 SV=5	59	246316	8	5.2	5.15	-1.86117	-1.38482	-2.00159	-1.24787	-1.84996	-1.96019	-1.74919	-1.68601	0.0631828	0.837945	0.0767843
1507	SPTB2_HUMAN	Spectrin beta chain, brain 1 OS=Homo sapiens GN=SPTBN1 PE=1 SV=2	175	274439	14	8.8	5.39	-1.25122	-1.88905	-0.91615	-1.24888	-1.83918	-1.61735	-1.35214	-1.56847	-0.216328	0.551637	0.258346
1508	SPTCS_HUMAN	Spatacsin OS=Homo sapiens GN=SPG11 PE=1 SV=2	80	278629	9	4.4	5.63	-1.5377	-1.83205	-1.63483	-1.73201	-1.49837	-1.77602	-1.66819	-1.6688	-0.000605226	0.996284	0.00161685
1509	SPTN2_HUMAN	Spectrin beta chain, brain 2 OS=Homo sapiens GN=SPTBN2 PE=1 SV=2	39	271127	5	2.3	5.79	-1.71897	-1.99561	-1.78049	-1.4537	-1.59888	-1.06309	-1.83169	-1.37189	0.4598	0.0636094	1.19648
1510	SPTN4_HUMAN	Spectrin beta chain, brain 3 OS=Homo sapiens GN=SPTBN4 PE=1 SV=2	47	288808	11	7.8	5.72	-2.03666	-1.8514	-1.81554	-1.27807	-2.11118	-2.11358	-1.9012	-1.83428	0.0669246	0.826722	0.0826406
1511	SPTN5_HUMAN	Spectrin beta chain, brain 4 OS=Homo sapiens GN=SPTBN5 PE=2 SV=1	60	416579	11	4.9	6.23	-1.89553	-1.34784	-1.62325	-1.7423	-1.5727	-2.47604	-1.62221	-1.93035	-0.30814	0.388933	0.410126
1512	SRCAP_HUMAN	Helicase SRCAP OS=Homo sapiens GN=SRCAP PE=1 SV=2	41	343313	5	2.6	5.69	-1.2523	-2.16711	-1.7888	-1.88416	-1.42133	-1.81222	-1.73607	-1.70591	0.0301634	0.925209	0.0337602
1513	SREC2_HUMAN	Scavenger receptor class F member 2 OS=Homo sapiens GN=SCARF2 PE=1 SV=3	38	91660	6	11.1	8.71	-1.50002	-2.08684	-2.00111	-1.59418	-2.09769	-1.98295	-1.86266	-1.89161	-0.0289496	0.909098	0.0413892
1514	SRP14_HUMAN	Signal recognition particle 14 kDa protein OS=Homo sapiens GN=SRP14 PE=1 SV=2	47	14561	1	10.3	10.05	-1.60151	-1.93011	-1.46791	-2.04522	0.399937	-1.90671	-1.66651	-1.184	0.482514	0.581107	0.235744
1515	SRP54_HUMAN	Signal recognition particle 54 kDa protein OS=Homo sapiens GN=SRP54 PE=1 SV=1	37	55668	5	13.3	8.87	-1.45509	-1.35316	-1.89517	-1.14842	-2.34404	-2.45491	-1.56781	-1.98246	-0.41465	0.409054	0.388219
1516	SRPX_HUMAN	Sushi repeat-containing protein SRPX OS=Homo sapiens GN=SRPX PE=2 SV=1	34	51538	5	14.7	8.98	-1.64779	-1.46074	-1.678	-1.6757	-1.79389	-1.2521	-1.59551	-1.5739	0.0216076	0.909214	0.0413337
1517	SRRM2_HUMAN	Serine/arginine repetitive matrix protein 2 OS=Homo sapiens GN=SRRM2 PE=1 SV=2	70	299438	11	6.4	12.05	-1.9513	-1.87003	-1.6832	-1.56448	-1.59432	-1.97199	-1.83484	-1.71026	0.12458	0.461992	0.335365
1518	SSH2_HUMAN	Protein phosphatase Slingshot homolog 2 OS=Homo sapiens GN=SSH2 PE=1 SV=1	40	158116	5	4.8	5.26	-1.44932	-1.7068	-1.89511	-1.76432	-1.41337	-2.09884	-1.68374	-1.75884	-0.0751004	0.766562	0.115453
1519	SSPO_HUMAN	SCO-spondin OS=Homo sapiens GN=SSPO PE=2 SV=1	125	547133	26	8.6	5.66	-2.29517	-1.73133	-1.56229	-1.26878	-1.49213	-1.87387	-1.86293	-1.54493	0.318001	0.324577	0.488682
1520	ST5_HUMAN	Suppression of tumorigenicity 5 protein OS=Homo sapiens GN=ST5 PE=1 SV=2	37	126419	4	4.4	9.35	-1.36929	-1.54418	-2.04293	-1.51797	-1.23846	-1.89618	-1.65213	-1.55087	0.101264	0.733721	0.134469
1521	STA13_HUMAN	StAR-related lipid transfer protein 13 OS=Homo sapiens GN=STARD13 PE=1 SV=2	42	124889	5	7.3	6.57	-2.09534	-2.0403	-1.59889	-1.78275	-2.67104	-1.84258	-1.91151	-2.09879	-0.187278	0.597364	0.223761
1522	STAB1_HUMAN	Stabilin-1 OS=Homo sapiens GN=STAB1 PE=1 SV=2	67	275294	16	10.3	6.05	-1.80587	-2.13926	-1.33771	-1.37214	-1.10086	-2.08778	-1.76095	-1.52026	0.240686	0.556014	0.254914
1523	STAB2_HUMAN	Stabilin-2 OS=Homo sapiens GN=STAB2 PE=1 SV=3	38	276805	10	7.3	6	-1.83137	-1.6586	-1.11056	-2.03421	-1.84511	-2.06406	-1.53351	-1.98113	-0.447614	0.12091	0.917539
1524	STAG1_HUMAN	Cohesin subunit SA-1 OS=Homo sapiens GN=STAG1 PE=1 SV=3	39	144336	8	11.7	5.4	-1.76714	-1.66633	-1.0619	-1.30581	-1.40747	-1.75707	-1.49846	-1.49012	0.00833869	0.975874	0.0106061
1525	STAG2_HUMAN	Cohesin subunit SA-2 OS=Homo sapiens GN=STAG2 PE=1 SV=3	57	141235	6	8.4	5.27	-1.45968	-1.88862	-1.69321	-1.51898	-1.73038	-2.25465	-1.6805	-1.83467	-0.154168	0.572848	0.241961
1526	STAG3_HUMAN	Cohesin subunit SA-3 OS=Homo sapiens GN=STAG3 PE=1 SV=2	48	138946	9	11.2	5.23	-1.8043	-1.69336	-1.56484	-1.85867	-1.43587	-1.56633	-1.6875	-1.62029	0.0672122	0.662542	0.178786
1527	STAR9_HUMAN	StAR-related lipid transfer protein 9 OS=Homo sapiens GN=STARD9 PE=2 SV=2	89	506435	17	6	6.02	-1.97548	-1.62553	-1.81685	-1.40007	-2.16667	-1.71755	-1.80595	-1.76143	0.0445241	0.864258	0.0633568
1528	STB5L_HUMAN	Syntaxin-binding protein 5-like OS=Homo sapiens GN=STXBP5L PE=2 SV=2	42	131802	7	10	6.51	-1.63751	-1.91116	-1.46099	-1.21184	-1.98561	-1.80988	-1.66989	-1.66911	0.000778476	0.997824	0.00094603
1529	STIL_HUMAN	SCL-interrupting locus protein OS=Homo sapiens GN=STIL PE=1 SV=2	43	142864	6	7.9	6.01	0.850069	1.41483	1.44662	-1.99767	-1.92209	-1.76009	1.23717	-1.89328	-3.13045	0.000109445	3.9608
1530	STMN1_HUMAN	Stathmin OS=Homo sapiens GN=STMN1 PE=1 SV=3	101	17292	4	27.5	5.76	0.438791	0.49247	0.569874	0.889592	0.287343	0.275384	0.500378	0.484106	-0.0162719	0.940923	0.0264457
1531	STRUM_HUMAN	WASH complex subunit strumpellin OS=Homo sapiens GN=KIAA0196 PE=1 SV=1	47	134201	8	9.6	6.54	-1.9412	-1.58777	-2.02661	-2.32424	-1.45964	-2.35454	-1.85186	-2.04614	-0.194282	0.579566	0.236897
1532	STX16_HUMAN	Syntaxin-16 OS=Homo sapiens GN=STX16 PE=1 SV=3	32	37008	2	8.6	5.75	-1.29476	-1.95067	-1.47785	-1.74953	-2.23476	-2.16014	-1.57443	-2.04814	-0.473711	0.127427	0.89474
1533	STX7_HUMAN	Syntaxin-7 OS=Homo sapiens GN=STX7 PE=1 SV=4	32	29797	3	22.6	5.41	-1.49686	-2.0195	-1.92573	-1.53386	-1.7073	-1.90187	-1.81403	-1.71434	0.0996848	0.632438	0.198982
1534	STXB1_HUMAN	Syntaxin-binding protein 1 OS=Homo sapiens GN=STXBP1 PE=1 SV=1	56	67526	7	17.7	6.49	-2.0434	-1.84692	-1.09405	-1.25254	-2.70243	-1.88847	-1.66145	-1.94781	-0.286359	0.604211	0.218812
1535	STXB5_HUMAN	Syntaxin-binding protein 5 OS=Homo sapiens GN=STXBP5 PE=1 SV=1	38	127492	2	3.5	6.96	-1.59231	-1.25556	-1.89561	-1.9558	-1.65371	-2.05707	-1.58116	-1.88886	-0.307699	0.236271	0.62659
1536	SUCB1_HUMAN	Succinyl-CoA ligase [ADP-forming] subunit beta, mitochondrial OS=Homo sapiens GN=SUCLA2 PE=1 SV=3	32	50285	3	11.2	7.05	-1.88348	-1.53522	-1.51778	-1.85644	-1.49817	-1.68997	-1.6455	-1.68152	-0.0360289	0.830588	0.0806142
1537	SULF1_HUMAN	Extracellular sulfatase Sulf-1 OS=Homo sapiens GN=SULF1 PE=1 SV=1	53	100962	6	11.1	9.23	-1.82992	-2.0785	-1.59633	-1.83066	-2.15724	-1.60838	-1.83492	-1.86543	-0.0305125	0.892332	0.0494737
1538	SVEP1_HUMAN	Sushi, von Willebrand factor type A, EGF and pentraxin domain-containing protein 1 OS=Homo sapiens GN=SVEP1 PE=1 SV=2	92	390248	18	8.7	5.32	-1.78496	-1.43475	-2.22155	-1.3082	-2.3252	-1.85882	-1.81375	-1.83074	-0.016983	0.96575	0.0151352
1539	SVIL_HUMAN	Supervillin OS=Homo sapiens GN=SVIL PE=1 SV=2	34	247593	6	4.7	6.55	-1.56704	-1.58808	-1.19861	-1.69359	-1.70466	-2.07894	-1.45125	-1.82573	-0.374483	0.104548	0.980683
1540	SYC2L_HUMAN	Synaptonemal complex protein 2-like OS=Homo sapiens GN=SYCP2L PE=1 SV=2	38	93541	3	5.3	5.57	-1.42791	-1.6327	-2.1637	-1.72747	-1.79505	-2.01183	-1.74144	-1.84479	-0.103349	0.683348	0.165358
1541	SYCP1_HUMAN	Synaptonemal complex protein 1 OS=Homo sapiens GN=SYCP1 PE=1 SV=2	44	114121	7	11.3	5.78	-1.06258	-1.16048	-1.81254	-1.83293	-1.91053	-1.42232	-1.3452	-1.72193	-0.376728	0.249543	0.602855
1542	SYCP2_HUMAN	Synaptonemal complex protein 2 OS=Homo sapiens GN=SYCP2 PE=2 SV=2	53	175529	7	7.3	9.01	-1.73008	-1.81925	-1.98614	-1.6273	-2.00356	-1.77499	-1.84515	-1.80195	0.0432074	0.761059	0.118582
1543	SYDE2_HUMAN	Rho GTPase-activating protein SYDE2 OS=Homo sapiens GN=SYDE2 PE=1 SV=1	52	124869	5	6.2	8.45	-1.89594	-1.81948	-1.58197	-1.69455	-2.18809	-1.60247	-1.7658	-1.82837	-0.0625722	0.775329	0.110514
1544	SYEP_HUMAN	Bifunctional aminoacyl-tRNA synthetase OS=Homo sapiens GN=EPRS PE=1 SV=5	47	170483	5	3.2	7.02	-1.99485	-1.97466	-1.3519	-1.72615	-1.59574	-2.03974	-1.7738	-1.78721	-0.0134078	0.959605	0.0179074
1545	SYGP1_HUMAN	Ras GTPase-activating protein SynGAP OS=Homo sapiens GN=SYNGAP1 PE=1 SV=4	36	148191	6	7.6	9.12	-1.25122	-1.30214	-1.89113	-2.06826	-1.90382	-1.46484	-1.4815	-1.8123	-0.330807	0.292499	0.533875
1546	SYLC_HUMAN	Leucyl-tRNA synthetase, cytoplasmic OS=Homo sapiens GN=LARS PE=1 SV=2	33	134379	2	2.5	6.95	-1.32574	-1.50736	-1.21344	-1.29284	-1.85369	-2.0139	-1.34885	-1.72015	-0.3713	0.188917	0.723729
1547	SYMC_HUMAN	Methionyl-tRNA synthetase, cytoplasmic OS=Homo sapiens GN=MARS PE=1 SV=2	41	101052	3	4.8	5.82	-2.29201	-1.15041	-1.48504	-1.57407	-2.12016	-1.95125	-1.64249	-1.88183	-0.239339	0.558337	0.253103
1548	SYNE1_HUMAN	Nesprin-1 OS=Homo sapiens GN=SYNE1 PE=1 SV=3	146	1010398	33	5	5.38	-1.61575	-1.44145	-1.36582	-1.36061	-2.33676	-2.12316	-1.47434	-1.94018	-0.465837	0.201833	0.695009
1549	SYNE2_HUMAN	Nesprin-2 OS=Homo sapiens GN=SYNE2 PE=1 SV=3	79	795944	19	4.9	5.26	-1.64039	-1.54004	-1.77748	-1.28407	-1.30811	-2.26843	-1.65264	-1.6202	0.0324318	0.926751	0.0330368
1550	SYNE3_HUMAN	Nesprin-3 OS=Homo sapiens GN=C14orf49 PE=1 SV=2	61	112146	5	6.6	5.88	0.953627	1.59364	0.974312	-1.88578	-1.87167	-1.95082	1.17386	-1.90276	-3.07662	0.000129599	3.8874
1551	SYNEM_HUMAN	Synemin OS=Homo sapiens GN=SYNM PE=1 SV=2	34	172663	6	6.3	5.09	-1.71539	-1.67372	-1.76851	-2.01423	-1.71074	-1.9045	-1.71921	-1.87649	-0.157282	0.16558	0.780992
1552	SYNJ2_HUMAN	Synaptojanin-2 OS=Homo sapiens GN=SYNJ2 PE=1 SV=3	34	165435	4	3.3	6.96	-2.3763	-1.81737	-2.25589	-2.24925	-1.60423	-2.36039	-2.14985	-2.07129	0.0785653	0.800219	0.0967911
1553	SYQ_HUMAN	Glutaminyl-tRNA synthetase OS=Homo sapiens GN=QARS PE=1 SV=1	37	87743	5	11.2	6.71	-1.50915	-1.5704	-1.41483	-1.5937	-2.05954	-1.87132	-1.49813	-1.84152	-0.343392	0.0737932	1.13198
1554	SYRC_HUMAN	Arginyl-tRNA synthetase, cytoplasmic OS=Homo sapiens GN=RARS PE=1 SV=2	44	75331	7	15.5	6.26	-1.91408	-1.66649	-1.74838	-1.31349	-1.78176	-2.02637	-1.77632	-1.70721	0.069113	0.770568	0.113189
1555	T131L_HUMAN	Transmembrane protein 131-like OS=Homo sapiens GN=KIAA0922 PE=1 SV=2	43	179225	9	8.5	6.43	-1.50338	-1.80562	-2.09102	-1.56655	-1.78012	-2.36184	-1.80001	-1.90283	-0.102826	0.742489	0.12931
1556	T194A_HUMAN	Transmembrane protein 194A OS=Homo sapiens GN=TMEM194A PE=1 SV=2	41	50607	3	12.6	6.56	-1.50598	-0.372324	-1.98838	-1.62539	-2.17106	-1.21831	-1.2889	-1.67159	-0.38269	0.526859	0.278306
1557	TACC2_HUMAN	Transforming acidic coiled-coil-containing protein 2 OS=Homo sapiens GN=TACC2 PE=1 SV=3	38	309237	8	4.9	4.71	-1.73016	-1.8757	-1.66539	-1.85179	-1.17584	-1.8825	-1.75708	-1.63671	0.120372	0.640769	0.193299
1558	TAF2_HUMAN	Transcription initiation factor TFIID subunit 2 OS=Homo sapiens GN=TAF2 PE=1 SV=3	39	136883	6	8.3	8.45	1.7653	0.688442	1.63251	-1.74603	-2.10214	-2.17497	1.36208	-2.00771	-3.3698	0.000756812	3.12101
1559	TAGL2_HUMAN	Transgelin-2 OS=Homo sapiens GN=TAGLN2 PE=1 SV=3	106	22377	4	29.6	8.41	0.783757	-1.85388	-1.91127	0.155534	-1.51791	-1.61502	-0.993798	-0.992465	0.00133278	0.999056	0.000410309
1560	TANC1_HUMAN	Protein TANC1 OS=Homo sapiens GN=TANC1 PE=1 SV=2	59	202066	9	8	8.63	-1.73661	-1.74819	-2.0094	-1.80141	-2.18389	-2.26064	-1.8314	-2.08198	-0.250583	0.209287	0.679258
1561	TANC2_HUMAN	Protein TANC2 OS=Homo sapiens GN=TANC2 PE=1 SV=3	42	219512	8	6.8	8.31	-2.06885	-2.20423	-1.24002	-1.64894	-1.90002	-2.26268	-1.8377	-1.93721	-0.09951	0.790339	0.102187
1562	TAOK1_HUMAN	Serine/threonine-protein kinase TAO1 OS=Homo sapiens GN=TAOK1 PE=1 SV=1	42	115997	4	5.4	7.3	-1.63914	-1.71494	-1.80197	-1.75951	-1.8323	-2.14789	-1.71868	-1.91324	-0.194553	0.203562	0.691304
1563	TARA_HUMAN	TRIO and F-actin-binding protein OS=Homo sapiens GN=TRIOBP PE=1 SV=3	41	261217	10	6.1	8.86	-1.95096	-2.34744	-1.9244	-1.40754	-1.88074	-1.56848	-2.07427	-1.61892	0.455349	0.0797637	1.09819
1564	TAU_HUMAN	Microtubule-associated protein tau OS=Homo sapiens GN=MAPT PE=1 SV=4	43	78830	6	10.3	6.25	-2.03751	-1.57697	-1.88009	-1.57649	-1.52277	-1.81924	-1.83152	-1.6395	0.19202	0.304176	0.516875
1565	TB182_HUMAN	182 kDa tankyrase-1-binding protein OS=Homo sapiens GN=TNKS1BP1 PE=1 SV=3	39	181671	10	9.4	4.77	-2.37086	-1.0576	-1.46878	-1.12925	-1.42243	-2.25962	-1.63241	-1.60377	0.0286476	0.958298	0.0184993
1566	TBA1A_HUMAN	Tubulin alpha-1A chain OS=Homo sapiens GN=TUBA1A PE=1 SV=1	655	50104	13	39.9	4.94	1.6346	1.83456	1.79727	2.07635	1.59988	1.15546	1.75548	1.61056	-0.144913	0.623511	0.205156
1567	TBA1B_HUMAN	Tubulin alpha-1B chain OS=Homo sapiens GN=TUBA1B PE=1 SV=1	715	50120	14	41.5	4.94	-2.3181	-1.82645	-1.79727	2.13576	1.59195	1.15546	-1.9806	1.62772	3.60833	0.000397683	3.40046
1568	TBA1C_HUMAN	Tubulin alpha-1C chain OS=Homo sapiens GN=TUBA1C PE=1 SV=1	569	49863	14	37	4.96	1.4377	1.73146	1.68881	-1.80979	-1.49905	-1.57002	1.61932	-1.62629	-3.24561	1.58904e-05	4.79886
1569	TBA3C_HUMAN	Tubulin alpha-3C/D chain OS=Homo sapiens GN=TUBA3C PE=1 SV=3	548	49928	12	37.3	4.97	-2.07091	-1.88305	-1.521	1.87976	1.84856	-0.592979	-1.82499	1.04511	2.8701	0.0263443	1.57931
1570	TBA3E_HUMAN	Tubulin alpha-3E chain OS=Homo sapiens GN=TUBA3E PE=1 SV=2	553	49827	14	40.9	5	-1.53785	0.488354	-2.70719	1.88366	2.2613	2.30139	-1.25223	2.14879	3.40101	0.0226174	1.64556
1571	TBA4A_HUMAN	Tubulin alpha-4A chain OS=Homo sapiens GN=TUBA4A PE=1 SV=1	272	49892	8	32.6	4.95	1.92589	1.92334	1.09758	-1.89874	-1.62745	-2.05232	1.64893	-1.8595	-3.50844	0.000315238	3.50136
1572	TBA8_HUMAN	Tubulin alpha-8 chain OS=Homo sapiens GN=TUBA8 PE=1 SV=1	334	50062	7	23.4	4.94	0.474601	0.798546	0.875356	-1.30467	-0.58668	-1.62678	0.716168	-1.17271	-1.88888	0.00466398	2.33124
1573	TBB1_HUMAN	Tubulin beta-1 chain OS=Homo sapiens GN=TUBB1 PE=1 SV=1	95	50295	5	15.7	5.05	0.177004	0.372324	0.293242	0.107445	-2.61937	-0.621957	0.280857	-1.04463	-1.32548	0.180047	0.744615
1574	TBB2A_HUMAN	Tubulin beta-2A chain OS=Homo sapiens GN=TUBB2A PE=1 SV=1	756	49875	18	49.9	4.78	0.622848	-2.25204	-1.90884	2.14385	2.21857	3.00737	-1.17934	2.4566	3.63594	0.0185119	1.73255
1575	TBB2B_HUMAN	Tubulin beta-2B chain OS=Homo sapiens GN=TUBB2B PE=1 SV=1	780	49921	18	49.9	4.78	2.11398	1.72225	1.68881	2.20294	1.49005	1.15546	1.84168	1.61615	-0.225532	0.540787	0.266974
1576	TBB2C_HUMAN	Tubulin beta-2C chain OS=Homo sapiens GN=TUBB2C PE=1 SV=1	965	49799	23	58.7	4.79	2.11771	1.61358	1.56382	2.38029	1.59988	1.17058	1.76504	1.71692	-0.048119	0.909104	0.0413864
1577	TBB3_HUMAN	Tubulin beta-3 chain OS=Homo sapiens GN=TUBB3 PE=1 SV=2	572	50400	15	47.3	4.83	1.71623	-1.90731	1.25465	1.87188	-1.92285	0.987316	0.354524	0.312116	-0.0424083	0.980318	0.00863307
1578	TBB4_HUMAN	Tubulin beta-4 chain OS=Homo sapiens GN=TUBB4 PE=1 SV=2	722	49554	18	45.7	4.78	-1.90283	-1.84975	-1.92881	2.02424	1.2613	0.824011	-1.8938	1.36985	3.26365	0.00074825	3.12595
1579	TBB4Q_HUMAN	Putative tubulin beta-4q chain OS=Homo sapiens GN=TUBB4Q PE=5 SV=1	126	48403	6	17.1	5.11	0.508745	-1.50677	0.276632	0.638666	0	-1.60088	-0.240466	-0.320737	-0.0802715	0.934767	0.0292967
1580	TBB5_HUMAN	Tubulin beta chain OS=Homo sapiens GN=TUBB PE=1 SV=2	1101	49639	23	59	4.78	2.39133	1.94051	1.80646	2.60796	2.05746	1.561	2.0461	2.07547	0.029377	0.937197	0.028169
1581	TBB6_HUMAN	Tubulin beta-6 chain OS=Homo sapiens GN=TUBB6 PE=1 SV=1	251	49825	6	19.1	4.77	1.32612	0.532661	0.276632	1.19871	0.58668	0.317087	0.711806	0.700827	-0.0109793	0.979903	0.00881682
1582	TBB8_HUMAN	Tubulin beta-8 chain OS=Homo sapiens GN=TUBB8 PE=1 SV=2	185	49744	6	20.5	4.79	1.20749	-1.87547	0.276632	-1.30478	0.58668	-0.0294861	-0.13045	-0.249196	-0.118746	0.916936	0.0376611
1583	TBB8B_HUMAN	Tubulin beta-8 chain B OS=Homo sapiens PE=1 SV=1	132	49541	5	14.9	4.75	-1.0659	1.81248	0.293242	-2.10077	0.326649	-1.76308	0.346607	-1.17907	-1.52567	0.246834	0.607595
1584	TBC30_HUMAN	TBC1 domain family member 30 OS=Homo sapiens GN=TBC1D30 PE=2 SV=2	48	102679	9	13.7	8.57	-1.84918	-1.81541	-1.73465	-1.52698	-1.87202	-1.36209	-1.79975	-1.58703	0.212716	0.239411	0.620855
1585	TBCD_HUMAN	Tubulin-specific chaperone D OS=Homo sapiens GN=TBCD PE=1 SV=1	57	132443	7	9.1	5.83	-1.33989	-1.33393	-1.63198	-1.43808	-1.72843	-1.44255	-1.43527	-1.53636	-0.101091	0.502954	0.298472
1586	TBCD5_HUMAN	TBC1 domain family member 5 OS=Homo sapiens GN=TBC1D5 PE=1 SV=1	37	88949	5	9.7	6.1	-1.76534	-1.39795	-1.23273	-1.21767	-1.80343	-1.73409	-1.46534	-1.58506	-0.119724	0.647704	0.188623
1587	TBCD8_HUMAN	TBC1 domain family member 8 OS=Homo sapiens GN=TBC1D8 PE=1 SV=3	32	130752	5	6.9	5.32	-1.48534	-1.54751	-1.66421	-1.46429	-1.50279	-1.96924	-1.56569	-1.64544	-0.0797496	0.664389	0.177577
1588	TCHP_HUMAN	Trichoplein keratin filament-binding protein OS=Homo sapiens GN=TCHP PE=1 SV=1	31	61034	4	11.8	6.2	-1.91672	-1.98544	-1.5197	-1.84526	-2.17245	-1.54739	-1.80728	-1.85503	-0.0477462	0.846754	0.0722429
1589	TCPB_HUMAN	T-complex protein 1 subunit beta OS=Homo sapiens GN=CCT2 PE=1 SV=4	67	57452	4	12.3	6.01	-1.64041	-0.499306	-0.419977	-0.483132	-0.682596	-1.32517	-0.853231	-0.830301	0.0229299	0.963351	0.0162153
1590	TCPE_HUMAN	T-complex protein 1 subunit epsilon OS=Homo sapiens GN=CCT5 PE=1 SV=1	92	59633	6	13.3	5.45	0.444882	0.499306	1.32633	-0.483132	-2.05492	-1.7824	0.756839	-1.44015	-2.19699	0.0174635	1.75787
1591	TCPG_HUMAN	T-complex protein 1 subunit gamma OS=Homo sapiens GN=CCT3 PE=1 SV=4	99	60495	6	19.4	6.1	-1.5007	-0.649494	-2.30476	-0.610213	-0.829477	-1.75341	-1.48498	-1.06437	0.420618	0.516976	0.28653
1592	TCPH_HUMAN	T-complex protein 1 subunit eta OS=Homo sapiens GN=CCT7 PE=1 SV=2	44	59329	4	14	7.55	-1.25968	-1.50556	-1.48803	-0.483132	-1.95153	-2.12881	-1.41776	-1.52116	-0.103402	0.854151	0.0684653
1593	TCPQ_HUMAN	T-complex protein 1 subunit theta OS=Homo sapiens GN=CCT8 PE=1 SV=4	124	59583	5	14.4	5.42	-0.444882	-1.65903	-1.27355	-0.0606481	-1.96046	-1.80183	-1.12582	-1.27431	-0.148495	0.84372	0.0738018
1594	TCPR1_HUMAN	Tectonin beta-propeller repeat-containing protein 1 OS=Homo sapiens GN=TECPR1 PE=1 SV=1	31	129614	3	2.8	5.83	-1.19765	-1.9218	-1.64125	-1.96685	-1.60943	-2.24901	-1.5869	-1.94176	-0.354862	0.274519	0.561427
1595	TDR12_HUMAN	Tudor domain-containing protein 12 OS=Homo sapiens GN=TDRD12 PE=2 SV=2	42	132493	8	11.6	6.3	-1.45067	-1.68316	-0.912278	-1.34858	-1.86771	-1.57216	-1.3487	-1.59615	-0.247447	0.416538	0.380345
1596	TDRD1_HUMAN	Tudor domain-containing protein 1 OS=Homo sapiens GN=TDRD1 PE=1 SV=2	38	131939	6	8.1	5.96	-1.49245	-1.70458	-1.83481	-1.52173	-1.86605	-1.51489	-1.67728	-1.63422	0.0430555	0.792286	0.101118
1597	TDRD3_HUMAN	Tudor domain-containing protein 3 OS=Homo sapiens GN=TDRD3 PE=1 SV=1	36	73140	4	6.6	9.27	-2.32704	-1.77408	-1.30367	-0.852171	-1.89493	-1.45825	-1.80159	-1.40178	0.39981	0.398019	0.400096
1598	TDRD6_HUMAN	Tudor domain-containing protein 6 OS=Homo sapiens GN=TDRD6 PE=2 SV=2	38	236367	13	7.5	5.14	-1.87566	-1.91518	-1.41316	-1.27103	-1.90293	-1.79293	-1.73467	-1.65563	0.0790354	0.770265	0.11336
1599	TDT_HUMAN	DNA nucleotidylexotransferase OS=Homo sapiens GN=DNTT PE=1 SV=2	52	58400	5	11.2	8.54	-1.7301	-2.75106	-1.76167	1.21327	1.87307	1.30296	-2.08094	1.4631	3.54404	0.000843547	3.07389
1600	TEC_HUMAN	Tyrosine-protein kinase Tec OS=Homo sapiens GN=TEC PE=1 SV=2	45	73534	7	16.6	8.69	1.36684	1.31209	1.70891	-1.91206	-2.83731	-1.40627	1.46261	-2.05188	-3.5145	0.00129748	2.8869
1601	TEN1_HUMAN	Teneurin-1 OS=Homo sapiens GN=ODZ1 PE=1 SV=2	52	304817	10	5.9	5.98	-2.11493	-1.29704	-2.20764	1.24308	1.58868	-0.949603	-1.8732	0.627387	2.50059	0.0417005	1.37986
1602	TEN3_HUMAN	Teneurin-3 OS=Homo sapiens GN=ODZ3 PE=2 SV=3	41	300760	7	3.9	5.99	-1.54391	-1.2744	-1.53196	-1.01222	-1.74843	-2.07551	-1.45009	-1.61205	-0.161963	0.645862	0.18986
1603	TEN4_HUMAN	Teneurin-4 OS=Homo sapiens GN=ODZ4 PE=2 SV=2	63	307761	10	6.1	6.1	-1.21843	-1.35709	-1.61408	-2.17643	-1.77888	-1.73826	-1.39653	-1.89786	-0.501328	0.0508044	1.2941
1604	TENA_HUMAN	Tenascin OS=Homo sapiens GN=TNC PE=1 SV=3	75	240700	8	6.6	4.79	-1.69637	-1.04115	-1.80963	-1.64192	-2.13755	-2.01332	-1.51572	-1.93093	-0.415208	0.214942	0.667679
1605	TENC1_HUMAN	Tensin-like C1 domain-containing phosphatase OS=Homo sapiens GN=TENC1 PE=1 SV=2	48	152485	6	7.2	8.67	-1.74789	-1.59919	-1.95444	-1.46777	-1.61975	-2.01446	-1.76717	-1.70066	0.0665113	0.747425	0.126433
1606	TENN_HUMAN	Tenascin-N OS=Homo sapiens GN=TNN PE=1 SV=2	39	143944	7	6.9	5.41	-2.11182	-1.88074	-1.38596	-1.92074	-1.75785	-1.719	-1.79284	-1.7992	-0.00635457	0.978616	0.00938759
1607	TENR_HUMAN	Tenascin-R OS=Homo sapiens GN=TNR PE=1 SV=2	50	149453	5	6.9	4.71	-1.62493	-1.71341	-2.10367	-1.61613	-1.64961	-1.60334	-1.81401	-1.62302	0.190981	0.265664	0.575667
1608	TENS1_HUMAN	Tensin-1 OS=Homo sapiens GN=TNS1 PE=1 SV=2	47	185586	7	6.5	7.55	-1.64964	-1.94429	-1.97735	-1.24888	-2.1463	-2.3576	-1.85709	-1.91759	-0.0605001	0.87312	0.0589263
1609	TENX_HUMAN	Tenascin-X OS=Homo sapiens GN=TNXB PE=1 SV=3	69	464034	17	6.1	5.19	-1.77969	-1.9788	-1.36495	-1.47393	-2.22855	-1.7769	-1.70781	-1.82646	-0.118647	0.697749	0.156301
1610	TEP1_HUMAN	Telomerase protein component 1 OS=Homo sapiens GN=TEP1 PE=1 SV=2	42	290307	10	6.9	8.26	-1.8973	-1.19884	-2.07153	-1.72624	-1.67247	-1.76708	-1.72256	-1.72193	0.000627836	0.998243	0.000763595
1611	TERA_HUMAN	Transitional endoplasmic reticulum ATPase OS=Homo sapiens GN=VCP PE=1 SV=4	189	89266	10	19	5.14	0.438791	-0.833309	-1.9416	-0.0606481	-1.00925	-1.6243	-0.778707	-0.898065	-0.119358	0.891896	0.0496856
1612	TERT_HUMAN	Telomerase reverse transcriptase OS=Homo sapiens GN=TERT PE=1 SV=1	45	126916	4	4.3	10.54	-1.45886	-1.54737	-1.73426	-1.32226	-1.92387	-1.62001	-1.58016	-1.62205	-0.0418841	0.837751	0.0768848
1613	TET1_HUMAN	Methylcytosine dioxygenase TET1 OS=Homo sapiens GN=TET1 PE=1 SV=2	56	235162	8	4.7	8.53	-1.3466	-1.52035	-1.86411	-1.52711	-1.89054	-1.90607	-1.57702	-1.77457	-0.197552	0.370703	0.430974
1614	TET2_HUMAN	Probable methylcytosine dioxygenase TET2 OS=Homo sapiens GN=TET2 PE=1 SV=3	49	223671	9	6.8	8.22	-1.30598	-1.39751	-2.04575	-1.79806	-1.72129	-1.49546	-1.58308	-1.6716	-0.08852	0.74108	0.130135
1615	TET3_HUMAN	Probable methylcytosine dioxygenase TET3 OS=Homo sapiens GN=TET3 PE=2 SV=3	45	179238	9	8.9	7.01	-2.38888	-1.35358	-1.43495	-1.66138	-1.67915	-2.06944	-1.72581	-1.80332	-0.0775184	0.839191	0.0761393
1616	TEX14_HUMAN	Testis-expressed protein 14 OS=Homo sapiens GN=TEX14 PE=2 SV=2	52	167796	7	8.2	5.04	-1.59102	-2.04103	-1.57518	-1.89714	-2.21663	-1.74692	-1.73575	-1.95356	-0.217819	0.350307	0.455551
1617	TF7L1_HUMAN	Transcription factor 7-like 1 OS=Homo sapiens GN=TCF7L1 PE=2 SV=1	36	62592	5	13.1	9	1.7136	1.07269	1.49751	-1.88567	-2.03979	-2.49661	1.42793	-2.14069	-3.56862	0.000170385	3.76857
1618	TFCP2_HUMAN	Alpha-globin transcription factor CP2 OS=Homo sapiens GN=TFCP2 PE=1 SV=2	37	57220	2	5.8	5.53	-2.12935	-2.21097	-1.40643	-1.49844	-2.03251	-0.993027	-1.91559	-1.50799	0.407593	0.359614	0.444164
1619	TFPI2_HUMAN	Tissue factor pathway inhibitor 2 OS=Homo sapiens GN=TFPI2 PE=1 SV=1	50	26916	4	23.8	8.88	0.0638633	-1.79821	-1.48936	0	-1.9573	-2.11336	-1.07457	-1.35689	-0.282316	0.767258	0.115059
1620	THA11_HUMAN	THAP domain-containing protein 11 OS=Homo sapiens GN=THAP11 PE=1 SV=2	31	34433	3	15.3	9.18	-1.48974	-1.15527	-1.73907	-2.28867	-1.52119	-2.09945	-1.46136	-1.96977	-0.508405	0.15028	0.823099
1621	THS7A_HUMAN	Thrombospondin type-1 domain-containing protein 7A OS=Homo sapiens GN=THSD7A PE=1 SV=3	44	185270	9	9.7	7.74	-1.68453	-1.33812	-2.10136	-2.01435	-2.40486	-1.78431	-1.708	-2.06784	-0.359838	0.27599	0.559107
1622	THS7B_HUMAN	Thrombospondin type-1 domain-containing protein 7B OS=Homo sapiens GN=THSD7B PE=2 SV=2	45	179283	9	8.3	7.93	-1.88505	-1.90393	-1.61634	-1.86163	-1.79058	-1.32884	-1.80177	-1.66035	0.141419	0.500375	0.300704
1623	THYG_HUMAN	Thyroglobulin OS=Homo sapiens GN=TG PE=1 SV=5	40	304594	7	4.4	5.4	-1.35185	-1.36648	-1.15102	-1.93756	-1.86496	-1.55673	-1.28978	-1.78642	-0.49664	0.0216698	1.66415
1624	TIF1B_HUMAN	Transcription intermediary factor 1-beta OS=Homo sapiens GN=TRIM28 PE=1 SV=5	51	88493	5	9.2	5.52	1.11543	1.56718	1.48714	-2.31221	-1.70446	-1.92194	1.38991	-1.97954	-3.36945	0.000117433	3.93021
1625	TIM44_HUMAN	Mitochondrial import inner membrane translocase subunit TIM44 OS=Homo sapiens GN=TIMM44 PE=1 SV=2	47	51323	4	13.1	8.51	-0.444882	-0.931347	-1.89931	-1.55979	-1.76249	-1.45837	-1.09185	-1.59355	-0.501703	0.314652	0.50217
1626	TITIN_HUMAN	Titin OS=Homo sapiens GN=TTN PE=1 SV=2	204	3813810	106	4.8	6.01	-1.99036	-1.60884	-1.65164	-1.80557	-1.7996	-1.98582	-1.75028	-1.86366	-0.113382	0.449058	0.347698
1627	TJAP1_HUMAN	Tight junction-associated protein 1 OS=Homo sapiens GN=TJAP1 PE=1 SV=1	32	61783	4	9	5.67	-1.36507	-1.70541	-2.07997	-1.89671	-2.21245	-2.20223	-1.71682	-2.1038	-0.386983	0.169169	0.77168
1628	TKT_HUMAN	Transketolase OS=Homo sapiens GN=TKT PE=1 SV=3	66	67835	4	11.9	7.58	-1.17202	-0.649494	-1.6777	-0.610213	-0.829477	-2.05467	-1.16641	-1.16479	0.00161884	0.997746	0.000980108
1629	TLL1_HUMAN	Tolloid-like protein 1 OS=Homo sapiens GN=TLL1 PE=1 SV=1	36	114635	6	9.4	5.69	-1.45603	-2.10539	-1.62456	-1.68485	-1.24101	-1.93872	-1.72866	-1.62152	0.107137	0.72314	0.140778
1630	TLN1_HUMAN	Talin-1 OS=Homo sapiens GN=TLN1 PE=1 SV=3	125	269599	11	6	5.77	-2.36527	-1.9003	-1.85293	-1.24888	-2.00952	-2.16815	-2.0395	-1.80885	0.23065	0.520012	0.283987
1631	TLN2_HUMAN	Talin-2 OS=Homo sapiens GN=TLN2 PE=1 SV=4	59	271443	13	8	5.4	-1.20199	-1.79743	-1.81027	-1.74371	-2.41564	-1.70435	-1.60323	-1.95457	-0.351337	0.314677	0.502135
1632	TM206_HUMAN	Transmembrane protein 206 OS=Homo sapiens GN=TMEM206 PE=1 SV=1	35	40018	2	3.1	9.01	-1.89375	-1.84547	-1.70043	-1.50654	-1.59509	-1.86068	-1.81322	-1.6541	0.159111	0.259605	0.585687
1633	TMC5A_HUMAN	Transmembrane and coiled-coil domain-containing protein 5A OS=Homo sapiens GN=TMCO5A PE=2 SV=2	46	34153	5	19.4	5.83	-1.39734	-1.69965	-1.49533	-2.11752	-1.66034	-2.21429	-1.53077	-1.99738	-0.466608	0.0725914	1.13911
1634	TMM98_HUMAN	Transmembrane protein 98 OS=Homo sapiens GN=TMEM98 PE=2 SV=1	41	24595	3	12.4	4.81	-1.56077	-1.84089	-1.18622	-1.49801	-1.8085	-1.72374	-1.52929	-1.67675	-0.147454	0.523281	0.281265
1635	TMPS7_HUMAN	Transmembrane protease serine 7 OS=Homo sapiens GN=TMPRSS7 PE=2 SV=2	53	92717	6	12.9	8.78	-1.97807	-1.80778	-1.80282	-1.70674	-1.8316	-1.6108	-1.86289	-1.71638	0.146506	0.16386	0.785528
1636	TMTC1_HUMAN	Transmembrane and TPR repeat-containing protein 1 OS=Homo sapiens GN=TMTC1 PE=2 SV=2	53	87282	4	5.9	8.95	-1.27716	-2.27842	-1.49456	-1.20437	-1.95157	-2.48471	-1.68338	-1.88022	-0.196834	0.702727	0.153213
1637	TNIK_HUMAN	TRAF2 and NCK-interacting protein kinase OS=Homo sapiens GN=TNIK PE=1 SV=1	77	154848	9	9.8	6.7	-1.46687	-1.8914	-1.55854	-1.86228	-1.72099	-1.48173	-1.63894	-1.68833	-0.0493962	0.786075	0.104536
1638	TNIP2_HUMAN	TNFAIP3-interacting protein 2 OS=Homo sapiens GN=TNIP2 PE=1 SV=1	32	48669	3	7.5	6.03	-2.24287	-1.38094	-1.83396	-0.898815	-1.62089	-1.92181	-1.81926	-1.48051	0.338751	0.436842	0.359675
1639	TNKS1_HUMAN	Tankyrase-1 OS=Homo sapiens GN=TNKS PE=1 SV=2	61	141950	7	8.4	6.58	-1.73217	-1.83877	-0.92414	-1.60863	-1.02146	-1.87598	-1.49836	-1.50203	-0.00366584	0.992831	0.00312471
1640	TNKS2_HUMAN	Tankyrase-2 OS=Homo sapiens GN=TNKS2 PE=1 SV=1	41	126838	6	10.5	6.76	-1.38801	-1.78995	-1.54428	-1.65385	-2.31604	-1.97698	-1.57408	-1.98229	-0.408213	0.142655	0.845713
1641	TNMD_HUMAN	Tenomodulin OS=Homo sapiens GN=TNMD PE=2 SV=1	35	37106	3	16.4	5.12	-1.66528	-1.79963	-1.90419	-1.05879	-1.78653	-1.95001	-1.7897	-1.59844	0.19126	0.535543	0.271206
1642	TNR6A_HUMAN	Trinucleotide repeat-containing gene 6A protein OS=Homo sapiens GN=TNRC6A PE=1 SV=1	44	210143	9	8.7	6.27	-1.53918	-1.79849	-1.75605	-1.04929	-1.97401	-1.5684	-1.69791	-1.53057	0.167341	0.581489	0.235459
1643	TNR6B_HUMAN	Trinucleotide repeat-containing gene 6B protein OS=Homo sapiens GN=TNRC6B PE=1 SV=4	36	193883	7	6.4	6.31	-1.74496	-1.49317	-1.3391	-1.17996	-1.96818	-1.85914	-1.52574	-1.66909	-0.143351	0.627871	0.20213
1644	TOP1M_HUMAN	DNA topoisomerase I, mitochondrial OS=Homo sapiens GN=TOP1MT PE=2 SV=1	37	69828	6	11	9.46	-1.629	-1.75855	-1.64694	-1.60423	-1.60027	-2.24451	-1.67816	-1.81633	-0.138173	0.560449	0.251464
1645	TOP2B_HUMAN	DNA topoisomerase 2-beta OS=Homo sapiens GN=TOP2B PE=1 SV=3	34	183152	8	6.9	8.14	-1.63153	-2.19459	-1.82579	-1.57943	-1.40849	-1.81342	-1.88397	-1.60045	0.283522	0.234229	0.630359
1646	TP4AP_HUMAN	Short transient receptor potential channel 4-associated protein OS=Homo sapiens GN=TRPC4AP PE=2 SV=2	38	90794	5	11.2	7.54	-1.44646	-1.30989	-1.83199	-1.53239	-1.44909	-1.29023	-1.52945	-1.4239	0.105542	0.572015	0.242593
1647	TP53B_HUMAN	Tumor suppressor p53-binding protein 1 OS=Homo sapiens GN=TP53BP1 PE=1 SV=2	58	213443	9	9.1	4.62	1.62071	1.72104	0.962458	-2.05	-2.59332	-1.86446	1.43474	-2.16926	-3.60399	0.000367882	3.43429
1648	TPIS_HUMAN	Triosephosphate isomerase OS=Homo sapiens GN=TPI1 PE=1 SV=2	242	26653	6	34.9	6.45	1.45628	0.739682	-2.04314	1.32232	1.1724	-1.57356	0.0509422	0.307053	0.256111	0.865925	0.0625196
1649	TPM1_HUMAN	Tropomyosin alpha-1 chain OS=Homo sapiens GN=TPM1 PE=1 SV=2	105	32689	4	14.1	4.69	-0.0699542	-1.59835	-1.83784	0.390059	-2.32849	-2.57118	-1.16871	-1.5032	-0.334489	0.776016	0.110129
1650	TPM2_HUMAN	Tropomyosin beta chain OS=Homo sapiens GN=TPM2 PE=1 SV=1	78	32831	3	15.5	4.66	-0.0699542	-1.74872	-0.872975	0.390059	-1.86676	-2.30217	-0.897217	-1.25962	-0.362406	0.72631	0.138878
1651	TPM3_HUMAN	Tropomyosin alpha-3 chain OS=Homo sapiens GN=TPM3 PE=1 SV=1	187	32799	6	19	4.68	0.828253	-1.91148	-1.3703	0.95159	-0.271067	-2.31133	-0.817844	-0.543601	0.274243	0.839341	0.0760617
1652	TPM3L_HUMAN	Putative tropomyosin alpha-3 chain-like protein OS=Homo sapiens PE=5 SV=2	57	26253	5	28.3	4.47	-1.49476	-1.99784	-1.66492	-1.63126	-1.74182	-2.23852	-1.71917	-1.87054	-0.151363	0.559542	0.252168
1653	TPM4_HUMAN	Tropomyosin alpha-4 chain OS=Homo sapiens GN=TPM4 PE=1 SV=3	77	28504	5	31	4.67	0.0638633	-1.40732	-1.71932	0.511586	-2.26717	-1.84441	-1.02093	-1.2	-0.179072	0.869734	0.0606133
1654	TPR_HUMAN	Nucleoprotein TPR OS=Homo sapiens GN=TPR PE=1 SV=3	37	267131	7	4.1	4.97	-1.31973	-2.01186	-1.39343	-1.71211	-1.80794	-1.69886	-1.57501	-1.73964	-0.164629	0.499769	0.301231
1655	TR10D_HUMAN	Tumor necrosis factor receptor superfamily member 10D OS=Homo sapiens GN=TNFRSF10D PE=1 SV=1	32	41797	3	9.8	6.19	-1.68938	-2.18382	-1.53709	-2.0229	-1.25201	-1.73591	-1.80343	-1.67027	0.133153	0.677966	0.168792
1656	TR64B_HUMAN	Putative tripartite motif-containing protein 64B OS=Homo sapiens GN=TRIM64B PE=5 SV=3	31	51524	2	4.9	5.1	-1.91812	-2.24127	-1.95328	-1.72463	-1.76583	-1.88044	-2.03756	-1.7903	0.247257	0.0928215	1.03235
1657	TRAD1_HUMAN	TRAF-type zinc finger domain-containing protein 1 OS=Homo sapiens GN=TRAFD1 PE=1 SV=1	64	64800	6	13.4	5.19	-1.06966	-1.40324	-1.63491	-1.78333	-2.20426	-1.7981	-1.36927	-1.92856	-0.55929	0.0594481	1.22586
1658	TRAF3_HUMAN	TNF receptor-associated factor 3 OS=Homo sapiens GN=TRAF3 PE=1 SV=2	61	64448	9	24.6	8.23	-1.28542	-1.87931	-1.33773	-1.35069	-2.17201	-2.2073	-1.50082	-1.91	-0.409182	0.292886	0.533302
1659	TRAF7_HUMAN	E3 ubiquitin-protein ligase TRAF7 OS=Homo sapiens GN=TRAF7 PE=1 SV=1	38	74561	4	7.9	6.77	-1.21427	-1.89127	-1.56702	-1.44578	-2.13085	-1.53049	-1.55752	-1.70237	-0.144853	0.644824	0.190559
1660	TRAK1_HUMAN	Trafficking kinesin-binding protein 1 OS=Homo sapiens GN=TRAK1 PE=1 SV=1	37	105973	8	10.6	5.59	-1.97028	-2.02676	-1.26369	-1.78527	-1.57271	-1.80744	-1.75358	-1.72181	0.0317667	0.90746	0.0421727
1661	TRAP1_HUMAN	Heat shock protein 75 kDa, mitochondrial OS=Homo sapiens GN=TRAP1 PE=1 SV=3	88	80060	4	11.1	8.3	-0.233734	-0.833309	-0.753332	-0.282614	-1.00925	-1.10029	-0.606791	-0.797383	-0.190592	0.583265	0.234134
1662	TRFE_HUMAN	Serotransferrin OS=Homo sapiens GN=TF PE=1 SV=2	39	77000	6	15.6	6.81	-1.41811	-2.12435	-1.51741	-1.29109	-1.94924	-2.14793	-1.68662	-1.79609	-0.109463	0.763777	0.117033
1663	TRI18_HUMAN	Midline-1 OS=Homo sapiens GN=MID1 PE=1 SV=1	38	75203	4	7.5	6.35	-1.81074	-1.42008	-1.92958	-1.59277	-1.74547	-1.66575	-1.72013	-1.668	0.0521384	0.760996	0.118618
1664	TRI37_HUMAN	E3 ubiquitin-protein ligase TRIM37 OS=Homo sapiens GN=TRIM37 PE=1 SV=2	52	107837	6	8.2	5.04	-1.94183	-2.01164	-1.33461	-2.17872	-2.30487	-1.33756	-1.76269	-1.94039	-0.177695	0.657827	0.181888
1665	TRI63_HUMAN	E3 ubiquitin-protein ligase TRIM63 OS=Homo sapiens GN=TRIM63 PE=1 SV=1	41	40222	5	15.9	4.85	-1.9782	-1.82346	-1.75301	-1.42288	-1.98539	-1.32138	-1.85156	-1.57655	0.275006	0.273718	0.562697
1666	TRIB3_HUMAN	Tribbles homolog 3 OS=Homo sapiens GN=TRIB3 PE=1 SV=2	35	39553	3	6.1	8.34	-0.233734	-1.58994	-1.53006	-1.23281	-1.79738	-2.05679	-1.11791	-1.69566	-0.577751	0.316311	0.499886
1667	TRIM9_HUMAN	Tripartite motif-containing protein 9 OS=Homo sapiens GN=TRIM9 PE=1 SV=1	36	79126	4	10.6	6.4	-1.89177	-1.70828	-1.41964	-1.47341	-1.62945	-2.26228	-1.67323	-1.78838	-0.115153	0.699551	0.155181
1668	TRIO_HUMAN	Triple functional domain protein OS=Homo sapiens GN=TRIO PE=1 SV=2	48	346683	9	4.4	5.94	-1.73138	-2.07586	-1.87133	-1.78614	-1.29265	-1.68065	-1.89286	-1.58648	0.30638	0.164531	0.783752
1669	TRPM6_HUMAN	Transient receptor potential cation channel subfamily M member 6 OS=Homo sapiens GN=TRPM6 PE=1 SV=2	44	231560	11	7.7	7.86	-1.6551	-1.58319	-1.45075	-1.80254	-1.84299	-2.03874	-1.56301	-1.89476	-0.331741	0.0245307	1.61029
1670	TRPV3_HUMAN	Transient receptor potential cation channel subfamily V member 3 OS=Homo sapiens GN=TRPV3 PE=1 SV=2	34	90578	4	5.2	6.17	0.742479	0.833309	1.84609	-2.18447	-1.75315	-2.19897	1.14063	-2.04553	-3.18615	0.00113781	2.94393
1671	TRRAP_HUMAN	Transformation/transcription domain-associated protein OS=Homo sapiens GN=TRRAP PE=1 SV=3	99	437318	16	6.1	8.49	-1.77065	-1.85333	-1.82913	-1.67294	-2.41985	-1.43779	-1.8177	-1.84353	-0.0258248	0.934902	0.0292338
1672	TSH1_HUMAN	Teashirt homolog 1 OS=Homo sapiens GN=TSHZ1 PE=2 SV=2	44	117843	9	12.4	6.62	-1.4595	-1.80626	-1.61101	-1.81927	-2.11601	-1.74934	-1.62559	-1.89487	-0.269286	0.14846	0.828391
1673	TSH3_HUMAN	Teashirt homolog 3 OS=Homo sapiens GN=TSHZ3 PE=1 SV=2	59	118492	8	9.2	6.83	-1.62507	-1.62373	-1.16088	-1.41106	-1.83871	-1.79541	-1.46989	-1.68173	-0.211837	0.361441	0.441962
1674	TSP1_HUMAN	Thrombospondin-1 OS=Homo sapiens GN=THBS1 PE=1 SV=2	37	129300	8	10.3	4.71	-1.79667	-1.7707	-1.0687	-1.53766	-1.82841	-1.84529	-1.54536	-1.73712	-0.191766	0.499392	0.301558
1675	TTBK1_HUMAN	Tau-tubulin kinase 1 OS=Homo sapiens GN=TTBK1 PE=1 SV=2	50	142650	6	5.6	5.46	-1.68449	-1.98968	-1.92329	-1.48583	-1.88734	-2.42984	-1.86582	-1.93434	-0.0685133	0.824127	0.084006
1676	TTBK2_HUMAN	Tau-tubulin kinase 2 OS=Homo sapiens GN=TTBK2 PE=1 SV=2	44	137328	8	9.6	6.54	-1.89877	-1.86114	-1.08208	-2.35776	-1.53726	-1.74483	-1.61399	-1.87995	-0.265954	0.504007	0.297564
1677	TTC14_HUMAN	Tetratricopeptide repeat protein 14 OS=Homo sapiens GN=TTC14 PE=1 SV=1	50	88265	3	6.1	8.77	-1.9076	-1.81757	-1.20168	-0.765746	-1.75878	-1.68765	-1.64228	-1.40406	0.238223	0.573585	0.241402
1678	TTC16_HUMAN	Tetratricopeptide repeat protein 16 OS=Homo sapiens GN=TTC16 PE=2 SV=2	36	98248	5	9.2	9.15	-1.16828	-1.49155	-1.72269	-1.39926	-2.25222	-2.41459	-1.46084	-2.02202	-0.561182	0.187653	0.726644
1679	TTC22_HUMAN	Tetratricopeptide repeat protein 22 OS=Homo sapiens GN=TTC22 PE=2 SV=1	40	63321	6	17.9	5.29	-1.52162	-1.95626	-1.46316	-1.4969	-2.16814	-2.30314	-1.64701	-1.98939	-0.342383	0.308702	0.510461
1680	TTC28_HUMAN	Tetratricopeptide repeat protein 28 OS=Homo sapiens GN=TTC28 PE=1 SV=4	36	270715	10	7.3	6.42	-1.70836	-0.918459	-1.35686	-1.67271	-1.60711	-2.35009	-1.3279	-1.87664	-0.548741	0.171218	0.76645
1681	TTC3_HUMAN	E3 ubiquitin-protein ligase TTC3 OS=Homo sapiens GN=TTC3 PE=1 SV=1	49	229746	9	7.3	7.63	-1.90624	-1.42915	-1.52143	-1.53561	-1.88945	-1.13788	-1.61894	-1.52098	0.0979611	0.727128	0.138389
1682	TTC37_HUMAN	Tetratricopeptide repeat protein 37 OS=Homo sapiens GN=TTC37 PE=1 SV=1	42	175375	4	3.1	7.47	-1.35744	-2.03835	-1.53408	-1.36928	-2.14089	-1.94741	-1.64329	-1.81919	-0.175904	0.599364	0.22231
1683	TTLL4_HUMAN	Tubulin polyglutamylase TTLL4 OS=Homo sapiens GN=TTLL4 PE=1 SV=2	42	133294	9	10.3	9.04	-1.66423	-1.9751	-1.90662	-1.31217	-1.95483	-2.15885	-1.84865	-1.80862	0.0400348	0.8901	0.0505613
1684	TUT7_HUMAN	Terminal uridylyltransferase 7 OS=Homo sapiens GN=ZCCHC6 PE=1 SV=1	43	171122	7	4.3	6.4	-1.61056	-1.93745	-1.23732	-1.7716	-1.70671	-2.04945	-1.59511	-1.84259	-0.247474	0.338665	0.470229
1685	TXD11_HUMAN	Thioredoxin domain-containing protein 11 OS=Homo sapiens GN=TXNDC11 PE=1 SV=2	41	110459	3	5.1	6.11	-1.29092	-1.71847	-1.40563	-1.78786	-1.63813	-2.03825	-1.47168	-1.82141	-0.349737	0.113366	0.945518
1686	U520_HUMAN	U5 small nuclear ribonucleoprotein 200 kDa helicase OS=Homo sapiens GN=SNRNP200 PE=1 SV=2	46	244353	10	6.6	5.73	-1.40824	-1.54461	-1.9155	-1.11721	-1.68904	-2.0995	-1.62279	-1.63525	-0.0124644	0.971035	0.0127649
1687	U5S1_HUMAN	116 kDa U5 small nuclear ribonucleoprotein component OS=Homo sapiens GN=EFTUD2 PE=1 SV=1	37	109366	2	2.3	4.84	-1.36652	-1.67814	-1.83643	-1.29143	-2.10033	-1.77321	-1.62703	-1.72166	-0.0946301	0.745874	0.127334
1688	U634A_HUMAN	UPF0634 protein KIAA1641 OS=Homo sapiens GN=KIAA1641 PE=2 SV=2	57	126694	11	12.1	8.99	-2.33356	-1.19756	-1.69668	-1.60052	-1.96233	-2.05542	-1.7426	-1.87276	-0.130157	0.73375	0.134452
1689	U634C_HUMAN	UPF0634 protein C OS=Homo sapiens PE=2 SV=2	55	136117	9	12.7	8.78	-1.49792	-1.70091	-2.24807	-1.98752	-2.39608	-2.10703	-1.81563	-2.16355	-0.347914	0.243767	0.613025
1690	U639_HUMAN	UPF0639 protein OS=Homo sapiens PE=3 SV=2	44	59134	4	8.5	6.1	-1.64878	-1.74409	-1.59317	-1.84749	-2.37915	-1.57605	-1.66202	-1.93423	-0.272214	0.319957	0.494908
1691	UACA_HUMAN	Uveal autoantigen with coiled-coil domains and ankyrin repeats OS=Homo sapiens GN=UACA PE=1 SV=2	48	162404	7	5.7	6.6	-1.67254	-1.35561	-1.61361	-1.46064	-2.11679	-1.84152	-1.54725	-1.80632	-0.259065	0.292066	0.534519
1692	UBA1_HUMAN	Ubiquitin-like modifier-activating enzyme 1 OS=Homo sapiens GN=UBA1 PE=1 SV=3	37	117774	4	7	5.49	-0.953627	-1.56974	-1.40529	-1.50284	-2.23355	-1.71	-1.30955	-1.81546	-0.505911	0.150489	0.822497
1693	UBE2O_HUMAN	Ubiquitin-conjugating enzyme E2 O OS=Homo sapiens GN=UBE2O PE=1 SV=3	41	141205	6	8	5.01	1.25729	1.0262	1.31809	-1.97948	-1.56766	-2.06793	1.20053	-1.87169	-3.07221	6.60522e-05	4.18011
1694	UBE3B_HUMAN	Ubiquitin-protein ligase E3B OS=Homo sapiens GN=UBE3B PE=1 SV=2	55	122991	6	8.3	8.45	-1.51796	-1.07029	-1.6123	-1.22072	-1.80408	-2.05769	-1.40018	-1.69416	-0.293981	0.381035	0.419035
1695	UBE3C_HUMAN	Ubiquitin-protein ligase E3C OS=Homo sapiens GN=UBE3C PE=1 SV=3	37	123844	5	5.4	6.27	-1.74929	-1.39401	-1.22033	-1.90535	-1.13507	-1.48944	-1.45454	-1.50995	-0.0554103	0.848316	0.0714424
1696	UBE4B_HUMAN	Ubiquitin conjugation factor E4 B OS=Homo sapiens GN=UBE4B PE=1 SV=1	58	146092	9	11.9	6.13	-1.80506	-1.70413	-1.61103	-1.24888	-2.03561	-1.72342	-1.70674	-1.6693	0.0374353	0.881392	0.0548307
1697	UBIQ_HUMAN	Ubiquitin OS=Homo sapiens GN=RPS27A PE=1 SV=1	34	8560	2	23.7	6.56	-1.80986	-1.6002	-1.47242	-1.97057	-1.12711	-1.97163	-1.6275	-1.68977	-0.0622738	0.844696	0.0732995
1698	UBN2_HUMAN	Ubinuclein-2 OS=Homo sapiens GN=UBN2 PE=1 SV=2	37	145998	3	2.7	9.24	-1.48433	-1.83455	-2.05006	-2.51282	-2.02545	-1.55985	-1.78965	-2.03271	-0.243061	0.49074	0.309149
1699	UBP24_HUMAN	Ubiquitin carboxyl-terminal hydrolase 24 OS=Homo sapiens GN=USP24 PE=1 SV=3	47	294178	5	3.5	5.79	-1.40086	-1.80293	-1.66253	-1.46728	-2.08124	-1.75269	-1.62211	-1.76707	-0.144959	0.533399	0.272947
1700	UBP25_HUMAN	Ubiquitin carboxyl-terminal hydrolase 25 OS=Homo sapiens GN=USP25 PE=1 SV=3	31	125671	6	9.2	5.27	-1.13529	-1.86741	-1.6305	-1.62191	-2.08608	-2.24891	-1.5444	-1.98563	-0.441233	0.197768	0.703844
1701	UBP28_HUMAN	Ubiquitin carboxyl-terminal hydrolase 28 OS=Homo sapiens GN=USP28 PE=1 SV=1	52	122414	7	10.7	5.1	1.40218	1.62436	1.67464	-2.18432	-2.33378	-1.9502	1.56706	-2.1561	-3.72316	1.17232e-05	4.93095
1702	UBP34_HUMAN	Ubiquitin carboxyl-terminal hydrolase 34 OS=Homo sapiens GN=USP34 PE=1 SV=2	38	403973	10	4.6	5.51	-1.56662	-1.78887	-1.66412	-1.54365	-1.77886	-1.81564	-1.6732	-1.71271	-0.039511	0.730054	0.136645
1703	UBP36_HUMAN	Ubiquitin carboxyl-terminal hydrolase 36 OS=Homo sapiens GN=USP36 PE=1 SV=3	39	122575	6	9.5	9.71	-1.67441	-1.84456	-1.79567	-1.60189	-1.89453	-2.34458	-1.77155	-1.947	-0.175453	0.473255	0.324905
1704	UBP40_HUMAN	Ubiquitin carboxyl-terminal hydrolase 40 OS=Homo sapiens GN=USP40 PE=2 SV=3	71	140041	9	9.9	5.46	-1.72671	-1.86343	-1.94591	-1.77233	-1.81825	-1.11947	-1.84535	-1.57001	0.275337	0.305546	0.514924
1705	UBP54_HUMAN	Inactive ubiquitin carboxyl-terminal hydrolase 54 OS=Homo sapiens GN=USP54 PE=1 SV=4	69	187271	10	10	6.89	-1.25122	-1.60923	-1.27771	-1.24888	-1.80008	-1.51291	-1.37939	-1.52062	-0.141233	0.51198	0.290747
1706	UBR2_HUMAN	E3 ubiquitin-protein ligase UBR2 OS=Homo sapiens GN=UBR2 PE=1 SV=1	44	200408	7	5.8	5.84	-1.9744	-1.65247	-1.32321	-1.28161	-1.12864	-2.2858	-1.65003	-1.56535	0.0846739	0.845998	0.0726309
1707	UBR3_HUMAN	E3 ubiquitin-protein ligase UBR3 OS=Homo sapiens GN=UBR3 PE=2 SV=2	35	212296	5	4.8	5.74	-1.78968	-1.65155	-1.74014	-1.57338	-1.74626	-2.05628	-1.72712	-1.79197	-0.0648484	0.681754	0.166372
1708	UBR4_HUMAN	E3 ubiquitin-protein ligase UBR4 OS=Homo sapiens GN=UBR4 PE=1 SV=1	102	573476	20	6.2	5.7	-1.60219	-1.30678	-1.56697	-1.62471	-1.68912	-2.3478	-1.49198	-1.88721	-0.395226	0.187813	0.726274
1709	UBR5_HUMAN	E3 ubiquitin-protein ligase UBR5 OS=Homo sapiens GN=UBR5 PE=1 SV=2	69	309158	11	5.7	5.59	-1.95142	-0.842721	-1.64613	-1.29239	-1.59327	-1.8954	-1.48009	-1.59369	-0.113598	0.77628	0.109982
1710	UCHL1_HUMAN	Ubiquitin carboxyl-terminal hydrolase isozyme L1 OS=Homo sapiens GN=UCHL1 PE=1 SV=2	115	24808	8	40.8	5.33	0.177004	-1.74615	-0.966511	0.107445	-1.92247	-1.98017	-0.84522	-1.26506	-0.419842	0.659932	0.180501
1711	UGGG2_HUMAN	UDP-glucose:glycoprotein glucosyltransferase 2 OS=Homo sapiens GN=UGGT2 PE=1 SV=3	31	174608	3	2.7	6.43	-1.66217	-1.89092	-1.88523	-1.23613	-2.53291	-1.66326	-1.81277	-1.81077	0.00200403	0.996135	0.00168167
1712	UGPA_HUMAN	UTP--glucose-1-phosphate uridylyltransferase OS=Homo sapiens GN=UGP2 PE=1 SV=5	34	56905	3	5.7	8.16	-1.55411	-1.78924	-0.419977	-1.11675	-1.90968	-1.61944	-1.25444	-1.54862	-0.294179	0.574629	0.240612
1713	ULK4_HUMAN	Serine/threonine-protein kinase ULK4 OS=Homo sapiens GN=ULK4 PE=2 SV=2	49	142352	4	3.8	5.9	-1.81991	-1.75857	-1.58637	-1.46062	-1.23799	-1.79796	-1.72162	-1.49886	0.222758	0.277006	0.557512
1714	UN13A_HUMAN	Protein unc-13 homolog A OS=Homo sapiens GN=UNC13A PE=2 SV=3	39	192876	10	8.7	5.21	-1.53662	-2.15543	-0.835865	-2.23278	-1.54289	-2.00453	-1.5093	-1.92674	-0.417431	0.388443	0.410673
1715	UN13B_HUMAN	Protein unc-13 homolog B OS=Homo sapiens GN=UNC13B PE=1 SV=2	45	180564	9	8.7	5.67	-1.12959	-1.75372	-1.57634	-1.61316	-1.88698	-1.71583	-1.48655	-1.73866	-0.252108	0.280339	0.552316
1716	UN13C_HUMAN	Protein unc-13 homolog C OS=Homo sapiens GN=UNC13C PE=1 SV=3	52	250754	12	8.4	5.64	-1.5214	-1.61269	-2.3816	-1.7861	-1.96274	-2.2377	-1.83856	-1.99551	-0.156949	0.631572	0.199577
1717	UN45A_HUMAN	Protein unc-45 homolog A OS=Homo sapiens GN=UNC45A PE=1 SV=1	48	103011	9	14.8	5.8	-1.06807	-1.95873	-2.13229	-1.78014	-1.90576	-1.87859	-1.7197	-1.85483	-0.135133	0.704699	0.151997
1718	UN45B_HUMAN	Protein unc-45 homolog B OS=Homo sapiens GN=UNC45B PE=2 SV=1	44	103667	6	10.2	8.03	-1.52487	-1.69159	-1.56482	-1.48013	-1.94843	-1.85569	-1.59376	-1.76142	-0.167654	0.331181	0.479934
1719	UNC5A_HUMAN	Netrin receptor UNC5A OS=Homo sapiens GN=UNC5A PE=2 SV=2	36	92900	6	10.9	6.33	-1.66041	-2.21231	-1.85908	-1.33891	-2.25322	-1.62007	-1.9106	-1.7374	0.1732	0.611559	0.213562
1720	UNC5B_HUMAN	Netrin receptor UNC5B OS=Homo sapiens GN=UNC5B PE=1 SV=2	31	103572	2	3.6	5.68	-1.75452	-2.12796	-1.56765	-1.9908	-1.30333	-1.90279	-1.81671	-1.7323	0.0844049	0.771517	0.112655
1721	UNC79_HUMAN	Protein unc-79 homolog OS=Homo sapiens GN=KIAA1409 PE=2 SV=3	36	295122	9	5.8	5.9	-1.32957	-1.45549	-1.39299	-1.51471	-2.00075	-1.51059	-1.39268	-1.67535	-0.282664	0.165226	0.781923
1722	UNC80_HUMAN	Protein unc-80 homolog OS=Homo sapiens GN=UNC80 PE=2 SV=2	71	363161	10	4.8	6.4	-1.97421	-1.79438	-1.26113	-1.73201	-1.65314	-1.99054	-1.67657	-1.7919	-0.115328	0.652153	0.185651
1723	UNK_HUMAN	RING finger protein unkempt homolog OS=Homo sapiens GN=UNK PE=1 SV=2	39	88029	5	11.1	6.4	-2.13508	-2.33878	-2.05097	1.71515	-1.352	1.64555	-2.17494	0.669566	2.84451	0.0486323	1.31308
1724	UPAR_HUMAN	Urokinase plasminogen activator surface receptor OS=Homo sapiens GN=PLAUR PE=1 SV=1	50	36953	6	24.8	6.2	-1.95072	-1.23147	-1.58604	-1.86183	-1.92638	-2.47018	-1.58941	-2.08613	-0.496723	0.154558	0.810908
1725	USH2A_HUMAN	Usherin OS=Homo sapiens GN=USH2A PE=1 SV=3	62	575231	15	4.8	6.4	-1.72096	-1.71821	-1.78871	-2.20038	-1.71652	-2.0473	-1.74263	-1.98807	-0.245444	0.164929	0.782703
1726	USP9X_HUMAN	Probable ubiquitin carboxyl-terminal hydrolase FAF-X OS=Homo sapiens GN=USP9X PE=1 SV=2	44	289356	6	3.8	5.48	-1.77186	-2.04758	-1.59113	-1.34707	-2.14366	-2.06779	-1.80352	-1.85284	-0.0493195	0.871653	0.0596566
1727	USP9Y_HUMAN	Probable ubiquitin carboxyl-terminal hydrolase FAF-Y OS=Homo sapiens GN=USP9Y PE=1 SV=2	39	290891	7	4.5	5.56	-1.99246	-1.73495	-1.51175	-1.41971	-2.04933	-1.72341	-1.74639	-1.73082	0.0155727	0.948997	0.0227351
1728	UTP20_HUMAN	Small subunit processome component 20 homolog OS=Homo sapiens GN=UTP20 PE=1 SV=2	50	318197	10	4.7	7.07	-1.87474	-2.11946	-1.45289	1.19996	-1.05804	1.44373	-1.8157	0.528547	2.34424	0.0459603	1.33762
1729	UTP6_HUMAN	U3 small nucleolar RNA-associated protein 6 homolog OS=Homo sapiens GN=UTP6 PE=1 SV=2	32	70149	3	5.5	6.92	-2.26008	-1.6646	-1.97729	-1.72665	-1.16877	-1.62605	-1.96732	-1.50716	0.460167	0.131178	0.88214
1730	UTRO_HUMAN	Utrophin OS=Homo sapiens GN=UTRN PE=1 SV=2	60	394220	11	4.3	5.2	-1.94031	-1.62838	-1.57802	-2.10145	-1.54705	-1.85541	-1.71557	-1.83464	-0.11907	0.577003	0.238822
1731	VAC14_HUMAN	Protein VAC14 homolog OS=Homo sapiens GN=VAC14 PE=1 SV=1	31	87917	3	5.4	5.76	-1.53353	-1.54852	-1.33026	-1.6413	-1.79125	-1.59819	-1.47077	-1.67691	-0.206142	0.0874302	1.05834
1732	VATB1_HUMAN	V-type proton ATPase subunit B, kidney isoform OS=Homo sapiens GN=ATP6V1B1 PE=1 SV=3	41	56797	5	17.2	5.44	-1.38604	-1.46488	-1.64247	-1.77853	-1.8594	-2.28801	-1.4978	-1.97531	-0.477517	0.0527932	1.27742
1733	VATB2_HUMAN	V-type proton ATPase subunit B, brain isoform OS=Homo sapiens GN=ATP6V1B2 PE=1 SV=3	35	56465	4	14.1	5.57	-2.0824	-1.28774	-1.25379	-1.42725	-1.90383	-2.12163	-1.54131	-1.81757	-0.276258	0.461598	0.335737
1734	VDAC2_HUMAN	Voltage-dependent anion-selective channel protein 2 OS=Homo sapiens GN=VDAC2 PE=1 SV=2	94	31547	7	38.4	7.49	0	-1.41511	-1.33181	0.422484	-1.97814	-1.96081	-0.915641	-1.17216	-0.256515	0.794148	0.100099
1735	VGF_HUMAN	Neurosecretory protein VGF OS=Homo sapiens GN=VGF PE=1 SV=2	75	67218	4	8.3	4.76	-0.5787	-1.23271	-1.42782	-0.610213	-1.79532	-1.86209	-1.07974	-1.42254	-0.342802	0.515334	0.287911
1736	VGFR2_HUMAN	Vascular endothelial growth factor receptor 2 OS=Homo sapiens GN=KDR PE=1 SV=2	36	151431	6	6.9	5.6	-1.61188	-1.8079	-1.73856	-1.77397	-1.44654	-1.90176	-1.71944	-1.70742	0.0120225	0.938831	0.0274126
1737	VIME_HUMAN	Vimentin OS=Homo sapiens GN=VIM PE=1 SV=4	777	53619	22	57.7	5.06	1.36869	1.53612	1.02996	1.93253	1.30802	0.929671	1.31159	1.39007	0.0784815	0.822714	0.0847511
1738	VINC_HUMAN	Vinculin OS=Homo sapiens GN=VCL PE=1 SV=4	111	123722	9	11.7	5.5	-0.5787	-1.80448	-1.62121	-0.966264	-1.63639	-1.50446	-1.3348	-1.36904	-0.0342391	0.940809	0.0264985
1739	VINEX_HUMAN	Vinexin OS=Homo sapiens GN=SORBS3 PE=1 SV=1	41	75283	3	7.5	9.48	-1.9982	-1.87782	-1.86564	-1.79201	-1.52025	-1.82712	-1.91389	-1.71312	0.20076	0.130601	0.884054
1740	VIP2_HUMAN	Inositol hexakisphosphate and diphosphoinositol-pentakisphosphate kinase 2 OS=Homo sapiens GN=HISPPD1 PE=1 SV=3	48	140318	9	11.3	8.47	-2.15504	-1.5826	-1.4099	-1.65327	-2.17706	-1.9694	-1.71585	-1.93324	-0.217399	0.468668	0.329135
1741	VKIND_HUMAN	Protein very KIND OS=Homo sapiens GN=KNDC1 PE=2 SV=2	33	191277	10	8.1	5.83	-1.63863	-1.16268	-1.69681	-2.32446	-1.8671	-1.7722	-1.49937	-1.98792	-0.488546	0.111697	0.951959
1742	VLDLR_HUMAN	Very low-density lipoprotein receptor OS=Homo sapiens GN=VLDLR PE=1 SV=1	37	96035	5	9.3	4.62	-1.24127	-1.28882	-1.42836	-1.53076	-1.71886	-1.98993	-1.31948	-1.74651	-0.42703	0.041848	1.37833
1743	VP13A_HUMAN	Vacuolar protein sorting-associated protein 13A OS=Homo sapiens GN=VPS13A PE=1 SV=2	43	360047	9	5.2	5.94	-1.0912	-1.89057	-1.90628	-1.82386	-2.03537	-2.20437	-1.62935	-2.0212	-0.391851	0.249026	0.603755
1744	VP13B_HUMAN	Vacuolar protein sorting-associated protein 13B OS=Homo sapiens GN=VPS13B PE=1 SV=1	75	448449	16	5.7	6.05	-1.8387	-1.82259	-1.72295	-1.59131	-1.87008	-1.97184	-1.79475	-1.81108	-0.0163289	0.8978	0.0468206
1745	VP13C_HUMAN	Vacuolar protein sorting-associated protein 13C OS=Homo sapiens GN=VPS13C PE=1 SV=1	36	422124	11	4.4	6.38	-2.01236	-1.76881	-2.29559	-1.88364	-1.9682	-1.80118	-2.02558	-1.88434	0.141242	0.426338	0.370246
1746	VP33B_HUMAN	Vacuolar protein sorting-associated protein 33B OS=Homo sapiens GN=VPS33B PE=1 SV=1	37	70570	3	6.5	6.29	-2.07769	-1.07078	-1.25439	-1.46395	-1.84609	-1.78065	-1.46762	-1.69689	-0.229277	0.527011	0.27818
1747	VPS11_HUMAN	Vacuolar protein sorting-associated protein 11 homolog OS=Homo sapiens GN=VPS11 PE=1 SV=1	35	107768	4	6.4	6.6	-1.74362	-1.71591	-2.35596	-2.19455	-1.71592	-1.95444	-1.9385	-1.95497	-0.0164726	0.950715	0.0219495
1748	VPS25_HUMAN	Vacuolar protein-sorting-associated protein 25 OS=Homo sapiens GN=VPS25 PE=1 SV=1	34	20735	4	37.5	5.97	-2.00337	-1.57489	-1.96587	-1.20508	-1.61206	-1.53754	-1.84805	-1.45156	0.396485	0.0994164	1.00254
1749	VPS36_HUMAN	Vacuolar protein-sorting-associated protein 36 OS=Homo sapiens GN=VPS36 PE=1 SV=1	38	43789	3	11.1	6.75	-1.83311	-0.865145	-1.68774	-1.11661	-1.8087	-1.58992	-1.462	-1.50508	-0.0430787	0.91151	0.0402386
1750	VPS39_HUMAN	Vam6/Vps39-like protein OS=Homo sapiens GN=VPS39 PE=2 SV=2	35	101744	3	5.1	6.53	-1.42905	-1.99197	-1.23017	-1.54138	-1.97419	-1.78411	-1.5504	-1.76656	-0.216164	0.452902	0.343996
1751	VTNC_HUMAN	Vitronectin OS=Homo sapiens GN=VTN PE=1 SV=1	51	54271	4	11.5	5.55	0.444882	1.89149	1.47684	-2.14554	-2.05605	-1.97646	1.27107	-2.05935	-3.33042	0.00153504	2.81388
1752	VW5B1_HUMAN	von Willebrand factor A domain-containing protein 5B1 OS=Homo sapiens GN=VWA5B1 PE=1 SV=2	40	133718	5	7	8.45	-2.10269	-1.31402	-1.38633	-1.59575	-2.15742	-2.32488	-1.60101	-2.02601	-0.425003	0.272911	0.563979
1753	VW5B2_HUMAN	von Willebrand factor A domain-containing protein 5B2 OS=Homo sapiens GN=VWA5B2 PE=1 SV=2	41	132681	4	4.6	6.02	-1.16519	-1.34007	-1.83245	-1.58723	-1.68018	-1.86962	-1.4459	-1.71235	-0.266442	0.285577	0.544277
1754	VWA3A_HUMAN	von Willebrand factor A domain-containing protein 3A OS=Homo sapiens GN=VWA3A PE=2 SV=3	47	133935	9	10.7	8.74	-1.47071	-1.90549	-1.97045	-1.71863	-1.94587	-2.15082	-1.78221	-1.93844	-0.156227	0.479342	0.319354
1755	VWDE_HUMAN	von Willebrand factor D and EGF domain-containing protein OS=Homo sapiens GN=VWDE PE=2 SV=3	37	176764	8	8.4	5.38	-1.50259	-1.65305	-2.20767	-1.47422	-2.24156	-1.88116	-1.78777	-1.86565	-0.0778775	0.813067	0.0898734
1756	VWF_HUMAN	von Willebrand factor OS=Homo sapiens GN=VWF PE=1 SV=3	73	309056	17	10.5	5.3	-1.09835	-1.64434	-1.51758	-1.50867	-1.34655	-1.70191	-1.42009	-1.51905	-0.0989556	0.637425	0.195571
1757	WAPL_HUMAN	Wings apart-like protein homolog OS=Homo sapiens GN=WAPAL PE=1 SV=1	43	132863	7	7.3	5.27	-1.51301	-1.86027	-1.85415	-1.73434	-1.65215	-2.05743	-1.74248	-1.81464	-0.0721615	0.690893	0.160589
1758	WDFY3_HUMAN	WD repeat and FYVE domain-containing protein 3 OS=Homo sapiens GN=WDFY3 PE=1 SV=2	85	395006	17	8.2	6.3	-1.71143	-2.56218	-1.66706	-1.73461	-1.88666	-1.87351	-1.98022	-1.83159	0.148628	0.641192	0.193012
1759	WDR17_HUMAN	WD repeat-containing protein 17 OS=Homo sapiens GN=WDR17 PE=2 SV=2	40	147608	5	5.6	6.01	-1.99765	-1.45229	-1.79969	-1.56384	-1.45259	-1.85508	-1.74988	-1.62384	0.126039	0.561859	0.250373
1760	WDR19_HUMAN	WD repeat-containing protein 19 OS=Homo sapiens GN=WDR19 PE=2 SV=2	38	151483	10	9.5	5.94	-2.08165	-2.17	-1.7702	-2.08184	-1.2395	-2.02544	-2.00728	-1.78226	0.225027	0.491767	0.30824
1761	WDR33_HUMAN	WD repeat-containing protein 33 OS=Homo sapiens GN=WDR33 PE=1 SV=2	50	145799	6	6.1	9.24	-1.25122	-1.40429	-1.93525	-1.46617	-1.64115	-1.99442	-1.53025	-1.70058	-0.170328	0.546728	0.262229
1762	WDR35_HUMAN	WD repeat-containing protein 35 OS=Homo sapiens GN=WDR35 PE=2 SV=3	46	133461	5	7.5	5.98	-2.02288	-1.38828	-1.61209	-1.49994	-1.58943	-1.39504	-1.67442	-1.49481	0.17961	0.407229	0.390161
1763	WDR4_HUMAN	tRNA (guanine-N(7)-)-methyltransferase subunit WDR4 OS=Homo sapiens GN=WDR4 PE=1 SV=2	38	45461	3	10.2	6.71	-1.79726	-1.78548	-1.61134	-1.79322	-1.80216	-2.43003	-1.73136	-2.00847	-0.277113	0.274803	0.560978
1764	WDR44_HUMAN	WD repeat-containing protein 44 OS=Homo sapiens GN=WDR44 PE=1 SV=1	44	101304	6	11.4	5.29	-1.97894	-2.0179	-1.61139	-1.2535	-1.77979	-1.60685	-1.86941	-1.54672	0.322694	0.18519	0.732383
1765	WDR47_HUMAN	WD repeat-containing protein 47 OS=Homo sapiens GN=WDR47 PE=1 SV=1	38	101884	7	11.1	5.59	-1.9705	-1.59825	-1.58931	-2.06602	-2.25939	-2.20382	-1.71935	-2.17641	-0.457058	0.0296818	1.52751
1766	WDR59_HUMAN	WD repeat-containing protein 59 OS=Homo sapiens GN=WDR59 PE=1 SV=2	41	109724	5	10.1	8.2	-1.79822	-1.72728	-1.65384	-1.96743	-2.59824	-1.62531	-1.72645	-2.06366	-0.337215	0.306615	0.513407
1767	WDR63_HUMAN	WD repeat-containing protein 63 OS=Homo sapiens GN=WDR63 PE=2 SV=1	39	102868	5	8.8	5.52	-1.80234	-1.20979	-1.67491	-1.201	-1.61412	-2.52093	-1.56235	-1.77868	-0.216334	0.640879	0.193224
1768	WDR72_HUMAN	WD repeat-containing protein 72 OS=Homo sapiens GN=WDR72 PE=1 SV=1	37	123329	10	13.6	6.22	1.7032	1.38752	1.34175	-1.93944	-2.07297	-2.29111	1.47749	-2.10117	-3.57866	1.98153e-05	4.703
1769	WDR87_HUMAN	WD repeat-containing protein 87 OS=Homo sapiens GN=WDR87 PE=2 SV=2	74	332959	11	5.2	6.94	-1.71532	-1.43721	-1.48306	-1.69768	-2.12607	-1.3434	-1.5452	-1.72238	-0.177185	0.504815	0.296868
1770	WDR90_HUMAN	WD repeat-containing protein 90 OS=Homo sapiens GN=WDR90 PE=1 SV=2	57	187317	9	10	6.56	-1.67122	-1.3846	-1.25951	-1.58328	-2.05847	-2.02383	-1.43844	-1.88852	-0.450083	0.0828034	1.08195
1771	WIZ_HUMAN	Protein Wiz OS=Homo sapiens GN=WIZ PE=1 SV=2	54	178563	8	7.9	6.4	-1.72829	-1.40429	-1.72913	-2.00776	-1.78723	-1.84955	-1.62057	-1.88151	-0.260942	0.108113	0.966121
1772	WNK2_HUMAN	Serine/threonine-protein kinase WNK2 OS=Homo sapiens GN=WNK2 PE=1 SV=4	58	242525	12	8.4	5.79	-1.45755	-0.973977	-1.20906	-1.91758	-1.70872	-1.63988	-1.21353	-1.7554	-0.541869	0.0290783	1.53643
1773	WNT2_HUMAN	Protein Wnt-2 OS=Homo sapiens GN=WNT2 PE=1 SV=1	44	40391	6	24.4	9.06	-1.12974	-2.34049	-1.87566	-1.67514	-1.77129	-2.06907	-1.78196	-1.8385	-0.0565359	0.886575	0.0522845
1774	WNT3_HUMAN	Proto-oncogene Wnt-3 OS=Homo sapiens GN=WNT3 PE=2 SV=2	38	39619	8	26.5	7.46	-1.6653	-1.70462	-1.91017	-1.5466	-1.93231	-1.65792	-1.76003	-1.71228	0.0477524	0.745841	0.127354
1775	WNT5A_HUMAN	Protein Wnt-5a OS=Homo sapiens GN=WNT5A PE=1 SV=2	38	42311	7	20.5	8.83	-1.92283	-1.89041	-1.21714	-1.77827	-1.54342	-1.69634	-1.67679	-1.67267	0.00411892	0.987134	0.00562382
1776	WNT7A_HUMAN	Protein Wnt-7a OS=Homo sapiens GN=WNT7A PE=1 SV=2	49	38979	4	19.8	9.05	-0.233734	-1.71244	-1.92942	-1.94554	-1.6221	-1.26942	-1.29186	-1.61235	-0.320489	0.602362	0.220143
1777	WRB_HUMAN	Tryptophan-rich protein OS=Homo sapiens GN=WRB PE=2 SV=2	32	19767	3	18.4	9.71	-2.08974	-1.78283	-1.21574	-1.285	-2.11232	-1.93156	-1.69611	-1.77629	-0.0801878	0.834019	0.0788242
1778	WRN_HUMAN	Werner syndrome ATP-dependent helicase OS=Homo sapiens GN=WRN PE=1 SV=1	69	162391	10	10.6	5.96	-1.81386	-2.14555	-1.37769	-1.20832	-1.71342	-1.31672	-1.77903	-1.41282	0.366212	0.246787	0.607679
1779	WSB1_HUMAN	WD repeat and SOCS box-containing protein 1 OS=Homo sapiens GN=WSB1 PE=1 SV=1	46	47402	4	10.5	7.64	-2.08133	-1.71495	-1.4971	-1.5442	-1.78101	-2.04678	-1.76446	-1.79066	-0.0262037	0.912473	0.0397801
1780	WSCD2_HUMAN	WSC domain-containing protein 2 OS=Homo sapiens GN=WSCD2 PE=2 SV=2	32	63776	6	14.3	8.99	-1.83519	-1.1301	-1.35921	-1.34689	-1.63754	-1.76311	-1.4415	-1.58251	-0.141011	0.590611	0.228699
1781	X3CL1_HUMAN	Fractalkine OS=Homo sapiens GN=CX3CL1 PE=1 SV=1	38	42176	3	8.1	6.08	-1.4646	-1.5854	-1.68923	-1.62417	-1.6016	-2.31839	-1.57974	-1.84806	-0.268313	0.333307	0.477156
1782	XIRP1_HUMAN	Xin actin-binding repeat-containing protein 1 OS=Homo sapiens GN=XIRP1 PE=1 SV=1	55	198439	12	10	5.78	-1.4594	-1.56732	-1.41674	-1.53631	-1.85507	-1.06818	-1.48115	-1.48652	-0.00536855	0.982711	0.00757401
1783	XIRP2_HUMAN	Xin actin-binding repeat-containing protein 2 OS=Homo sapiens GN=XIRP2 PE=1 SV=2	76	382063	13	6.7	5.99	-1.63679	-1.88649	-2.38797	-1.42894	-1.70237	-1.70891	-1.97042	-1.61341	0.357008	0.210101	0.677571
1784	XPO1_HUMAN	Exportin-1 OS=Homo sapiens GN=XPO1 PE=1 SV=1	47	123306	7	11.5	5.71	-1.95435	-1.48128	-0.989417	-1.41113	-1.90878	-1.48182	-1.47502	-1.60058	-0.125558	0.713961	0.146326
1785	XPO2_HUMAN	Exportin-2 OS=Homo sapiens GN=CSE1L PE=1 SV=3	83	110346	7	11.2	5.51	-0.953627	-1.07029	-0.989851	-0.966264	-1.24101	-1.34619	-1.00459	-1.18449	-0.179898	0.203247	0.691976
1786	XPO5_HUMAN	Exportin-5 OS=Homo sapiens GN=XPO5 PE=1 SV=1	37	136222	6	6.8	5.56	-1.06411	-1.4384	-1.54738	-2.19852	-1.88162	-1.69941	-1.34996	-1.92652	-0.576552	0.0492763	1.30736
1787	XPP3_HUMAN	Probable Xaa-Pro aminopeptidase 3 OS=Homo sapiens GN=XPNPEP3 PE=1 SV=1	48	56997	3	9.7	6.37	-0.444882	-1.94138	-1.15064	-0.483132	-2.06668	-1.89923	-1.17897	-1.48302	-0.304048	0.670177	0.173811
1788	XYLB_HUMAN	Xylulose kinase OS=Homo sapiens GN=XYLB PE=1 SV=3	46	58345	3	9.7	5.55	-2.26407	-1.79817	-1.89001	-1.6763	-1.18018	-2.08562	-1.98408	-1.64736	0.336719	0.321734	0.492503
1789	YB019_HUMAN	Uncharacterized protein FLJ44048 OS=Homo sapiens PE=2 SV=2	38	179918	9	8.9	5.96	-1.89898	-2.0566	-1.56027	-1.74417	-1.94463	-2.08858	-1.83861	-1.9258	-0.0871804	0.648575	0.18804
1790	YB046_HUMAN	Protein LOC339766 OS=Homo sapiens PE=4 SV=2	89	193163	16	15.5	6.2	-1.55792	-1.32975	-1.53565	-2.3537	-1.91669	-1.29335	-1.47444	-1.85458	-0.38014	0.295483	0.529467
1791	YD002_HUMAN	Uncharacterized protein FLJ44066 OS=Homo sapiens PE=1 SV=1	59	104436	7	10.6	9.06	-1.7285	-1.32343	-1.47667	-1.93383	-1.98255	-1.76583	-1.50953	-1.89407	-0.384536	0.0465741	1.33186
1792	YD026_HUMAN	Putative death domain-containing protein FLJ16686 OS=Homo sapiens PE=2 SV=2	41	101485	7	10.5	6.67	-1.50213	-1.44495	-1.54729	-2.01346	-1.85458	-1.63043	-1.49812	-1.83282	-0.3347	0.0436405	1.36011
1793	YES_HUMAN	Proto-oncogene tyrosine-protein kinase Yes OS=Homo sapiens GN=YES1 PE=1 SV=3	45	60763	5	9.9	6.32	-1.3529	-1.51313	-1.28361	-1.7463	-2.05452	-1.66717	-1.38321	-1.82266	-0.439451	0.0321622	1.49265
1794	YI016_HUMAN	Putative tubulin beta chain-like protein ENSP00000290377 OS=Homo sapiens PE=5 SV=2	116	41748	3	11.3	4.77	-2.02886	0.308655	-0.183458	-1.07857	0.498708	-1.41583	-0.634554	-0.665229	-0.0306751	0.975116	0.0109438
1795	YJ012_HUMAN	Putative UPF0607 protein FLJ37424 OS=Homo sapiens PE=2 SV=1	32	37439	3	13.8	10.42	-1.57502	-1.80596	-1.10572	-1.49113	-1.49256	-2.21286	-1.49557	-1.73218	-0.236617	0.496313	0.304244
1796	YLPM1_HUMAN	YLP motif-containing protein 1 OS=Homo sapiens GN=YLPM1 PE=1 SV=3	63	219849	10	7.3	6.14	-1.56169	-1.71875	-1.18499	-1.72183	-2.19432	-1.9133	-1.48848	-1.94315	-0.45467	0.0958297	1.0185
1797	YM018_HUMAN	Uncharacterized protein FLJ40176 OS=Homo sapiens PE=2 SV=2	90	277778	17	10.7	9.35	-1.55839	-1.64921	-1.38236	-1.49371	-1.93855	-1.75668	-1.52999	-1.72965	-0.199663	0.256688	0.590594
1798	YP028_HUMAN	Putative uncharacterized protein encoded by NCRNA00095 OS=Homo sapiens GN=NCRNA00095 PE=5 SV=1	32	13209	4	35.2	9.41	-2.04188	-1.6509	-1.22637	-1.69995	-2.14907	-2.06564	-1.63972	-1.97155	-0.331837	0.290847	0.536335
1799	Z280C_HUMAN	Zinc finger protein 280C OS=Homo sapiens GN=ZNF280C PE=1 SV=1	48	83042	5	6.9	9.29	-1.83787	-1.63857	-1.73977	-1.69419	-1.36598	-1.93376	-1.73874	-1.66464	0.0740909	0.692713	0.159446
1800	Z280D_HUMAN	Zinc finger protein 280D OS=Homo sapiens GN=ZNF280D PE=1 SV=3	87	109215	13	17.7	8.51	-1.77184	-1.70826	-1.77436	-2.05738	-2.00447	-2.33193	-1.75148	-2.13126	-0.379775	0.0215829	1.66589
1801	Z286A_HUMAN	Zinc finger protein 286A OS=Homo sapiens GN=ZNF286A PE=2 SV=1	33	60136	3	7.3	8.64	-1.2305	-1.54206	-2.24663	-1.99724	-1.85472	-2.23454	-1.67306	-2.02883	-0.355769	0.328977	0.482834
1802	Z512B_HUMAN	Zinc finger protein 512B OS=Homo sapiens GN=ZNF512B PE=1 SV=1	39	97202	6	11.3	9.87	-1.20131	-1.55346	-1.09737	-1.26025	-1.96116	-2.28993	-1.28405	-1.83711	-0.553063	0.17262	0.762909
1803	Z780B_HUMAN	Zinc finger protein 780B OS=Homo sapiens GN=ZNF780B PE=2 SV=1	39	96744	4	8.3	9.17	-2.13516	-1.42868	-1.9369	-1.7976	-1.74519	-2.15205	-1.83358	-1.89828	-0.064699	0.805654	0.0938513
1804	ZADH2_HUMAN	Zinc-binding alcohol dehydrogenase domain-containing protein 2 OS=Homo sapiens GN=ZADH2 PE=1 SV=1	36	40115	2	6.6	8.38	-1.39018	-2.0099	-1.36302	-1.66462	-2.29246	-2.07626	-1.5877	-2.01111	-0.423415	0.205337	0.687533
1805	ZAN_HUMAN	Zonadhesin OS=Homo sapiens GN=ZAN PE=2 SV=3	46	305374	10	6.2	5.79	-1.681	-1.3323	-1.41567	-2.01724	-2.20374	-1.80315	-1.47632	-2.00804	-0.531721	0.0272575	1.56451
1806	ZBED4_HUMAN	Zinc finger BED domain-containing protein 4 OS=Homo sapiens GN=ZBED4 PE=1 SV=1	35	130225	4	4	6.38	-1.78511	-1.78077	-1.41224	-1.7048	-2.16187	-1.38998	-1.65937	-1.75222	-0.0928425	0.735105	0.13365
1807	ZBT20_HUMAN	Zinc finger and BTB domain-containing protein 20 OS=Homo sapiens GN=ZBTB20 PE=2 SV=3	33	81032	4	9.2	6.03	-1.25195	-1.52587	-1.24049	-1.97088	-1.41638	-1.8202	-1.33944	-1.73582	-0.396384	0.105289	0.977617
1808	ZBT40_HUMAN	Zinc finger and BTB domain-containing protein 40 OS=Homo sapiens GN=ZBTB40 PE=1 SV=4	38	138030	9	9.7	6.11	-1.51629	-1.53257	-1.86878	-1.50907	-1.91644	-1.97578	-1.63921	-1.80043	-0.161219	0.435681	0.360831
1809	ZC3H1_HUMAN	Zinc finger C3H1 domain-containing protein OS=Homo sapiens GN=ZFC3H1 PE=1 SV=3	45	226214	6	4.8	8.39	-1.67045	-2.23542	-1.97031	-1.73201	-1.31097	-1.91721	-1.95873	-1.6534	0.305331	0.276456	0.558373
1810	ZC3H3_HUMAN	Zinc finger CCCH domain-containing protein 3 OS=Homo sapiens GN=ZC3H3 PE=1 SV=2	41	101867	6	8.9	11.01	-2.12716	-1.79932	-2.23498	-1.65746	-2.15699	-1.98918	-2.05382	-1.93454	0.119278	0.577035	0.238798
1811	ZC3HD_HUMAN	Zinc finger CCCH domain-containing protein 13 OS=Homo sapiens GN=ZC3H13 PE=1 SV=1	31	196519	4	2.3	9.45	-1.516	-1.8174	-2.03156	-1.69849	-1.69903	-1.45693	-1.78832	-1.61815	0.170172	0.373164	0.428101
1812	ZC3HE_HUMAN	Zinc finger CCCH domain-containing protein 14 OS=Homo sapiens GN=ZC3H14 PE=1 SV=1	52	82823	2	2.6	6.99	-1.46976	-2.00508	-1.81839	-0.765746	-1.67965	-2.08942	-1.76441	-1.51161	0.252801	0.581	0.235824
1813	ZDBF2_HUMAN	DBF4-type zinc finger-containing protein 2 OS=Homo sapiens GN=ZDBF2 PE=1 SV=3	38	265453	7	3.7	5.79	-1.58657	-2.06587	-2.04161	-2.14349	-1.83598	-1.7886	-1.89802	-1.92269	-0.0246739	0.9037	0.0439757
1814	ZEP2_HUMAN	Transcription factor HIVEP2 OS=Homo sapiens GN=HIVEP2 PE=1 SV=2	105	268885	14	9.6	6.5	-1.67677	-1.63047	-1.59412	-1.88091	-2.20877	-2.20588	-1.63379	-2.09852	-0.464734	0.0140136	1.85345
1815	ZF106_HUMAN	Zinc finger protein 106 homolog OS=Homo sapiens GN=ZFP106 PE=1 SV=1	48	208754	12	9.8	6.73	-1.74355	-1.24527	-1.48734	-1.3746	-2.12813	-2.08332	-1.49206	-1.86202	-0.369961	0.261621	0.582327
1816	ZFHX2_HUMAN	Zinc finger homeobox protein 2 OS=Homo sapiens GN=ZFHX2 PE=2 SV=2	54	152006	8	8.9	6	-1.92765	-1.41087	-1.64889	-1.52791	-2.36321	-1.36107	-1.66247	-1.75073	-0.0882618	0.810217	0.0913988
1817	ZFHX3_HUMAN	Zinc finger homeobox protein 3 OS=Homo sapiens GN=ZFHX3 PE=1 SV=2	63	404165	8	3.3	5.82	-1.74246	-2.08075	-1.90777	-1.39938	-2.34659	-2.13996	-1.91033	-1.96198	-0.0516501	0.873205	0.0588837
1818	ZFHX4_HUMAN	Zinc finger homeobox protein 4 OS=Homo sapiens GN=ZFHX4 PE=1 SV=1	51	393482	13	5.6	5.94	-1.40956	-1.56748	-1.59883	-1.80604	-1.56927	-1.70585	-1.52529	-1.69372	-0.168431	0.135302	0.868695
1819	ZFY26_HUMAN	Zinc finger FYVE domain-containing protein 26 OS=Homo sapiens GN=ZFYVE26 PE=1 SV=2	57	284455	15	9.6	5.97	-2.1414	-1.38082	-1.547	-1.72393	-1.80368	-1.92599	-1.68974	-1.81787	-0.128125	0.619227	0.20815
1820	ZIC2_HUMAN	Zinc finger protein ZIC 2 OS=Homo sapiens GN=ZIC2 PE=1 SV=2	39	54971	3	5.5	8.68	-1.45018	-1.60354	-1.3862	-1.81735	-1.69445	-1.90408	-1.47997	-1.80529	-0.32532	0.0213872	1.66985
1821	ZIK1_HUMAN	Zinc finger protein interacting with ribonucleoprotein K OS=Homo sapiens GN=ZIK1 PE=2 SV=1	38	54751	6	19.5	9.1	-1.40009	-1.45782	-1.36711	-1.7183	-1.63816	-1.46496	-1.40834	-1.60714	-0.198803	0.0663141	1.17839
1822	ZMY11_HUMAN	Zinc finger MYND domain-containing protein 11 OS=Homo sapiens GN=ZMYND11 PE=1 SV=1	46	66160	5	10.3	8.55	-1.72781	-1.88411	-1.43456	-1.27801	-2.09553	-1.94301	-1.68216	-1.77218	-0.0900247	0.766685	0.115383
1823	ZMYM3_HUMAN	Zinc finger MYM-type protein 3 OS=Homo sapiens GN=ZMYM3 PE=1 SV=2	34	152280	4	4.4	6.01	-1.67118	-2.09125	-1.79028	-1.39715	-1.70421	-2.15927	-1.8509	-1.75355	0.0973566	0.721242	0.141919
1824	ZMYM6_HUMAN	Zinc finger MYM-type protein 6 OS=Homo sapiens GN=ZMYM6 PE=1 SV=2	53	147992	10	9.8	8.59	-1.76195	-2.32742	-1.13599	-1.73062	-1.22307	-2.00089	-1.74179	-1.65153	0.090261	0.837607	0.0769595
1825	ZN114_HUMAN	Zinc finger protein 114 OS=Homo sapiens GN=ZNF114 PE=2 SV=1	61	47716	5	16.1	8.9	-1.41967	-1.80986	-1.97456	-1.23349	-2.02933	-2.01366	-1.7347	-1.75882	-0.0241255	0.941701	0.0260868
1826	ZN142_HUMAN	Zinc finger protein 142 OS=Homo sapiens GN=ZNF142 PE=1 SV=3	46	187728	11	8.5	8.24	-1.66018	-1.81432	-1.45963	-1.62499	-2.12447	-1.5003	-1.64471	-1.74992	-0.105207	0.652558	0.185381
1827	ZN167_HUMAN	Zinc finger protein 167 OS=Homo sapiens GN=ZNF167 PE=2 SV=2	31	84979	6	13.3	7.26	-1.78848	-1.40387	-1.62069	-2.22637	-2.07036	-1.94515	-1.60435	-2.08063	-0.47628	0.0259514	1.58584
1828	ZN217_HUMAN	Zinc finger protein 217 OS=Homo sapiens GN=ZNF217 PE=1 SV=1	52	115199	8	11.1	8.78	-1.80263	-1.60375	-1.58281	-0.966264	-1.90297	-2.02716	-1.66306	-1.63213	0.0309309	0.932306	0.0304417
1829	ZN222_HUMAN	Zinc finger protein 222 OS=Homo sapiens GN=ZNF222 PE=2 SV=2	48	52450	7	21.7	8.96	-1.97483	-1.78505	-1.45532	-1.48262	-1.72515	-1.7871	-1.7384	-1.66496	0.0734419	0.70098	0.154295
1830	ZN225_HUMAN	Zinc finger protein 225 OS=Homo sapiens GN=ZNF225 PE=1 SV=2	43	82418	5	8.6	9.18	-1.89387	-2.11078	-1.44081	-1.52116	-1.22966	-1.95136	-1.81515	-1.56739	0.247759	0.438013	0.358513
1831	ZN227_HUMAN	Zinc finger protein 227 OS=Homo sapiens GN=ZNF227 PE=2 SV=1	44	91974	7	12.4	9.1	-1.27569	-1.88604	-1.76265	-1.57699	-1.92644	-1.9062	-1.64146	-1.80321	-0.161752	0.499382	0.301567
1832	ZN318_HUMAN	Zinc finger protein 318 OS=Homo sapiens GN=ZNF318 PE=1 SV=2	37	250958	9	6.5	6.78	-1.4108	-1.54153	-1.78773	-1.37807	-2.26641	-1.98776	-1.58002	-1.87741	-0.297391	0.355086	0.449667
1833	ZN326_HUMAN	Zinc finger protein 326 OS=Homo sapiens GN=ZNF326 PE=1 SV=2	40	65613	4	11.2	5.08	-1.71589	-1.72856	-1.02154	-1.67332	-1.81551	-1.70025	-1.48866	-1.7297	-0.241031	0.367789	0.434402
1834	ZN407_HUMAN	Zinc finger protein 407 OS=Homo sapiens GN=ZNF407 PE=2 SV=2	54	247211	15	9.8	6.05	-0.897227	-1.37975	-1.56622	-1.48371	-1.63525	-1.76004	-1.28106	-1.62633	-0.345266	0.183152	0.737187
1835	ZN425_HUMAN	Zinc finger protein 425 OS=Homo sapiens GN=ZNF425 PE=2 SV=1	35	87663	4	7.6	9.43	-1.49008	-1.58683	-1.84103	-0.889602	-2.02178	-2.51793	-1.63931	-1.80977	-0.170456	0.746994	0.126683
1836	ZN429_HUMAN	Zinc finger protein 429 OS=Homo sapiens GN=ZNF429 PE=1 SV=2	34	78102	4	6.1	9.5	-1.70275	-1.24749	-1.76484	-1.16288	-1.86596	-1.38046	-1.57169	-1.46977	0.101923	0.719268	0.143109
1837	ZN441_HUMAN	Zinc finger protein 441 OS=Homo sapiens GN=ZNF441 PE=2 SV=1	35	72145	4	6.7	9	-2.0298	-1.67588	-1.79125	-1.4748	-1.57906	-1.76364	-1.83231	-1.60583	0.226472	0.1666	0.778325
1838	ZN442_HUMAN	Zinc finger protein 442 OS=Homo sapiens GN=ZNF442 PE=2 SV=1	46	72816	9	19.9	9.03	1.81554	1.68612	1.12291	-2.18544	-2.09481	-2.74746	1.54152	-2.34257	-3.88409	0.000191553	3.71771
1839	ZN462_HUMAN	Zinc finger protein 462 OS=Homo sapiens GN=ZNF462 PE=1 SV=3	85	284506	14	7.4	7.53	-2.05308	-1.05176	-1.72397	-1.22989	-2.00674	-1.88641	-1.6096	-1.70768	-0.0980748	0.809522	0.0917716
1840	ZN469_HUMAN	Zinc finger protein 469 OS=Homo sapiens GN=ZNF469 PE=1 SV=3	74	409949	15	6.5	7.88	-1.28263	-1.89553	-1.67453	-2.16287	-1.72876	-2.50021	-1.61756	-2.13061	-0.513049	0.147609	0.830888
1841	ZN470_HUMAN	Zinc finger protein 470 OS=Homo sapiens GN=ZNF470 PE=1 SV=2	36	82609	6	14.1	8.91	-1.3337	-1.73687	-1.37476	-1.4083	-1.85056	-2.11434	-1.48178	-1.79107	-0.309292	0.271295	0.566559
1842	ZN493_HUMAN	Zinc finger protein 493 OS=Homo sapiens GN=ZNF493 PE=2 SV=3	31	75293	2	2.6	9.44	-1.57588	-1.51505	-1.50638	-1.24379	-1.44939	-2.35594	-1.53244	-1.68304	-0.150603	0.68272	0.165757
1843	ZN498_HUMAN	Zinc finger protein 498 OS=Homo sapiens GN=ZNF498 PE=2 SV=3	32	61435	5	14.3	7.82	-1.80873	-1.64014	-1.39624	-1.41091	-2.02531	-2.20477	-1.61504	-1.88033	-0.265293	0.37911	0.421234
1844	ZN517_HUMAN	Zinc finger protein 517 OS=Homo sapiens GN=ZNF517 PE=2 SV=1	37	54633	3	6.3	9.26	-1.75344	-1.81114	-1.45184	-1.73673	-1.9676	-1.71616	-1.67214	-1.80683	-0.13469	0.382777	0.417054
1845	ZN521_HUMAN	Zinc finger protein 521 OS=Homo sapiens GN=ZNF521 PE=1 SV=1	45	147770	6	7	6.56	-1.6059	-1.84605	-1.70018	-1.22228	-1.68776	-1.62526	-1.71737	-1.51177	0.205609	0.272514	0.564611
1846	ZN532_HUMAN	Zinc finger protein 532 OS=Homo sapiens GN=ZNF532 PE=1 SV=2	48	141606	10	13.1	8.92	-1.74759	-2.10833	-1.18023	-1.77147	-1.32981	-1.75937	-1.67871	-1.62022	0.0584974	0.858024	0.0665006
1847	ZN541_HUMAN	Zinc finger protein 541 OS=Homo sapiens GN=ZNF541 PE=1 SV=2	40	147718	5	6.5	8.31	-2.3772	-1.54202	-1.4747	-0.936022	-1.66794	-1.12	-1.79798	-1.24132	0.556656	0.201038	0.696721
1848	ZN563_HUMAN	Zinc finger protein 563 OS=Homo sapiens GN=ZNF563 PE=2 SV=1	35	55398	3	9.2	9.34	-1.68149	-1.74842	-2.04208	-1.78134	-1.74218	-1.63274	-1.824	-1.71876	0.10524	0.427636	0.368926
1849	ZN568_HUMAN	Zinc finger protein 568 OS=Homo sapiens GN=ZNF568 PE=2 SV=2	40	74320	5	10.7	8.58	-1.69418	-1.91064	-2.128	-1.43739	-2.05111	-1.61222	-1.91094	-1.70024	0.210697	0.395119	0.403272
1850	ZN569_HUMAN	Zinc finger protein 569 OS=Homo sapiens GN=ZNF569 PE=2 SV=1	46	79531	4	7.7	8.97	-0.742479	-1.4033	-1.70784	-1.61073	-1.57574	-2.01673	-1.28454	-1.7344	-0.449861	0.230253	0.637795
1851	ZN578_HUMAN	Zinc finger protein 578 OS=Homo sapiens GN=ZNF578 PE=2 SV=1	35	42568	5	20.8	9.43	-1.49637	-1.89923	-1.53108	-1.61782	-1.92696	-2.31445	-1.64222	-1.95308	-0.31085	0.263621	0.57902
1852	ZN611_HUMAN	Zinc finger protein 611 OS=Homo sapiens GN=ZNF611 PE=2 SV=2	34	81397	7	14	9.16	-1.71714	-1.84899	-1.78115	-1.6216	-1.97656	-2.01815	-1.78243	-1.8721	-0.0896741	0.5326	0.273599
1853	ZN615_HUMAN	Zinc finger protein 615 OS=Homo sapiens GN=ZNF615 PE=1 SV=2	36	83684	6	13.1	9.35	-1.46413	-1.27951	-2.40284	-1.50422	-1.48802	-1.65222	-1.71549	-1.54816	0.167339	0.659023	0.181099
1854	ZN618_HUMAN	Zinc finger protein 618 OS=Homo sapiens GN=ZNF618 PE=1 SV=1	38	104889	7	11.9	6.7	-2.16331	-1.90056	-1.92166	-1.9157	-2.00855	-1.95126	-1.99518	-1.95851	0.0366717	0.699929	0.154946
1855	ZN626_HUMAN	Zinc finger protein 626 OS=Homo sapiens GN=ZNF626 PE=2 SV=2	39	60853	2	3.4	9.29	-1.57731	-1.25023	-2.05181	-0.610213	-1.97485	-2.70164	-1.62645	-1.76223	-0.135785	0.846061	0.0725982
1856	ZN644_HUMAN	Zinc finger protein 644 OS=Homo sapiens GN=ZNF644 PE=1 SV=2	49	149471	7	6.2	8.43	-1.72275	-1.69489	-2.19794	-1.51266	-2.51269	-1.6325	-1.87186	-1.88595	-0.0140918	0.970241	0.0131205
1857	ZN681_HUMAN	Zinc finger protein 681 OS=Homo sapiens GN=ZNF681 PE=2 SV=1	34	66578	5	10.8	9.34	-1.44002	-1.86161	-1.7663	-1.00232	-1.57926	-1.78874	-1.68931	-1.45677	0.232538	0.433809	0.362701
1858	ZN692_HUMAN	Zinc finger protein 692 OS=Homo sapiens GN=ZNF692 PE=1 SV=1	37	56932	5	8.9	7.54	-1.29801	-1.29933	-1.77835	-1.57847	-1.9788	-1.53835	-1.45856	-1.69854	-0.239975	0.322759	0.491121
1859	ZN697_HUMAN	Zinc finger protein 697 OS=Homo sapiens GN=ZNF697 PE=2 SV=2	33	60423	3	9.2	6.88	-1.99611	-1.80945	-1.5824	-1.75346	-1.61952	-1.85284	-1.79599	-1.74194	0.0540476	0.714115	0.146232
1860	ZN700_HUMAN	Zinc finger protein 700 OS=Homo sapiens GN=ZNF700 PE=2 SV=1	34	86176	7	14.4	9.15	-1.16981	-1.69571	-1.67162	-2.32607	-1.78543	-2.00254	-1.51238	-2.03802	-0.525634	0.0866116	1.06242
1861	ZN714_HUMAN	Zinc finger protein 714 OS=Homo sapiens GN=ZNF714 PE=2 SV=1	48	63984	7	16.9	9.29	-1.48221	-2.02319	-1.27561	-1.5114	-2.10792	-1.57481	-1.59367	-1.73138	-0.137706	0.662145	0.179047
1862	ZN737_HUMAN	Zinc finger protein 737 OS=Homo sapiens GN=ZNF737 PE=2 SV=2	43	61892	5	11.2	9.37	-0.5787	-1.56045	-1.86226	-1.89672	-1.96754	-1.68137	-1.3338	-1.84855	-0.514742	0.264428	0.577692
1863	ZN777_HUMAN	Zinc finger protein 777 OS=Homo sapiens GN=ZNF777 PE=1 SV=2	41	85123	9	14.1	5.62	-1.22693	-1.75679	-1.58432	-1.26716	-2.09294	-1.97272	-1.52268	-1.77761	-0.254923	0.444944	0.351695
1864	ZN786_HUMAN	Zinc finger protein 786 OS=Homo sapiens GN=ZNF786 PE=2 SV=1	41	89778	7	11.8	9.36	-1.75642	-1.43673	-2.05081	-1.24097	-1.87071	-1.75438	-1.74799	-1.62202	0.125967	0.656296	0.1829
1865	ZN792_HUMAN	Zinc finger protein 792 OS=Homo sapiens GN=ZNF792 PE=2 SV=2	32	71531	4	6.2	8.36	-1.36325	-1.95701	-1.53861	-1.86578	-1.2896	-2.30296	-1.61963	-1.81945	-0.19982	0.590661	0.228662
1866	ZN800_HUMAN	Zinc finger protein 800 OS=Homo sapiens GN=ZNF800 PE=1 SV=1	38	75189	5	10.1	9.54	-1.54339	-1.82248	-0.981216	-1.34046	-1.90677	-1.66686	-1.44903	-1.63803	-0.189003	0.55897	0.252612
1867	ZN823_HUMAN	Zinc finger protein 823 OS=Homo sapiens GN=ZNF823 PE=2 SV=2	38	70225	5	12.3	9.04	-2.0067	-1.73536	-1.0327	-1.34962	-2.19548	-1.93166	-1.59158	-1.82559	-0.234001	0.574197	0.240939
1868	ZN831_HUMAN	Zinc finger protein 831 OS=Homo sapiens GN=ZNF831 PE=2 SV=4	55	177839	8	8.1	8.67	-1.71157	-1.95896	-1.53166	-1.57776	-1.63201	-1.87773	-1.73406	-1.69583	0.0382273	0.816718	0.0879278
1869	ZN845_HUMAN	Zinc finger protein 845 OS=Homo sapiens GN=ZNF845 PE=2 SV=2	33	113059	6	10.4	9.48	-1.64341	-2.16533	-1.55126	-1.44725	-1.88537	-1.58654	-1.78667	-1.63972	0.146948	0.558895	0.25267
1870	ZN862_HUMAN	Zinc finger protein 862 OS=Homo sapiens GN=ZNF862 PE=2 SV=2	44	131570	7	8	6.87	-1.01866	-2.08441	-2.01497	-1.95923	-2.05205	-1.58637	-1.70601	-1.86588	-0.15987	0.689905	0.161211
1871	ZNF74_HUMAN	Zinc finger protein 74 OS=Homo sapiens GN=ZNF74 PE=2 SV=2	38	72062	4	7.9	8.9	-1.97623	-2.08137	-1.55688	-1.21665	-1.9435	-1.87463	-1.87149	-1.67826	0.193232	0.530385	0.275409
1872	ZNF84_HUMAN	Zinc finger protein 84 OS=Homo sapiens GN=ZNF84 PE=2 SV=2	34	85403	3	7.3	9.05	-1.69755	-2.14194	-1.20657	-1.74869	-1.44232	-1.46242	-1.68202	-1.55114	0.130884	0.672734	0.172156
1873	ZNF99_HUMAN	Zinc finger protein 99 OS=Homo sapiens GN=ZNF99 PE=2 SV=2	31	120016	4	5.1	9.44	-1.38937	-1.6842	-1.17479	-1.74431	-1.91151	-1.50985	-1.41612	-1.72189	-0.305771	0.179326	0.746358
1874	ZNFX1_HUMAN	NFX1-type zinc finger-containing protein 1 OS=Homo sapiens GN=ZNFX1 PE=1 SV=2	70	220084	15	12.8	7.06	-1.44394	-1.88096	-1.93117	-1.9467	-1.52519	-1.89558	-1.75202	-1.78916	-0.0371336	0.86435	0.0633104
1875	ZPR1_HUMAN	Zinc finger protein ZPR1 OS=Homo sapiens GN=ZNF259 PE=1 SV=1	38	50893	6	18.1	4.66	-1.37723	-1.46925	-1.98908	-1.66232	-1.69543	-1.95838	-1.61185	-1.77204	-0.160189	0.492424	0.307661
1876	ZSC29_HUMAN	Zinc finger and SCAN domain-containing protein 29 OS=Homo sapiens GN=ZSCAN29 PE=1 SV=2	32	96659	2	4.1	6.55	-1.53506	-2.08015	-1.9341	-1.38335	-1.79477	-1.54618	-1.84977	-1.57477	0.275	0.245245	0.610399
1877	ZSCA2_HUMAN	Zinc finger and SCAN domain-containing protein 2 OS=Homo sapiens GN=ZSCAN2 PE=2 SV=1	32	69415	5	6.7	7.18	-1.61555	-1.48916	-1.38395	-1.52874	-1.67137	-1.73511	-1.49622	-1.64507	-0.148855	0.175638	0.755381
1878	ZSWM6_HUMAN	Zinc finger SWIM domain-containing protein 6 OS=Homo sapiens GN=ZSWIM6 PE=2 SV=2	44	133385	6	7.4	7.01	-1.935	-1.93395	-1.26448	-1.67196	-2.13801	-1.78741	-1.71114	-1.86579	-0.154649	0.589006	0.22988
1879	ZYX_HUMAN	Zyxin OS=Homo sapiens GN=ZYX PE=1 SV=1	54	61238	4	10.7	6.22	-0.5787	-1.51638	-1.58572	-1.16509	-1.76205	-2.27807	-1.22693	-1.73507	-0.508141	0.328514	0.483446
1880	ZZEF1_HUMAN	Zinc finger ZZ-type and EF-hand domain-containing protein 1 OS=Homo sapiens GN=ZZEF1 PE=1 SV=6	80	330864	14	8	5.62	-1.87647	-1.38704	-1.40477	-1.47472	-1.9263	-1.63206	-1.55609	-1.67769	-0.121602	0.589924	0.229204

## Sheet: Up
No.	Accession	Protein	Score	M.W.	No. of sequence	5Coverage	pI	k9/un (Difference)	-logp
1	RS7_HUMAN	40S ribosomal protein S7 OS=Homo sapiens GN=RPS7 PE=1 SV=1	55	22113	3	25.8	10.09	3.87546	5.40938
2	CCD25_HUMAN	Coiled-coil domain-containing protein 25 OS=Homo sapiens GN=CCDC25 PE=1 SV=2	55	24463	7	41.3	6.34	3.35145	3.77542
3	MTMRD_HUMAN	Myotubularin-related protein 13 OS=Homo sapiens GN=SBF2 PE=1 SV=1	35	208333	5	4.4	6.62	3.51316	3.46796
4	FA40A_HUMAN	Protein FAM40A OS=Homo sapiens GN=FAM40A PE=1 SV=1	37	95515	6	12.4	5.92	3.50986	3.43211
5	TBA1B_HUMAN	Tubulin alpha-1B chain OS=Homo sapiens GN=TUBA1B PE=1 SV=1	715	50120	14	41.5	4.94	3.60833	3.40046
6	TBB4_HUMAN	Tubulin beta-4 chain OS=Homo sapiens GN=TUBB4 PE=1 SV=2	722	49554	18	45.7	4.78	3.26365	3.12595
7	TDT_HUMAN	DNA nucleotidylexotransferase OS=Homo sapiens GN=DNTT PE=1 SV=2	52	58400	5	11.2	8.54	3.54404	3.07389
8	MDHC_HUMAN	Malate dehydrogenase, cytoplasmic OS=Homo sapiens GN=MDH1 PE=1 SV=4	40	36403	4	19.5	6.91	2.72506	2.82444
9	RL8_HUMAN	60S ribosomal protein L8 OS=Homo sapiens GN=RPL8 PE=1 SV=2	68	28007	3	21.4	11.03	3.28518	2.79052
10	RLA1_HUMAN	60S acidic ribosomal protein P1 OS=Homo sapiens GN=RPLP1 PE=1 SV=1	38	11507	1	14	4.26	3.0781	2.7292
11	MB212_HUMAN	Protein mab-21-like 2 OS=Homo sapiens GN=MAB21L2 PE=2 SV=1	43	40897	5	19.2	8.87	3.19795	2.53961
12	RLA0L_HUMAN	60S acidic ribosomal protein P0-like OS=Homo sapiens PE=1 SV=1	64	34343	3	12	5.41	2.81509	2.48842
13	PHB2_HUMAN	Prohibitin-2 OS=Homo sapiens GN=PHB2 PE=1 SV=2	129	33276	6	26.1	9.83	3.1218	2.43307
14	RL12_HUMAN	60S ribosomal protein L12 OS=Homo sapiens GN=RPL12 PE=1 SV=1	68	17808	2	14.5	9.48	2.32351	2.40748
15	FKB1A_HUMAN	Peptidyl-prolyl cis-trans isomerase FKBP1A OS=Homo sapiens GN=FKBP1A PE=1 SV=2	49	11943	1	12	7.88	3.29237	2.33012
16	H90B2_HUMAN	Putative heat shock protein HSP 90-beta 2 OS=Homo sapiens GN=HSP90AB2P PE=1 SV=2	102	44321	5	12.9	4.79	2.79613	2.31458
17	K2C73_HUMAN	Keratin, type II cytoskeletal 73 OS=Homo sapiens GN=KRT73 PE=1 SV=1	80	58887	2	3.9	6.93	2.88431	2.25603
18	ENOB_HUMAN	Beta-enolase OS=Homo sapiens GN=ENO3 PE=1 SV=4	115	46902	3	11.8	7.59	2.89117	2.2549
19	K1C9_HUMAN	Keratin, type I cytoskeletal 9 OS=Homo sapiens GN=KRT9 PE=1 SV=3	624	62027	15	37.2	5.14	1.24138	2.17172
20	PGAM1_HUMAN	Phosphoglycerate mutase 1 OS=Homo sapiens GN=PGAM1 PE=1 SV=2	124	28786	4	26.4	6.67	1.2926	2.15291
21	K1C10_HUMAN	Keratin, type I cytoskeletal 10 OS=Homo sapiens GN=KRT10 PE=1 SV=6	430	58792	11	30	5.13	1.37425	1.94756
22	K2C1_HUMAN	Keratin, type II cytoskeletal 1 OS=Homo sapiens GN=KRT1 PE=1 SV=6	925	65999	22	34.6	8.15	2.02073	1.92284
23	HNRDL_HUMAN	Heterogeneous nuclear ribonucleoprotein D-like OS=Homo sapiens GN=HNRPDL PE=1 SV=3	48	46409	2	8.6	9.59	2.63428	1.91844
24	EF1B_HUMAN	Elongation factor 1-beta OS=Homo sapiens GN=EEF1B2 PE=1 SV=3	69	24748	2	9.8	4.5	2.47866	1.8387
25	EF1D_HUMAN	Elongation factor 1-delta OS=Homo sapiens GN=EEF1D PE=1 SV=5	203	31103	6	30.2	4.9	2.4906	1.78333
26	TBB2A_HUMAN	Tubulin beta-2A chain OS=Homo sapiens GN=TUBB2A PE=1 SV=1	756	49875	18	49.9	4.78	3.63594	1.73255
27	ACTH_HUMAN	Actin, gamma-enteric smooth muscle OS=Homo sapiens GN=ACTG2 PE=1 SV=1	587	41850	14	31.9	5.31	2.99895	1.72365
28	RM12_HUMAN	39S ribosomal protein L12, mitochondrial OS=Homo sapiens GN=MRPL12 PE=1 SV=2	43	21335	4	22.2	9.04	2.69323	1.71932
29	MIF_HUMAN	Macrophage migration inhibitory factor OS=Homo sapiens GN=MIF PE=1 SV=4	98	12468	3	20.9	7.74	2.45467	1.71552
30	NDKA_HUMAN	Nucleoside diphosphate kinase A OS=Homo sapiens GN=NME1 PE=1 SV=1	65	17138	4	39.5	5.83	3.8092	1.70821
31	RS17_HUMAN	40S ribosomal protein S17 OS=Homo sapiens GN=RPS17 PE=1 SV=2	74	15540	3	35.6	9.85	2.59229	1.65312
32	TBA3E_HUMAN	Tubulin alpha-3E chain OS=Homo sapiens GN=TUBA3E PE=1 SV=2	553	49827	14	40.9	5	3.40101	1.64556
33	TBA3C_HUMAN	Tubulin alpha-3C/D chain OS=Homo sapiens GN=TUBA3C PE=1 SV=3	548	49928	12	37.3	4.97	2.8701	1.57931
34	HNRH2_HUMAN	Heterogeneous nuclear ribonucleoprotein H2 OS=Homo sapiens GN=HNRNPH2 PE=1 SV=1	132	49232	6	19.6	5.89	2.40323	1.55298
35	HS71L_HUMAN	Heat shock 70 kDa protein 1-like OS=Homo sapiens GN=HSPA1L PE=1 SV=2	104	70331	5	11.9	5.76	2.53457	1.47115
36	TEN1_HUMAN	Teneurin-1 OS=Homo sapiens GN=ODZ1 PE=1 SV=2	52	304817	10	5.9	5.98	2.50059	1.37986
37	H2B1B_HUMAN	Histone H2B type 1-B OS=Homo sapiens GN=HIST1H2BB PE=1 SV=2	240	13942	6	46	10.31	3.17762	1.37678
38	ANXA5_HUMAN	Annexin A5 OS=Homo sapiens GN=ANXA5 PE=1 SV=2	286	35914	8	28.8	4.94	2.13206	1.33854
39	UTP20_HUMAN	Small subunit processome component 20 homolog OS=Homo sapiens GN=UTP20 PE=1 SV=2	50	318197	10	4.7	7.07	2.34424	1.33762
40	K2C6B_HUMAN	Keratin, type II cytoskeletal 6B OS=Homo sapiens GN=KRT6B PE=1 SV=5	162	60030	4	10.3	8.09	2.26579	1.33153
41	LDHA_HUMAN	L-lactate dehydrogenase A chain OS=Homo sapiens GN=LDHA PE=1 SV=2	251	36665	8	29.2	8.44	1.97891	1.327
42	UNK_HUMAN	RING finger protein unkempt homolog OS=Homo sapiens GN=UNK PE=1 SV=2	39	88029	5	11.1	6.4	2.84451	1.31308
43	RAB28_HUMAN	Ras-related protein Rab-28 OS=Homo sapiens GN=RAB28 PE=1 SV=2	34	24826	1	5	5.7	2.64492	1.31194

## Sheet: Down
No.	Accession	Protein	Score	M.W.	No. of sequence	5Coverage	pI	k9/un (Difference)	-logp
1	PA2G6_HUMAN	85 kDa calcium-independent phospholipase A2 OS=Homo sapiens GN=PLA2G6 PE=1 SV=2	39	89845	3	7.4	6.86	-3.66692	5.37264
2	NGLY1_HUMAN	Peptide-N(4)-(N-acetyl-beta-glucosaminyl)asparagine amidase OS=Homo sapiens GN=NGLY1 PE=1 SV=1	39	74343	5	12.5	6.47	-3.52267	5.31879
3	UBP28_HUMAN	Ubiquitin carboxyl-terminal hydrolase 28 OS=Homo sapiens GN=USP28 PE=1 SV=1	52	122414	7	10.7	5.1	-3.72316	4.93095
4	TBA1C_HUMAN	Tubulin alpha-1C chain OS=Homo sapiens GN=TUBA1C PE=1 SV=1	569	49863	14	37	4.96	-3.24561	4.79886
5	MT4_HUMAN	Metallothionein-4 OS=Homo sapiens GN=MT4 PE=2 SV=2	44	6503	6	69.4	8.26	-3.67163	4.74985
6	WDR72_HUMAN	WD repeat-containing protein 72 OS=Homo sapiens GN=WDR72 PE=1 SV=1	37	123329	10	13.6	6.22	-3.57866	4.703
7	H2B1C_HUMAN	Histone H2B type 1-C/E/F/G/I OS=Homo sapiens GN=HIST1H2BC PE=1 SV=4	336	13898	8	53.2	10.31	-3.97993	4.4211
8	MSH3_HUMAN	DNA mismatch repair protein Msh3 OS=Homo sapiens GN=MSH3 PE=1 SV=3	36	127360	3	4.6	8.3	-3.58704	4.36521
9	CP3A4_HUMAN	Cytochrome P450 3A4 OS=Homo sapiens GN=CYP3A4 PE=1 SV=4	39	57306	5	15.1	8.27	-3.68976	4.35115
10	JMJD5_HUMAN	JmjC domain-containing protein 5 OS=Homo sapiens GN=JMJD5 PE=2 SV=1	32	47240	2	7.5	5.51	-3.58878	4.18126
11	UBE2O_HUMAN	Ubiquitin-conjugating enzyme E2 O OS=Homo sapiens GN=UBE2O PE=1 SV=3	41	141205	6	8	5.01	-3.07221	4.18011
12	NXF2_HUMAN	Nuclear RNA export factor 2 OS=Homo sapiens GN=NXF2 PE=1 SV=1	31	71581	6	12.9	7.75	-3.44311	4.1531
13	APOB_HUMAN	Apolipoprotein B-100 OS=Homo sapiens GN=APOB PE=1 SV=1	81	515241	21	7.1	6.61	-3.57197	4.13424
14	MLL2_HUMAN	Histone-lysine N-methyltransferase MLL2 OS=Homo sapiens GN=MLL2 PE=1 SV=1	77	563831	14	3.9	5.65	-3.82303	4.09058
15	FRPD4_HUMAN	FERM and PDZ domain-containing protein 4 OS=Homo sapiens GN=FRMPD4 PE=1 SV=1	36	144289	4	3.8	5.12	-3.21458	4.0898
16	STIL_HUMAN	SCL-interrupting locus protein OS=Homo sapiens GN=STIL PE=1 SV=2	43	142864	6	7.9	6.01	-3.13045	3.9608
17	TIF1B_HUMAN	Transcription intermediary factor 1-beta OS=Homo sapiens GN=TRIM28 PE=1 SV=5	51	88493	5	9.2	5.52	-3.36945	3.93021
18	SYNE3_HUMAN	Nesprin-3 OS=Homo sapiens GN=C14orf49 PE=1 SV=2	61	112146	5	6.6	5.88	-3.07662	3.8874
19	SEM3A_HUMAN	Semaphorin-3A OS=Homo sapiens GN=SEMA3A PE=2 SV=1	43	88833	3	6.5	7.05	-3.56046	3.83572
20	TF7L1_HUMAN	Transcription factor 7-like 1 OS=Homo sapiens GN=TCF7L1 PE=2 SV=1	36	62592	5	13.1	9	-3.56862	3.76857
21	PREP_HUMAN	Presequence protease, mitochondrial OS=Homo sapiens GN=PITRM1 PE=1 SV=2	37	117380	2	2.3	6.5	-3.39633	3.7501
22	GCC2_HUMAN	GRIP and coiled-coil domain-containing protein 2 OS=Homo sapiens GN=GCC2 PE=1 SV=3	44	184544	8	8.2	5.08	-3.4296	3.72762
23	ZN442_HUMAN	Zinc finger protein 442 OS=Homo sapiens GN=ZNF442 PE=2 SV=1	46	72816	9	19.9	9.03	-3.88409	3.71771
24	ACTB_HUMAN	Actin, cytoplasmic 1 OS=Homo sapiens GN=ACTB PE=1 SV=1	958	41710	22	53.3	5.29	-4.09677	3.70886
25	MY18A_HUMAN	Myosin-XVIIIa OS=Homo sapiens GN=MYO18A PE=1 SV=3	46	232971	10	7.3	5.95	-3.91775	3.68327
26	CYR61_HUMAN	Protein CYR61 OS=Homo sapiens GN=CYR61 PE=1 SV=1	40	41998	6	24.7	8.64	-3.57237	3.64219
27	GNPTA_HUMAN	N-acetylglucosamine-1-phosphotransferase subunits alpha/beta OS=Homo sapiens GN=GNPTAB PE=1 SV=1	63	143531	11	13.2	6.74	-3.48375	3.61908
28	TBA4A_HUMAN	Tubulin alpha-4A chain OS=Homo sapiens GN=TUBA4A PE=1 SV=1	272	49892	8	32.6	4.95	-3.50844	3.50136
29	BEGIN_HUMAN	Brain-enriched guanylate kinase-associated protein OS=Homo sapiens GN=BEGAIN PE=1 SV=1	50	64763	3	7.8	5.4	-3.23393	3.50025
30	CCD11_HUMAN	Coiled-coil domain-containing protein 11 OS=Homo sapiens GN=CCDC11 PE=2 SV=2	37	61796	5	10.5	9	-3.5213	3.47064
31	TP53B_HUMAN	Tumor suppressor p53-binding protein 1 OS=Homo sapiens GN=TP53BP1 PE=1 SV=2	58	213443	9	9.1	4.62	-3.60399	3.43429
32	FANCJ_HUMAN	Fanconi anemia group J protein OS=Homo sapiens GN=BRIP1 PE=1 SV=1	54	140789	10	11	6.49	-3.52807	3.35618
33	PTCD1_HUMAN	Pentatricopeptide repeat-containing protein 1 OS=Homo sapiens GN=PTCD1 PE=1 SV=2	41	78806	5	12.6	8.8	-3.31636	3.25504
34	K132L_HUMAN	UPF0577 protein KIAA1324-like OS=Homo sapiens GN=KIAA1324L PE=2 SV=2	77	113768	11	16.3	5.76	-3.65259	3.17026
35	TAF2_HUMAN	Transcription initiation factor TFIID subunit 2 OS=Homo sapiens GN=TAF2 PE=1 SV=3	39	136883	6	8.3	8.45	-3.3698	3.12101
36	FSCN1_HUMAN	Fascin OS=Homo sapiens GN=FSCN1 PE=1 SV=3	51	54496	5	17.2	6.84	-2.50412	3.08604
37	PDE12_HUMAN	2~,5~-phosphodiesterase 12 OS=Homo sapiens GN=PDE12 PE=1 SV=2	41	67309	5	11.7	6.11	-2.98937	3.086
38	FA26F_HUMAN	Protein FAM26F OS=Homo sapiens GN=FAM26F PE=2 SV=1	39	34436	3	13.7	8.87	-3.35511	2.96213
39	TRPV3_HUMAN	Transient receptor potential cation channel subfamily V member 3 OS=Homo sapiens GN=TRPV3 PE=1 SV=2	34	90578	4	5.2	6.17	-3.18615	2.94393
40	AMGO1_HUMAN	Amphoterin-induced protein 1 OS=Homo sapiens GN=AMIGO1 PE=1 SV=1	48	55204	4	11.6	6.22	-3.43526	2.89685
41	TEC_HUMAN	Tyrosine-protein kinase Tec OS=Homo sapiens GN=TEC PE=1 SV=2	45	73534	7	16.6	8.69	-3.5145	2.8869
42	H3L_HUMAN	Histone H3-like OS=Homo sapiens PE=1 SV=3	48	15204	2	11.9	11.1	-3.17472	2.84073
43	VTNC_HUMAN	Vitronectin OS=Homo sapiens GN=VTN PE=1 SV=1	51	54271	4	11.5	5.55	-3.33042	2.81388
44	EF1A2_HUMAN	Elongation factor 1-alpha 2 OS=Homo sapiens GN=EEF1A2 PE=1 SV=1	72	50438	3	11	9.11	-3.36142	2.46355
45	RL6_HUMAN	60S ribosomal protein L6 OS=Homo sapiens GN=RPL6 PE=1 SV=3	42	32708	1	3.5	10.59	-2.66135	2.33418
46	TBA8_HUMAN	Tubulin alpha-8 chain OS=Homo sapiens GN=TUBA8 PE=1 SV=1	334	50062	7	23.4	4.94	-1.88888	2.33124
47	HSP74_HUMAN	Heat shock 70 kDa protein 4 OS=Homo sapiens GN=HSPA4 PE=1 SV=4	86	94271	8	14.4	5.11	-2.67318	2.21411
48	H4_HUMAN	Histone H4 OS=Homo sapiens GN=HIST1H4A PE=1 SV=2	233	11360	6	63.1	11.36	-3.50327	2.20752
49	PPIA_HUMAN	Peptidyl-prolyl cis-trans isomerase A OS=Homo sapiens GN=PPIA PE=1 SV=2	271	18001	10	78.2	7.68	-2.47944	2.16903
50	HS90A_HUMAN	Heat shock protein HSP 90-alpha OS=Homo sapiens GN=HSP90AA1 PE=1 SV=5	736	84607	24	34.8	4.94	-2.23286	2.14312
51	HS90B_HUMAN	Heat shock protein HSP 90-beta OS=Homo sapiens GN=HSP90AB1 PE=1 SV=4	1123	83212	29	39.8	4.97	-2.50724	2.05814
52	HS902_HUMAN	Putative heat shock protein HSP 90-alpha A2 OS=Homo sapiens GN=HSP90AA2 PE=1 SV=2	95	39340	3	10.8	4.57	-2.60881	1.77071
53	TCPE_HUMAN	T-complex protein 1 subunit epsilon OS=Homo sapiens GN=CCT5 PE=1 SV=1	92	59633	6	13.3	5.45	-2.19699	1.75787
54	FBLN7_HUMAN	Fibulin-7 OS=Homo sapiens GN=FBLN7 PE=2 SV=1	47	47345	4	11.6	7.88	-2.28143	1.68189
55	SERPH_HUMAN	Serpin H1 OS=Homo sapiens GN=SERPINH1 PE=1 SV=2	92	46411	5	18.7	8.75	-1.30597	1.56292
56	POTEF_HUMAN	POTE ankyrin domain family member F OS=Homo sapiens GN=POTEF PE=1 SV=2	326	121367	15	16.2	5.83	-2.53579	1.54595
57	ENOA_HUMAN	Alpha-enolase OS=Homo sapiens GN=ENO1 PE=1 SV=2	304	47139	10	31.1	7.01	-2.34012	1.41094
[truncated: 1 more rows]
