# Supplementary material for: In Vitro Roles of Burkholderia Intracellular Motility A (BimA) in Infection of Human Neuroblastoma Cell Line
Source: Microbiol Spectr. 2023 Jul 6;11(4):e01320-23. doi: 10.1128/spectrum.01320-23 (PMC10434047; doi:10.1128/spectrum.01320-23)
Supplement: Supplemental file 6 — Table S2. Download spectrum.01320-23-s0006.xlsx, XLSX file, 0.2 MB [file spectrum.01320-23-s0006.xlsx]

## Sheet: sum
Table S2 Identified proteins of neuroblastoma cells infected with B. pseudomallei K96243 and DbimA knockout mutant.
No.	Accession	Protein	Score	M.W.	No. of peptide	%coverage	pI	difference	-LOG(P-value)
1	1433B_HUMAN	14-3-3 protein beta/alpha OS=Homo sapiens GN=YWHAB PE=1 SV=3	108	28065	4	21.1	4.76	-3.20869	2.73401
2	1433E_HUMAN	14-3-3 protein epsilon OS=Homo sapiens GN=YWHAE PE=1 SV=1	127	29155	3	12.9	4.63	-2.65141	1.89228
3	1433F_HUMAN	14-3-3 protein eta OS=Homo sapiens GN=YWHAH PE=1 SV=4	104	28201	3	12.2	4.76	-0.370662	0.161612
4	1433S_HUMAN	14-3-3 protein sigma OS=Homo sapiens GN=SFN PE=1 SV=1	61	27757	3	11.7	4.68	-3.12346	2.03507
5	1433T_HUMAN	14-3-3 protein theta OS=Homo sapiens GN=YWHAQ PE=1 SV=1	79	27747	3	15.5	4.68	-3.49823	2.6057
6	1433Z_HUMAN	14-3-3 protein zeta/delta OS=Homo sapiens GN=YWHAZ PE=1 SV=1	171	27728	6	22.4	4.73	-3.35534	2.94888
7	1A74_HUMAN	HLA class I histocompatibility antigen, A-74 alpha chain OS=Homo sapiens GN=HLA-A PE=1 SV=1	42	40865	4	19.7	6.02	0.0321808	0.0345236
8	1C01_HUMAN	HLA class I histocompatibility antigen, Cw-1 alpha chain OS=Homo sapiens GN=HLA-C PE=2 SV=1	33	40939	3	16.9	5.49	-0.180422	0.542527
9	41_HUMAN	Protein 4.1 OS=Homo sapiens GN=EPB41 PE=1 SV=4	34	96957	0	3.7	5.42	-0.0504102	0.198221
10	ABCA1_HUMAN	ATP-binding cassette sub-family A member 1 OS=Homo sapiens GN=ABCA1 PE=1 SV=2	70	254123	8	3.9	6.43	0.288087	0.620335
11	ABCA2_HUMAN	ATP-binding cassette sub-family A member 2 OS=Homo sapiens GN=ABCA2 PE=1 SV=3	60	269701	7	3.1	6.38	-0.255204	0.369858
12	ABCA7_HUMAN	ATP-binding cassette sub-family A member 7 OS=Homo sapiens GN=ABCA7 PE=1 SV=3	44	234201	4	2.2	6.85	-0.0609941	0.149925
13	ABCAD_HUMAN	ATP-binding cassette sub-family A member 13 OS=Homo sapiens GN=ABCA13 PE=2 SV=2	48	575871	13	3.5	5.99	-0.574496	2.1252
14	ABCC9_HUMAN	ATP-binding cassette transporter sub-family C member 9 OS=Homo sapiens GN=ABCC9 PE=1 SV=2	59	174112	0	5	7.05	0.0721377	0.131589
15	ABCD1_HUMAN	ATP-binding cassette sub-family D member 1 OS=Homo sapiens GN=ABCD1 PE=1 SV=2	38	82884	5	10.1	9.09	0.225288	0.385495
16	ABCF1_HUMAN	ATP-binding cassette sub-family F member 1 OS=Homo sapiens GN=ABCF1 PE=1 SV=2	44	95866	7	7.2	6.4	0.244811	0.502424
17	ABCF2_HUMAN	ATP-binding cassette sub-family F member 2 OS=Homo sapiens GN=ABCF2 PE=1 SV=2	48	71245	6	13.2	6.95	0.231245	0.396438
18	ABLM2_HUMAN	Actin-binding LIM protein 2 OS=Homo sapiens GN=ABLIM2 PE=1 SV=2	40	67769	0	5.7	8.29	-0.25507	0.513198
19	ABLM3_HUMAN	Actin-binding LIM protein 3 OS=Homo sapiens GN=ABLIM3 PE=1 SV=3	32	77752	0	3.8	8.86	0.0170753	0.0197718
20	ACACA_HUMAN	Acetyl-CoA carboxylase 1 OS=Homo sapiens GN=ACACA PE=1 SV=2	55	265385	9	5.8	5.95	0.360796	0.424084
21	ACACB_HUMAN	Acetyl-CoA carboxylase 2 OS=Homo sapiens GN=ACACB PE=1 SV=2	36	276379	7	4.8	6.05	0.0546363	0.144376
22	ACADM_HUMAN	Medium-chain specific acyl-CoA dehydrogenase, mitochondrial OS=Homo sapiens GN=ACADM PE=1 SV=1	32	46559	3	9	8.61	-0.314226	0.362327
23	ACLY_HUMAN	ATP-citrate synthase OS=Homo sapiens GN=ACLY PE=1 SV=3	109	120762	6	8.3	6.95	-0.359863	0.234149
24	ACOXL_HUMAN	Acyl-coenzyme A oxidase-like protein OS=Homo sapiens GN=ACOXL PE=2 SV=3	57	61756	8	18.5	8.78	0.00465333	0.00515111
25	ACRO_HUMAN	Acrosin OS=Homo sapiens GN=ACR PE=2 SV=4	46	45817	3	11.2	9.26	-0.162003	0.257942
26	ACS2L_HUMAN	Acetyl-coenzyme A synthetase 2-like, mitochondrial OS=Homo sapiens GN=ACSS1 PE=1 SV=2	32	74809	0	7.1	6.67	-0.153399	0.22106
27	ACSL3_HUMAN	Long-chain-fatty-acid--CoA ligase 3 OS=Homo sapiens GN=ACSL3 PE=1 SV=3	37	80368	4	8.2	8.65	-0.0481095	0.058694
28	ACSL4_HUMAN	Long-chain-fatty-acid--CoA ligase 4 OS=Homo sapiens GN=ACSL4 PE=1 SV=2	36	79137	6	14.8	8.66	-0.077516	0.104131
29	ACTA_HUMAN	Actin, aortic smooth muscle OS=Homo sapiens GN=ACTA2 PE=1 SV=1	585	41982	14	32.1	5.23	-3.60968	3.91633
30	ACTB_HUMAN	Actin, cytoplasmic 1 OS=Homo sapiens GN=ACTB PE=1 SV=1	958	41710	22	53.3	5.29	-3.77891	3.35497
31	ACTBL_HUMAN	Beta-actin-like protein 2 OS=Homo sapiens GN=ACTBL2 PE=1 SV=2	278	41976	10	27.9	5.39	-0.29726	0.518349
32	ACTBM_HUMAN	Beta-actin-like protein 3 OS=Homo sapiens GN=ACTBL3 PE=1 SV=1	121	41989	5	25.3	5.91	-0.0750076	0.0288518
33	ACTC_HUMAN	Actin, alpha cardiac muscle 1 OS=Homo sapiens GN=ACTC1 PE=1 SV=1	355	41992	8	22.5	5.23	2.89114	3.2862
34	ACTG_HUMAN	Actin, cytoplasmic 2 OS=Homo sapiens GN=ACTG1 PE=1 SV=1	1000	41766	21	53.1	5.31	-3.67761	3.26552
35	ACTH_HUMAN	Actin, gamma-enteric smooth muscle OS=Homo sapiens GN=ACTG2 PE=1 SV=1	587	41850	14	31.9	5.31	-2.8465	2.79599
36	ACTN1_HUMAN	Alpha-actinin-1 OS=Homo sapiens GN=ACTN1 PE=1 SV=2	127	102993	6	8.3	5.25	-0.421299	0.320285
37	ACTN4_HUMAN	Alpha-actinin-4 OS=Homo sapiens GN=ACTN4 PE=1 SV=2	139	104788	6	8.8	5.27	-0.252823	0.26554
38	ACTS_HUMAN	Actin, alpha skeletal muscle OS=Homo sapiens GN=ACTA1 PE=1 SV=1	588	42024	14	32.1	5.23	-3.33615	3.40874
39	ADA11_HUMAN	Disintegrin and metalloproteinase domain-containing protein 11 OS=Homo sapiens GN=ADAM11 PE=2 SV=3	42	83364	5	10.8	6.91	-0.303439	0.493603
40	ADA17_HUMAN	Disintegrin and metalloproteinase domain-containing protein 17 OS=Homo sapiens GN=ADAM17 PE=1 SV=1	37	92961	4	4.9	5.5	-0.394223	0.529703
41	ADA22_HUMAN	Disintegrin and metalloproteinase domain-containing protein 22 OS=Homo sapiens GN=ADAM22 PE=1 SV=1	38	100368	8	11.8	6.91	0.017359	0.0199502
42	ADA29_HUMAN	Disintegrin and metalloproteinase domain-containing protein 29 OS=Homo sapiens GN=ADAM29 PE=2 SV=3	36	92697	7	11.8	7.29	-0.223722	0.78374
43	ADA30_HUMAN	Disintegrin and metalloproteinase domain-containing protein 30 OS=Homo sapiens GN=ADAM30 PE=2 SV=2	34	88882	4	7.5	7.84	0.0591053	0.141697
44	ADA32_HUMAN	Disintegrin and metalloproteinase domain-containing protein 32 OS=Homo sapiens GN=ADAM32 PE=1 SV=1	40	87876	0	9.1	5.39	-0.214158	0.22386
45	ADAM2_HUMAN	Disintegrin and metalloproteinase domain-containing protein 2 OS=Homo sapiens GN=ADAM2 PE=1 SV=2	48	82403	5	10.3	5.77	-0.151907	0.309365
46	ADAM9_HUMAN	Disintegrin and metalloproteinase domain-containing protein 9 OS=Homo sapiens GN=ADAM9 PE=1 SV=1	45	90497	4	8.3	7.71	0.137049	0.52473
47	ADAS_HUMAN	Alkyldihydroxyacetonephosphate synthase, peroxisomal OS=Homo sapiens GN=AGPS PE=1 SV=1	40	72866	5	12.6	6.99	-0.387924	1.01841
48	ADAT1_HUMAN	tRNA-specific adenosine deaminase 1 OS=Homo sapiens GN=ADAT1 PE=2 SV=1	37	55357	2	4.4	9.2	-0.369673	1.10376
49	ADCK5_HUMAN	Uncharacterized aarF domain-containing protein kinase 5 OS=Homo sapiens GN=ADCK5 PE=2 SV=2	40	65855	5	11	9.13	-0.367245	0.511566
50	ADCY1_HUMAN	Adenylate cyclase type 1 OS=Homo sapiens GN=ADCY1 PE=1 SV=2	36	123360	5	9.5	8.77	-0.282458	0.446975
51	ADCY4_HUMAN	Adenylate cyclase type 4 OS=Homo sapiens GN=ADCY4 PE=1 SV=1	39	119717	6	9.8	7.31	0.0493303	0.0915391
52	ADCY9_HUMAN	Adenylate cyclase type 9 OS=Homo sapiens GN=ADCY9 PE=1 SV=4	50	150604	4	4.1	7.07	0.118975	0.109782
53	ADCYA_HUMAN	Adenylate cyclase type 10 OS=Homo sapiens GN=ADCY10 PE=1 SV=2	38	187012	7	6.8	6.98	0.148609	0.0964587
54	ADH1B_HUMAN	Alcohol dehydrogenase 1B OS=Homo sapiens GN=ADH1B PE=1 SV=2	47	39829	5	21.6	8.63	-0.318656	0.938893
55	ADH1G_HUMAN	Alcohol dehydrogenase 1C OS=Homo sapiens GN=ADH1C PE=1 SV=2	38	39842	4	15.5	8.63	0.0161424	0.031544
56	AF9_HUMAN	Protein AF-9 OS=Homo sapiens GN=MLLT3 PE=1 SV=2	48	63313	0	7.2	8.77	-0.321519	2.12582
57	AFAM_HUMAN	Afamin OS=Homo sapiens GN=AFM PE=1 SV=1	34	69024	0	8	5.64	-0.298586	0.553116
58	AFF1_HUMAN	AF4/FMR2 family member 1 OS=Homo sapiens GN=AFF1 PE=1 SV=1	42	131341	4	6	9.26	0.0601997	0.0901685
59	AFG32_HUMAN	AFG3-like protein 2 OS=Homo sapiens GN=AFG3L2 PE=1 SV=2	37	88528	3	5.4	8.81	-0.101988	0.127564
60	AGAP1_HUMAN	Arf-GAP with GTPase, ANK repeat and PH domain-containing protein 1 OS=Homo sapiens GN=AGAP1 PE=1 SV=4	33	94411	2	3.9	8.18	-0.443308	0.960377
61	AGO1_HUMAN	Protein argonaute-1 OS=Homo sapiens GN=EIF2C1 PE=1 SV=3	33	97152	4	6.8	9.27	-0.356864	1.38413
62	AGO2_HUMAN	Protein argonaute-2 OS=Homo sapiens GN=EIF2C2 PE=1 SV=3	35	97146	6	9.3	9.32	0.284945	0.854285
63	AGRIN_HUMAN	Agrin OS=Homo sapiens GN=AGRN PE=1 SV=4	64	214706	12	9.9	6.02	-0.0287129	0.0258517
64	AHDC1_HUMAN	A.T hook DNA-binding motif-containing protein 1 OS=Homo sapiens GN=AHDC1 PE=1 SV=1	37	168245	0	4.4	9.21	0.148484	0.191266
65	AHNK_HUMAN	Neuroblast differentiation-associated protein AHNAK OS=Homo sapiens GN=AHNAK PE=1 SV=2	116	628699	25	6.2	5.8	-0.0320175	0.0469828
66	AHNK2_HUMAN	Protein AHNAK2 OS=Homo sapiens GN=AHNAK2 PE=1 SV=2	77	616242	21	6.3	5.2	-0.309887	0.520586
67	AKA11_HUMAN	A-kinase anchor protein 11 OS=Homo sapiens GN=AKAP11 PE=1 SV=1	38	210380	5	4.1	5.23	0.177512	0.593462
68	AKAP6_HUMAN	A-kinase anchor protein 6 OS=Homo sapiens GN=AKAP6 PE=1 SV=3	77	256560	8	5	4.9	0.173337	0.605814
69	AKAP9_HUMAN	A-kinase anchor protein 9 OS=Homo sapiens GN=AKAP9 PE=1 SV=3	104	453387	22	8.2	4.95	0.162162	0.180554
70	AKP13_HUMAN	A-kinase anchor protein 13 OS=Homo sapiens GN=AKAP13 PE=1 SV=2	47	307359	13	8.3	5.12	-0.156104	0.255656
71	ALBU_HUMAN	Serum albumin OS=Homo sapiens GN=ALB PE=1 SV=2	114	69321	8	17.6	5.92	-2.68575	1.53068
72	ALDOA_HUMAN	Fructose-bisphosphate aldolase A OS=Homo sapiens GN=ALDOA PE=1 SV=2	229	39395	6	28.3	8.3	-0.556042	0.18278
73	ALK_HUMAN	ALK tyrosine kinase receptor OS=Homo sapiens GN=ALK PE=1 SV=2	38	176315	9	8.5	6.67	-0.131422	0.12013
74	ALKB7_HUMAN	Alkylated DNA repair protein alkB homolog 7 OS=Homo sapiens GN=ALKBH7 PE=2 SV=1	32	24501	2	16.3	6.61	-0.195789	0.260377
75	ALMS1_HUMAN	Alstrom syndrome protein 1 OS=Homo sapiens GN=ALMS1 PE=1 SV=2	71	460655	18	6.8	5.87	-0.304501	1.29634
76	ALPK3_HUMAN	Alpha-protein kinase 3 OS=Homo sapiens GN=ALPK3 PE=2 SV=1	38	201178	8	6.1	7.73	-0.148597	0.218165
77	ALS2_HUMAN	Alsin OS=Homo sapiens GN=ALS2 PE=1 SV=1	36	183550	4	3.6	5.88	0.35486	0.861966
78	AMOT_HUMAN	Angiomotin OS=Homo sapiens GN=AMOT PE=1 SV=1	50	118013	4	4.9	7.27	0.0524276	0.0537287
79	AN32A_HUMAN	Acidic leucine-rich nuclear phosphoprotein 32 family member A OS=Homo sapiens GN=ANP32A PE=1 SV=1	32	28568	1	8.4	3.99	-3.06584	2.26813
80	ANK1_HUMAN	Ankyrin-1 OS=Homo sapiens GN=ANK1 PE=1 SV=3	39	206137	10	7.9	5.65	0.18414	0.631758
81	ANK2_HUMAN	Ankyrin-2 OS=Homo sapiens GN=ANK2 PE=1 SV=3	69	429990	10	4.3	5.02	0.19698	0.553145
82	ANK3_HUMAN	Ankyrin-3 OS=Homo sapiens GN=ANK3 PE=1 SV=3	87	480113	19	5.9	6.07	0.0316021	0.0410536
83	ANR12_HUMAN	Ankyrin repeat domain-containing protein 12 OS=Homo sapiens GN=ANKRD12 PE=1 SV=3	66	235507	11	6	6.57	-0.0520724	0.0863208
84	ANR26_HUMAN	Ankyrin repeat domain-containing protein 26 OS=Homo sapiens GN=ANKRD26 PE=1 SV=3	42	196202	6	5.8	5.54	-0.271258	0.727572
85	ANR27_HUMAN	Ankyrin repeat domain-containing protein 27 OS=Homo sapiens GN=ANKRD27 PE=1 SV=2	37	116910	6	9.6	6.42	0.000272036	0.000337915
86	ANR31_HUMAN	Ankyrin repeat domain-containing protein 31 OS=Homo sapiens GN=ANKRD31 PE=5 SV=2	39	210685	6	4.8	5.82	0.292405	0.516575
87	ANR35_HUMAN	Ankyrin repeat domain-containing protein 35 OS=Homo sapiens GN=ANKRD35 PE=2 SV=2	37	109898	6	7.6	5.76	0.0401328	0.056408
88	ANR44_HUMAN	Serine/threonine-protein phosphatase 6 regulatory ankyrin repeat subunit B OS=Homo sapiens GN=ANKRD44 PE=1 SV=3	59	107535	7	9.4	5.85	0.046532	0.0579605
89	ANXA2_HUMAN	Annexin A2 OS=Homo sapiens GN=ANXA2 PE=1 SV=2	350	38580	10	39.2	7.57	-1.54202	1.3728
90	ANXA5_HUMAN	Annexin A5 OS=Homo sapiens GN=ANXA5 PE=1 SV=2	286	35914	8	28.8	4.94	-2.92769	2.46085
91	ANXA6_HUMAN	Annexin A6 OS=Homo sapiens GN=ANXA6 PE=1 SV=3	62	75826	4	7.9	5.42	-0.490369	0.499664
92	AP4B1_HUMAN	AP-4 complex subunit beta-1 OS=Homo sapiens GN=AP4B1 PE=1 SV=2	38	83206	6	12.3	5.59	-0.414067	0.667323
93	AP4E1_HUMAN	AP-4 complex subunit epsilon-1 OS=Homo sapiens GN=AP4E1 PE=1 SV=2	37	127206	5	8.4	5.66	-0.0477892	0.0798396
94	APC_HUMAN	Adenomatous polyposis coli protein OS=Homo sapiens GN=APC PE=1 SV=2	54	311455	8	4.1	7.92	0.458197	0.913896
95	APC2_HUMAN	Adenomatous polyposis coli protein 2 OS=Homo sapiens GN=APC2 PE=1 SV=1	49	243799	7	5.4	9.08	-0.312883	0.968686
96	APCD1_HUMAN	Protein APCDD1 OS=Homo sapiens GN=APCDD1 PE=2 SV=1	32	58759	0	4.9	8.43	-0.0170428	0.0335515
97	APLP2_HUMAN	Amyloid-like protein 2 OS=Homo sapiens GN=APLP2 PE=1 SV=2	37	86900	3	3.9	4.73	-0.193372	0.380362
98	APOA_HUMAN	Apolipoprotein(a) OS=Homo sapiens GN=LPA PE=1 SV=1	36	500995	6	2.4	5.58	-0.479499	1.42149
99	APOB_HUMAN	Apolipoprotein B-100 OS=Homo sapiens GN=APOB PE=1 SV=1	81	515241	21	7.1	6.61	-0.288902	0.383796
100	ARAP1_HUMAN	Arf-GAP with Rho-GAP domain, ANK repeat and PH domain-containing protein 1 OS=Homo sapiens GN=ARAP1 PE=1 SV=3	53	162089	6	6.8	5.86	-0.255842	1.51783
101	ARAP2_HUMAN	Arf-GAP with Rho-GAP domain, ANK repeat and PH domain-containing protein 2 OS=Homo sapiens GN=ARAP2 PE=1 SV=2	42	193303	9	7.9	7.01	-0.0336031	0.104769
102	ARBK1_HUMAN	Beta-adrenergic receptor kinase 1 OS=Homo sapiens GN=ADRBK1 PE=1 SV=2	74	79522	8	14.7	6.89	0.172128	0.292739
103	ARHG1_HUMAN	Rho guanine nucleotide exchange factor 1 OS=Homo sapiens GN=ARHGEF1 PE=1 SV=2	39	102371	3	4.4	5.47	0.328679	0.591636
104	ARHGH_HUMAN	Rho guanine nucleotide exchange factor 17 OS=Homo sapiens GN=ARHGEF17 PE=1 SV=1	52	221535	9	6.5	5.9	-0.0351138	0.0428151
105	ARI1B_HUMAN	AT-rich interactive domain-containing protein 1B OS=Homo sapiens GN=ARID1B PE=1 SV=2	75	235974	12	7.3	6.26	-0.324996	0.347081
106	ARID2_HUMAN	AT-rich interactive domain-containing protein 2 OS=Homo sapiens GN=ARID2 PE=1 SV=2	36	197268	4	3.2	7.08	0.197395	0.545674
107	ARMC4_HUMAN	Armadillo repeat-containing protein 4 OS=Homo sapiens GN=ARMC4 PE=2 SV=1	63	115606	0	7.4	7.98	-3.31805	2.96797
108	ARMC5_HUMAN	Armadillo repeat-containing protein 5 OS=Homo sapiens GN=ARMC5 PE=2 SV=2	49	97620	4	8	6.75	-0.0823638	0.0881974
109	ARP8_HUMAN	Actin-related protein 8 OS=Homo sapiens GN=ACTR8 PE=1 SV=2	33	70439	0	5	7.86	0.280102	0.599892
110	ARRB2_HUMAN	Beta-arrestin-2 OS=Homo sapiens GN=ARRB2 PE=1 SV=2	34	46077	4	19.1	7.59	0.300285	0.475118
111	ASAP2_HUMAN	Arf-GAP with SH3 domain, ANK repeat and PH domain-containing protein 2 OS=Homo sapiens GN=ASAP2 PE=1 SV=3	54	111581	5	8.2	6.24	0.0640448	0.0721802
112	ASH1L_HUMAN	Probable histone-lysine N-methyltransferase ASH1L OS=Homo sapiens GN=ASH1L PE=1 SV=2	74	332582	14	7.4	9.46	0.0142385	0.0152299
113	ASPM_HUMAN	Abnormal spindle-like microcephaly-associated protein OS=Homo sapiens GN=ASPM PE=1 SV=2	101	409540	18	6.2	10.45	0.0915513	0.130189
114	ASXL3_HUMAN	Putative Polycomb group protein ASXL3 OS=Homo sapiens GN=ASXL3 PE=2 SV=3	45	241767	6	3.6	5.8	0.0428403	0.049011
115	AT10D_HUMAN	Probable phospholipid-transporting ATPase VD OS=Homo sapiens GN=ATP10D PE=2 SV=2	40	160217	5	4.7	6.88	-0.315798	0.959065
116	AT11B_HUMAN	Probable phospholipid-transporting ATPase IF OS=Homo sapiens GN=ATP11B PE=1 SV=2	36	134104	0	6.6	6.52	0.23987	0.939062
117	AT131_HUMAN	Probable cation-transporting ATPase 13A1 OS=Homo sapiens GN=ATP13A1 PE=1 SV=2	37	132870	6	8.1	8.46	0.0610376	0.0824107
118	AT135_HUMAN	Probable cation-transporting ATPase 13A5 OS=Homo sapiens GN=ATP13A5 PE=2 SV=1	56	137238	9	11.5	8.19	-0.0254817	0.0173524
119	AT1A2_HUMAN	Sodium/potassium-transporting ATPase subunit alpha-2 OS=Homo sapiens GN=ATP1A2 PE=1 SV=1	36	112193	5	7.7	5.47	-0.180365	0.264584
120	AT1A4_HUMAN	Sodium/potassium-transporting ATPase subunit alpha-4 OS=Homo sapiens GN=ATP1A4 PE=1 SV=3	36	114093	3	3.9	6.23	-0.161597	0.244181
121	AT2B1_HUMAN	Plasma membrane calcium-transporting ATPase 1 OS=Homo sapiens GN=ATP2B1 PE=1 SV=3	39	138668	6	5.6	5.73	-0.154016	0.238077
122	AT2B2_HUMAN	Plasma membrane calcium-transporting ATPase 2 OS=Homo sapiens GN=ATP2B2 PE=1 SV=2	47	136789	8	7.1	5.66	0.031005	0.0378615
123	AT2B3_HUMAN	Plasma membrane calcium-transporting ATPase 3 OS=Homo sapiens GN=ATP2B3 PE=1 SV=3	71	134112	12	12.6	5.45	-0.187514	0.283757
124	AT2B4_HUMAN	Plasma membrane calcium-transporting ATPase 4 OS=Homo sapiens GN=ATP2B4 PE=1 SV=2	48	137833	7	6.2	6.19	0.0792972	0.230041
125	AT2C2_HUMAN	Calcium-transporting ATPase type 2C member 2 OS=Homo sapiens GN=ATP2C2 PE=1 SV=2	43	103121	4	8.6	5.53	-0.0117527	0.0204329
126	AT7L2_HUMAN	Ataxin-7-like protein 2 OS=Homo sapiens GN=ATXN7L2 PE=2 SV=1	37	77132	2	9.8	9.4	0.175137	0.314138
127	AT8B1_HUMAN	Probable phospholipid-transporting ATPase IC OS=Homo sapiens GN=ATP8B1 PE=1 SV=3	41	143604	4	3.6	6.77	-0.249138	0.464323
128	AT8B4_HUMAN	Probable phospholipid-transporting ATPase IM OS=Homo sapiens GN=ATP8B4 PE=2 SV=3	44	135782	6	6	6.56	0.0423048	0.0406347
129	ATAD2_HUMAN	ATPase family AAA domain-containing protein 2 OS=Homo sapiens GN=ATAD2 PE=1 SV=1	38	158456	5	4.3	5.94	-0.298698	0.947993
130	ATAD5_HUMAN	ATPase family AAA domain-containing protein 5 OS=Homo sapiens GN=ATAD5 PE=1 SV=3	39	207400	8	7.9	9.26	-0.13427	0.14128
131	ATD3B_HUMAN	ATPase family AAA domain-containing protein 3B OS=Homo sapiens GN=ATAD3B PE=1 SV=1	49	72527	7	15.4	9.3	-0.0280109	0.0420456
132	ATG4D_HUMAN	Cysteine protease ATG4D OS=Homo sapiens GN=ATG4D PE=2 SV=1	32	52888	2	6.5	8.93	-0.208727	0.159588
133	ATM_HUMAN	Serine-protein kinase ATM OS=Homo sapiens GN=ATM PE=1 SV=2	87	350462	13	6	6.39	-0.413364	0.814781
134	ATP7A_HUMAN	Copper-transporting ATPase 1 OS=Homo sapiens GN=ATP7A PE=1 SV=3	42	163270	4	5.4	5.85	-0.0819698	0.255883
135	ATP7B_HUMAN	Copper-transporting ATPase 2 OS=Homo sapiens GN=ATP7B PE=1 SV=4	40	157162	5	5.9	6.25	0.190757	0.445098
136	ATP9B_HUMAN	Probable phospholipid-transporting ATPase IIB OS=Homo sapiens GN=ATP9B PE=2 SV=4	37	129220	6	7.8	7.67	-0.043829	0.0317119
137	ATPA_HUMAN	ATP synthase subunit alpha, mitochondrial OS=Homo sapiens GN=ATP5A1 PE=1 SV=1	133	59714	5	15.2	9.16	-2.9824	2.44502
138	ATPB_HUMAN	ATP synthase subunit beta, mitochondrial OS=Homo sapiens GN=ATP5B PE=1 SV=3	235	56525	8	20.6	5.26	-1.70428	1.36981
139	ATR_HUMAN	Serine/threonine-protein kinase ATR OS=Homo sapiens GN=ATR PE=1 SV=3	87	301172	16	9	7.17	-0.471598	1.82342
140	ATRX_HUMAN	Transcriptional regulator ATRX OS=Homo sapiens GN=ATRX PE=1 SV=4	42	282349	9	4.3	6.23	-0.257702	0.228378
141	ATS10_HUMAN	A disintegrin and metalloproteinase with thrombospondin motifs 10 OS=Homo sapiens GN=ADAMTS10 PE=1 SV=2	42	120796	7	11.2	8.34	-0.20354	0.49212
142	ATS12_HUMAN	A disintegrin and metalloproteinase with thrombospondin motifs 12 OS=Homo sapiens GN=ADAMTS12 PE=1 SV=2	68	177560	11	11.5	8.25	-0.246923	0.417604
143	ATS13_HUMAN	A disintegrin and metalloproteinase with thrombospondin motifs 13 OS=Homo sapiens GN=ADAMTS13 PE=1 SV=1	46	153505	9	10.7	6.96	-0.337609	0.604733
144	ATS14_HUMAN	A disintegrin and metalloproteinase with thrombospondin motifs 14 OS=Homo sapiens GN=ADAMTS14 PE=2 SV=1	41	133786	5	7.3	6.81	-0.475495	0.931137
145	ATS16_HUMAN	A disintegrin and metalloproteinase with thrombospondin motifs 16 OS=Homo sapiens GN=ADAMTS16 PE=1 SV=2	40	136098	8	11.2	8.99	0.320859	0.551717
146	ATS18_HUMAN	A disintegrin and metalloproteinase with thrombospondin motifs 18 OS=Homo sapiens GN=ADAMTS18 PE=2 SV=2	37	135053	5	6.8	8.91	-0.213377	0.328161
147	ATS19_HUMAN	A disintegrin and metalloproteinase with thrombospondin motifs 19 OS=Homo sapiens GN=ADAMTS19 PE=1 SV=1	39	133974	9	13.6	7.81	0.0118789	0.0179299
148	ATS4_HUMAN	A disintegrin and metalloproteinase with thrombospondin motifs 4 OS=Homo sapiens GN=ADAMTS4 PE=1 SV=2	44	90167	8	14.6	8.26	0.0666398	0.0881794
149	ATS9_HUMAN	A disintegrin and metalloproteinase with thrombospondin motifs 9 OS=Homo sapiens GN=ADAMTS9 PE=2 SV=4	70	216351	12	8.9	8.13	-0.125018	0.417465
150	B3A3_HUMAN	Anion exchange protein 3 OS=Homo sapiens GN=SLC4A3 PE=1 SV=1	33	135622	4	5.2	6.02	-0.294871	2.49279
151	BACH1_HUMAN	Transcription regulator protein BACH1 OS=Homo sapiens GN=BACH1 PE=1 SV=2	45	81906	7	13.9	4.95	-3.72022	3.49919
152	BAI2_HUMAN	Brain-specific angiogenesis inhibitor 2 OS=Homo sapiens GN=BAI2 PE=2 SV=2	56	172544	10	8	7.5	0.259259	0.481005
153	BAIP3_HUMAN	BAI1-associated protein 3 OS=Homo sapiens GN=BAIAP3 PE=1 SV=2	39	131818	5	6.8	5.95	0.0772993	0.0898414
154	BAT2_HUMAN	Large proline-rich protein BAT2 OS=Homo sapiens GN=BAT2 PE=1 SV=2	44	228721	7	5	9.49	-0.114905	0.261332
155	BAZ2A_HUMAN	Bromodomain adjacent to zinc finger domain protein 2A OS=Homo sapiens GN=BAZ2A PE=1 SV=4	34	211065	3	2.8	6.22	-0.0568355	0.0553769
156	BAZ2B_HUMAN	Bromodomain adjacent to zinc finger domain protein 2B OS=Homo sapiens GN=BAZ2B PE=1 SV=3	79	240311	10	6.2	6.13	0.0367378	0.0729988
157	BBS2_HUMAN	Bardet-Biedl syndrome 2 protein OS=Homo sapiens GN=BBS2 PE=1 SV=1	32	79820	3	6.5	5.74	-0.514683	0.957281
158	BC11B_HUMAN	B-cell lymphoma/leukemia 11B OS=Homo sapiens GN=BCL11B PE=1 SV=1	61	95459	9	16.2	6.1	0.0116721	0.013058
159	BCAS3_HUMAN	Breast carcinoma-amplified sequence 3 OS=Homo sapiens GN=BCAS3 PE=1 SV=2	38	101116	4	7	6.35	0.270121	0.306631
160	BCL9L_HUMAN	B-cell CLL/lymphoma 9-like protein OS=Homo sapiens GN=BCL9L PE=1 SV=1	33	157027	4	4.9	8.79	-0.205795	0.572011
161	BDP1_HUMAN	Transcription factor TFIIIB component B~~ homolog OS=Homo sapiens GN=BDP1 PE=1 SV=2	63	293716	12	6.9	5.06	0.34272	0.711314
162	BHE41_HUMAN	Class E basic helix-loop-helix protein 41 OS=Homo sapiens GN=BHLHE41 PE=2 SV=1	39	50466	3	7.3	6.95	-0.384885	0.654317
163	BIG1_HUMAN	Brefeldin A-inhibited guanine nucleotide-exchange protein 1 OS=Homo sapiens GN=ARFGEF1 PE=1 SV=2	41	208634	5	4.1	5.58	-0.336137	1.05332
164	BIG2_HUMAN	Brefeldin A-inhibited guanine nucleotide-exchange protein 2 OS=Homo sapiens GN=ARFGEF2 PE=1 SV=3	40	201909	6	4.5	5.93	-0.0177491	0.0221155
165	BIG3_HUMAN	Brefeldin A-inhibited guanine nucleotide-exchange protein 3 OS=Homo sapiens GN=ARFGEF3 PE=1 SV=3	55	240498	10	6.2	5.54	0.0175397	0.016055
166	BIN1_HUMAN	Myc box-dependent-interacting protein 1 OS=Homo sapiens GN=BIN1 PE=1 SV=1	32	64659	0	8.6	4.97	0.166692	0.149568
167	BIRC6_HUMAN	Baculoviral IAP repeat-containing protein 6 OS=Homo sapiens GN=BIRC6 PE=1 SV=1	61	527276	12	3.6	5.66	0.0294464	0.0481372
168	BMPER_HUMAN	BMP-binding endothelial regulator protein OS=Homo sapiens GN=BMPER PE=2 SV=3	32	75945	7	18.7	8.18	0.0129598	0.0106903
169	BNC2_HUMAN	Zinc finger protein basonuclin-2 OS=Homo sapiens GN=BNC2 PE=2 SV=1	34	122252	5	4.9	6.07	-0.104367	0.165939
170	BOD1L_HUMAN	Biorientation of chromosomes in cell division protein 1-like OS=Homo sapiens GN=BOD1L PE=1 SV=2	37	330266	0	2.6	5	-0.31619	0.476138
171	BPA1_HUMAN	Bullous pemphigoid antigen 1, isoforms 1/2/3/4/5/8 (Fragment) OS=Homo sapiens GN=DST PE=1 SV=3	32	371978	0	1.9	6.38	0.269341	1.19398
172	BPAEA_HUMAN	Bullous pemphigoid antigen 1, isoforms 6/9/10 OS=Homo sapiens GN=DST PE=1 SV=3	90	590626	18	5.3	5.49	0.19124	0.206844
173	BPAEB_HUMAN	Bullous pemphigoid antigen 1, isoform 7 (Fragment) OS=Homo sapiens GN=DST PE=1 SV=1	39	344775	12	6.1	4.76	-6.44922e-05	0.000102649
174	BPIL3_HUMAN	Bactericidal/permeability-increasing protein-like 3 OS=Homo sapiens GN=BPIL3 PE=2 SV=1	34	49684	3	13.7	8.97	-0.28278	1.38646
175	BPTF_HUMAN	Nucleosome-remodeling factor subunit BPTF OS=Homo sapiens GN=BPTF PE=1 SV=3	63	338054	11	4.4	6.15	0.487757	2.08779
176	BRCA2_HUMAN	Breast cancer type 2 susceptibility protein OS=Homo sapiens GN=BRCA2 PE=1 SV=2	57	383986	8	3.9	6.3	-3.66082	3.80528
177	BRD3_HUMAN	Bromodomain-containing protein 3 OS=Homo sapiens GN=BRD3 PE=1 SV=1	33	79492	3	4.1	9.39	-0.156775	0.377956
178	BRWD1_HUMAN	Bromodomain and WD repeat-containing protein 1 OS=Homo sapiens GN=BRWD1 PE=1 SV=3	55	262756	12	7.7	8.73	-0.00854528	0.00720627
179	BRWD2_HUMAN	Bromodomain and WD repeat-containing protein 2 OS=Homo sapiens GN=BRWD2 PE=1 SV=1	50	136598	8	10.4	6.48	-0.309532	0.612308
180	BRWD3_HUMAN	Bromodomain and WD repeat-containing protein 3 OS=Homo sapiens GN=BRWD3 PE=1 SV=1	49	203499	8	5.8	8.02	-0.111322	0.187217
181	BSN_HUMAN	Protein bassoon OS=Homo sapiens GN=BSN PE=1 SV=4	59	416214	9	4.3	7.28	0.339681	0.75965
182	BTBD8_HUMAN	BTB/POZ domain-containing protein 8 OS=Homo sapiens GN=BTBD8 PE=2 SV=2	34	42766	4	15.1	5.68	-0.47927	0.485639
183	BTBDA_HUMAN	BTB/POZ domain-containing protein 10 OS=Homo sapiens GN=BTBD10 PE=1 SV=2	48	53746	2	16	7.66	-0.256895	0.44926
184	C102B_HUMAN	Coiled-coil domain-containing protein 102B OS=Homo sapiens GN=CCDC102B PE=2 SV=4	32	60411	0	6.6	5.71	-0.0247361	0.0473376
185	C144A_HUMAN	Coiled-coil domain-containing protein 144A OS=Homo sapiens GN=CCDC144A PE=1 SV=1	36	165022	7	5.5	5.26	0.0350556	0.101995
186	C2CD3_HUMAN	C2 domain-containing protein 3 OS=Homo sapiens GN=C2CD3 PE=1 SV=3	46	260186	0	3	6.65	-0.139121	0.183874
187	C8AP2_HUMAN	CASP8-associated protein 2 OS=Homo sapiens GN=CASP8AP2 PE=1 SV=1	37	222520	6	4.2	6.14	0.26998	0.359138
188	CA014_HUMAN	Uncharacterized protein C1orf14 OS=Homo sapiens GN=C1orf14 PE=1 SV=2	38	80512	4	5.1	5.99	0.117324	0.262834
189	CA026_HUMAN	Uncharacterized protein C1orf26 OS=Homo sapiens GN=C1orf26 PE=2 SV=1	44	103157	5	7.1	8.98	0.278684	0.374682
190	CA125_HUMAN	Uncharacterized protein C1orf125 OS=Homo sapiens GN=C1orf125 PE=1 SV=1	39	117953	4	5	5.49	0.366756	0.524182
191	CA129_HUMAN	Uncharacterized protein C1orf129 OS=Homo sapiens GN=C1orf129 PE=2 SV=1	37	65008	3	11.3	5.94	0.167081	0.231843
192	CA147_HUMAN	Uncharacterized protein C1orf147 OS=Homo sapiens GN=C1orf147 PE=2 SV=2	40	29822	3	18.5	10.45	-0.171915	0.392022
193	CA173_HUMAN	Uncharacterized protein C1orf173 OS=Homo sapiens GN=C1orf173 PE=2 SV=1	73	168363	7	7.4	4.84	0.0157115	0.0206368
194	CA2D1_HUMAN	Voltage-dependent calcium channel subunit alpha-2/delta-1 OS=Homo sapiens GN=CACNA2D1 PE=1 SV=3	41	124490	0	8.1	5.12	-0.294182	0.822477
195	CAC1A_HUMAN	Voltage-dependent P/Q-type calcium channel subunit alpha-1A OS=Homo sapiens GN=CACNA1A PE=1 SV=2	33	282185	6	2.8	9	0.428227	0.871636
196	CAC1C_HUMAN	Voltage-dependent L-type calcium channel subunit alpha-1C OS=Homo sapiens GN=CACNA1C PE=1 SV=3	51	248732	7	4.1	6.3	0.365497	0.516641
197	CAC1D_HUMAN	Voltage-dependent L-type calcium channel subunit alpha-1D OS=Homo sapiens GN=CACNA1D PE=1 SV=2	41	244984	6	4.4	6.32	0.219601	0.59021
198	CAC1E_HUMAN	Voltage-dependent R-type calcium channel subunit alpha-1E OS=Homo sapiens GN=CACNA1E PE=1 SV=3	66	261564	12	7	8.52	0.0203998	0.0190173
199	CAC1G_HUMAN	Voltage-dependent T-type calcium channel subunit alpha-1G OS=Homo sapiens GN=CACNA1G PE=2 SV=3	35	262304	0	4.7	6.14	-0.243558	0.479952
200	CAC1S_HUMAN	Voltage-dependent L-type calcium channel subunit alpha-1S OS=Homo sapiens GN=CACNA1S PE=1 SV=4	49	212212	10	7.4	6.17	-0.0767754	0.10393
201	CAD23_HUMAN	Cadherin-23 OS=Homo sapiens GN=CDH23 PE=1 SV=1	32	369297	3	1.3	4.5	0.0335002	0.0425441
202	CAD26_HUMAN	Cadherin-like protein 26 OS=Homo sapiens GN=CDH26 PE=2 SV=3	42	95218	5	8.3	5.61	0.0481684	0.0853926
203	CALR3_HUMAN	Calreticulin-3 OS=Homo sapiens GN=CALR3 PE=1 SV=2	35	44967	2	6.8	6.19	-0.110217	0.192989
204	CALX_HUMAN	Calnexin OS=Homo sapiens GN=CANX PE=1 SV=2	51	67526	4	9	4.47	-0.468631	0.430863
205	CAMP1_HUMAN	Calmodulin-regulated spectrin-associated protein 1 OS=Homo sapiens GN=CAMSAP1 PE=1 SV=2	44	177861	5	7.4	6.28	0.163197	0.179202
206	CAN3_HUMAN	Calpain-3 OS=Homo sapiens GN=CAPN3 PE=1 SV=2	36	94194	0	8	5.81	0.110624	0.536061
207	CAND2_HUMAN	Cullin-associated NEDD8-dissociated protein 2 OS=Homo sapiens GN=CAND2 PE=1 SV=3	37	135171	5	7.1	5.44	-0.131223	0.274792
208	CAP1_HUMAN	Adenylyl cyclase-associated protein 1 OS=Homo sapiens GN=CAP1 PE=1 SV=4	37	51823	1	4.8	8.27	-0.542822	0.562829
209	CAPS2_HUMAN	Calcium-dependent secretion activator 2 OS=Homo sapiens GN=CADPS2 PE=1 SV=2	43	147641	6	6.8	5.83	0.218331	0.54368
210	CASC5_HUMAN	Protein CASC5 OS=Homo sapiens GN=CASC5 PE=1 SV=3	46	265224	11	7.9	5.3	0.116427	0.724884
211	CASD1_HUMAN	CAS1 domain-containing protein 1 OS=Homo sapiens GN=CASD1 PE=2 SV=1	33	91620	5	9.3	9.04	-0.485652	1.18423
212	CASP2_HUMAN	Caspase-2 OS=Homo sapiens GN=CASP2 PE=1 SV=2	42	50652	6	21.2	6.35	0.205578	0.363505
213	CASP3_HUMAN	Caspase-3 OS=Homo sapiens GN=CASP3 PE=1 SV=2	77	31587	4	17.3	6.09	-3.0286	2.73179
214	CASP6_HUMAN	Caspase-6 OS=Homo sapiens GN=CASP6 PE=1 SV=2	41	33288	4	17.1	6.46	-2.77518	2.09054
215	CASZ1_HUMAN	Zinc finger protein castor homolog 1 OS=Homo sapiens GN=CASZ1 PE=2 SV=3	34	190027	7	6.2	6.67	0.0484707	0.0876434
216	CAZA1_HUMAN	F-actin-capping protein subunit alpha-1 OS=Homo sapiens GN=CAPZA1 PE=1 SV=3	80	32902	3	16.8	5.45	-0.54426	0.378568
217	CB016_HUMAN	Uncharacterized protein C2orf16 OS=Homo sapiens GN=C2orf16 PE=1 SV=2	48	224168	6	4	10.09	-0.154945	0.256601
218	CB063_HUMAN	Uncharacterized protein C2orf63 OS=Homo sapiens GN=C2orf63 PE=2 SV=2	37	67220	3	7.7	6.09	-0.0983291	0.305063
219	CB067_HUMAN	Uncharacterized protein C2orf67 OS=Homo sapiens GN=C2orf67 PE=1 SV=2	31	112183	1	2.3	8.69	-0.207406	0.360236
220	CB071_HUMAN	Uncharacterized protein C2orf71 OS=Homo sapiens GN=C2orf71 PE=1 SV=1	36	139569	3	2.1	8.4	0.160655	0.245165
221	CBLB_HUMAN	E3 ubiquitin-protein ligase CBL-B OS=Homo sapiens GN=CBLB PE=1 SV=2	51	109380	7	12.5	8.15	0.396803	0.674512
222	CBPC1_HUMAN	Cytosolic carboxypeptidase 1 OS=Homo sapiens GN=AGTPBP1 PE=1 SV=3	51	138361	7	9.5	5.78	0.0622845	0.0494892
223	CC063_HUMAN	Uncharacterized protein C3orf63 OS=Homo sapiens GN=C3orf63 PE=1 SV=3	37	188914	8	8	5.55	-0.143312	0.276666
224	CC077_HUMAN	Uncharacterized protein C3orf77 OS=Homo sapiens GN=C3orf77 PE=2 SV=2	71	190890	9	7.7	8.22	-0.419787	0.896102
225	CC111_HUMAN	Coiled-coil domain-containing protein 111 OS=Homo sapiens GN=CCDC111 PE=1 SV=1	33	64371	3	6.8	5.19	-0.342344	1.14426
226	CC14A_HUMAN	Dual specificity protein phosphatase CDC14A OS=Homo sapiens GN=CDC14A PE=1 SV=1	40	66532	4	11.4	9.21	0.100722	0.141427
227	CC151_HUMAN	Coiled-coil domain-containing protein 151 OS=Homo sapiens GN=CCDC151 PE=2 SV=1	38	69097	5	9.2	9.11	0.202581	0.863569
228	CCAR1_HUMAN	Cell division cycle and apoptosis regulator protein 1 OS=Homo sapiens GN=CCAR1 PE=1 SV=2	36	132739	8	9.7	5.57	-0.207035	0.241191
229	CCD11_HUMAN	Coiled-coil domain-containing protein 11 OS=Homo sapiens GN=CCDC11 PE=2 SV=2	37	61796	5	10.5	9	0.0114026	0.028329
230	CCD18_HUMAN	Coiled-coil domain-containing protein 18 OS=Homo sapiens GN=CCDC18 PE=1 SV=1	41	168857	5	5.3	5.52	0.117767	0.174495
231	CCD19_HUMAN	Coiled-coil domain-containing protein 19, mitochondrial OS=Homo sapiens GN=CCDC19 PE=1 SV=2	42	65689	4	8.5	8.94	-0.0549616	0.0571202
232	CCD21_HUMAN	Coiled-coil domain-containing protein 21 OS=Homo sapiens GN=CCDC21 PE=1 SV=1	35	85586	0	9.7	5.68	-0.184258	0.538976
233	CCD25_HUMAN	Coiled-coil domain-containing protein 25 OS=Homo sapiens GN=CCDC25 PE=1 SV=2	55	24463	7	41.3	6.34	-3.14501	2.1398
234	CCD52_HUMAN	Coiled-coil domain-containing protein 52 OS=Homo sapiens GN=CCDC52 PE=1 SV=1	36	96206	5	8.4	7.03	0.05877	0.116763
235	CCD77_HUMAN	Coiled-coil domain-containing protein 77 OS=Homo sapiens GN=CCDC77 PE=2 SV=1	32	57450	3	9	8.91	-0.253787	0.523723
236	CCD87_HUMAN	Coiled-coil domain-containing protein 87 OS=Homo sapiens GN=CCDC87 PE=2 SV=1	47	96413	5	7.3	8.83	-0.0832984	0.0730242
237	CCD93_HUMAN	Coiled-coil domain-containing protein 93 OS=Homo sapiens GN=CCDC93 PE=1 SV=2	39	73152	4	6.7	8.24	-0.473266	1.09506
238	CD158_HUMAN	Coiled-coil domain-containing protein 158 OS=Homo sapiens GN=CCDC158 PE=2 SV=2	34	127062	4	3.8	6.08	0.233775	0.62772
239	CDGAP_HUMAN	Cdc42 GTPase-activating protein OS=Homo sapiens GN=CDGAP PE=1 SV=1	40	156918	3	3.1	5.55	0.109127	0.110533
240	CE023_HUMAN	Uncharacterized protein C5orf23 OS=Homo sapiens GN=C5orf23 PE=2 SV=1	37	13765	6	47.9	9.43	0.0891337	0.139532
241	CE041_HUMAN	UPF0474 protein C5orf41 OS=Homo sapiens GN=C5orf41 PE=1 SV=2	40	72104	4	9.7	4.76	-0.204663	0.173081
242	CE042_HUMAN	Uncharacterized protein C5orf42 OS=Homo sapiens GN=C5orf42 PE=2 SV=2	58	236368	10	7.3	6.12	-0.0965688	0.143493
243	CE152_HUMAN	Centrosomal protein of 152 kDa OS=Homo sapiens GN=CEP152 PE=1 SV=3	46	188953	11	10.2	5.33	0.299438	0.495131
244	CE290_HUMAN	Centrosomal protein of 290 kDa OS=Homo sapiens GN=CEP290 PE=1 SV=2	62	290207	11	5.9	5.75	0.00359535	0.00685867
245	CECR2_HUMAN	Cat eye syndrome critical region protein 2 OS=Homo sapiens GN=CECR2 PE=1 SV=2	36	164109	5	5.9	6.51	0.0443008	0.0839012
246	CELF6_HUMAN	CUG-BP- and ETR-3-like factor 6 OS=Homo sapiens GN=BRUNOL6 PE=1 SV=1	43	50445	4	9.4	8.87	-0.250963	0.33864
247	CELR1_HUMAN	Cadherin EGF LAG seven-pass G-type receptor 1 OS=Homo sapiens GN=CELSR1 PE=1 SV=1	71	329278	11	5.9	5.59	0.290033	0.280193
248	CENPE_HUMAN	Centromere-associated protein E OS=Homo sapiens GN=CENPE PE=1 SV=2	114	316219	18	9.1	5.51	-0.121357	0.235033
249	CENPF_HUMAN	Centromere protein F OS=Homo sapiens GN=CENPF PE=1 SV=2	124	367537	12	4.7	5.03	0.304123	0.869368
250	CF106_HUMAN	Uncharacterized protein C6orf106 OS=Homo sapiens GN=C6orf106 PE=1 SV=2	38	32851	4	21.5	4.43	-0.313341	0.340384
251	CF165_HUMAN	UPF0704 protein C6orf165 OS=Homo sapiens GN=C6orf165 PE=2 SV=2	40	71148	8	16.7	6.38	0.15307	0.191378
252	CF167_HUMAN	Uncharacterized protein C6orf167 OS=Homo sapiens GN=C6orf167 PE=1 SV=3	39	142228	5	5.7	6.72	0.021464	0.0288795
253	CF170_HUMAN	Uncharacterized protein C6orf170 OS=Homo sapiens GN=C6orf170 PE=2 SV=3	32	144690	0	4.5	6.34	-0.194397	0.424339
254	CF224_HUMAN	Uncharacterized protein C6orf224 OS=Homo sapiens GN=C6orf224 PE=2 SV=2	47	115119	5	6.4	6.3	0.0577704	0.11066
255	CFAB_HUMAN	Complement factor B OS=Homo sapiens GN=CFB PE=1 SV=2	33	85479	4	8.8	6.67	0.238319	0.489781
256	CFAD_HUMAN	Complement factor D OS=Homo sapiens GN=CFD PE=1 SV=5	39	27016	5	34.8	7.64	0.185165	0.325486
257	CFAH_HUMAN	Complement factor H OS=Homo sapiens GN=CFH PE=1 SV=4	51	139005	9	13	6.21	-0.126305	0.281494
258	CFAI_HUMAN	Complement factor I OS=Homo sapiens GN=CFI PE=1 SV=1	41	65677	7	13	7.72	-0.00868781	0.00988201
259	CFTR_HUMAN	Cystic fibrosis transmembrane conductance regulator OS=Homo sapiens GN=CFTR PE=1 SV=3	37	168034	5	4.7	8.91	0.294664	0.823733
260	CH073_HUMAN	Putative uncharacterized protein C8orf73 OS=Homo sapiens GN=C8orf73 PE=2 SV=2	36	77138	3	5.8	9.88	-0.0310238	0.0337731
261	CH60_HUMAN	60 kDa heat shock protein, mitochondrial OS=Homo sapiens GN=HSPD1 PE=1 SV=2	428	61016	13	28.6	5.7	-0.153143	0.121815
262	CHD2_HUMAN	Chromodomain-helicase-DNA-binding protein 2 OS=Homo sapiens GN=CHD2 PE=1 SV=2	48	211214	8	6	8.22	-0.153881	0.209364
263	CHD3_HUMAN	Chromodomain-helicase-DNA-binding protein 3 OS=Homo sapiens GN=CHD3 PE=1 SV=3	38	226450	0	5.3	6.92	-0.211281	0.169144
264	CHD4_HUMAN	Chromodomain-helicase-DNA-binding protein 4 OS=Homo sapiens GN=CHD4 PE=1 SV=1	45	217853	9	7.3	5.62	0.154917	0.302795
265	CHD6_HUMAN	Chromodomain-helicase-DNA-binding protein 6 OS=Homo sapiens GN=CHD6 PE=1 SV=3	60	305220	10	5.3	5.9	-0.133597	0.427391
266	CHD7_HUMAN	Chromodomain-helicase-DNA-binding protein 7 OS=Homo sapiens GN=CHD7 PE=1 SV=3	33	335717	4	1.8	5.95	-0.311192	0.820954
267	CHK1_HUMAN	Serine/threonine-protein kinase Chk1 OS=Homo sapiens GN=CHEK1 PE=1 SV=1	39	54385	0	10.7	8.5	-0.432543	0.517032
268	CHSS3_HUMAN	Chondroitin sulfate synthase 3 OS=Homo sapiens GN=CHSY3 PE=1 SV=3	34	100221	4	5.9	8.91	-0.427459	1.86832
269	CI004_HUMAN	Uncharacterized protein C9orf4 OS=Homo sapiens GN=C9orf4 PE=2 SV=2	31	37246	3	16.3	7.55	0.330746	1.04595
270	CI093_HUMAN	Uncharacterized protein C9orf93 OS=Homo sapiens GN=C9orf93 PE=2 SV=1	41	152714	6	7.7	6.37	-0.221969	0.307408
271	CILP1_HUMAN	Cartilage intermediate layer protein 1 OS=Homo sapiens GN=CILP PE=1 SV=3	38	132539	4	4.3	8.73	0.00123692	0.00224262
272	CILP2_HUMAN	Cartilage intermediate layer protein 2 OS=Homo sapiens GN=CILP2 PE=2 SV=2	33	126211	5	9.2	8.63	-0.0554507	0.0763833
273	CING_HUMAN	Cingulin OS=Homo sapiens GN=CGN PE=1 SV=2	49	136304	5	5.8	5.46	-0.301888	0.838824
274	CJ018_HUMAN	Uncharacterized protein C10orf18 OS=Homo sapiens GN=C10orf18 PE=1 SV=1	40	268675	13	9.1	5.61	-0.186412	0.372351
275	CJ058_HUMAN	Uncharacterized protein C10orf58 OS=Homo sapiens GN=C10orf58 PE=1 SV=3	38	25747	4	23.1	8.92	0.0326236	0.0291767
276	CJ071_HUMAN	Uncharacterized protein C10orf71 OS=Homo sapiens GN=C10orf71 PE=2 SV=2	34	156380	3	2.9	5.98	-0.46041	1.21803
277	CJ093_HUMAN	TPR repeat-containing protein C10orf93 OS=Homo sapiens GN=C10orf93 PE=2 SV=2	54	173370	10	9.2	8.31	-0.225782	0.373995
278	CJ112_HUMAN	MAM and LDL-receptor class A domain-containing protein C10orf112 OS=Homo sapiens GN=C10orf112 PE=2 SV=3	43	163888	5	4.3	5.53	-0.208004	0.443848
279	CK063_HUMAN	Uncharacterized protein C11orf63 OS=Homo sapiens GN=C11orf63 PE=2 SV=1	47	88515	4	6.9	9.28	-0.299668	0.240777
280	CK5P2_HUMAN	CDK5 regulatory subunit-associated protein 2 OS=Homo sapiens GN=CDK5RAP2 PE=1 SV=4	55	214891	5	4.1	5.44	0.327899	0.456662
281	CKAP2_HUMAN	Cytoskeleton-associated protein 2 OS=Homo sapiens GN=CKAP2 PE=1 SV=1	36	76939	7	15.8	9.45	-0.146961	0.186256
282	CKAP5_HUMAN	Cytoskeleton-associated protein 5 OS=Homo sapiens GN=CKAP5 PE=1 SV=3	53	225352	13	9.4	7.95	0.18302	0.247127
283	CL035_HUMAN	Uncharacterized protein C12orf35 OS=Homo sapiens GN=C12orf35 PE=1 SV=2	46	194730	7	5.7	8.95	0.0502365	0.0738512
284	CLAP1_HUMAN	CLIP-associating protein 1 OS=Homo sapiens GN=CLASP1 PE=1 SV=1	67	169346	13	10.6	9.14	-0.032642	0.0830927
285	CLCN6_HUMAN	Chloride transport protein 6 OS=Homo sapiens GN=CLCN6 PE=1 SV=1	43	97153	6	11.7	6.49	0.162638	0.357601
286	CLH1_HUMAN	Clathrin heavy chain 1 OS=Homo sapiens GN=CLTC PE=1 SV=5	139	191493	9	6.6	5.48	-0.533241	0.444523
287	CLH2_HUMAN	Clathrin heavy chain 2 OS=Homo sapiens GN=CLTCL1 PE=1 SV=2	37	186910	4	4	5.57	-0.183989	0.305631
288	CLIC1_HUMAN	Chloride intracellular channel protein 1 OS=Homo sapiens GN=CLIC1 PE=1 SV=4	97	26906	4	32.4	5.09	-0.512578	0.330366
289	CLIP1_HUMAN	CAP-Gly domain-containing linker protein 1 OS=Homo sapiens GN=CLIP1 PE=1 SV=2	37	162147	9	8.5	5.29	-0.293574	0.808893
290	CLIP2_HUMAN	CAP-Gly domain-containing linker protein 2 OS=Homo sapiens GN=CLIP2 PE=1 SV=1	42	115767	6	8	6.29	-0.0453047	0.0288471
291	CLP1L_HUMAN	Cleft lip and palate transmembrane protein 1-like protein OS=Homo sapiens GN=CLPTM1L PE=1 SV=1	31	62189	2	3.9	8.71	-0.0284893	0.0351888
292	CM026_HUMAN	Uncharacterized protein C13orf26 OS=Homo sapiens GN=C13orf26 PE=2 SV=1	38	33574	2	5.9	9.4	-0.102821	0.10826
293	CMIP_HUMAN	C-Maf-inducing protein OS=Homo sapiens GN=CMIP PE=1 SV=2	50	82922	4	9.1	6.54	-0.294159	0.479825
294	CMTA1_HUMAN	Calmodulin-binding transcription activator 1 OS=Homo sapiens GN=CAMTA1 PE=1 SV=4	50	183556	6	4.9	7.29	0.100796	0.193222
295	CMYA5_HUMAN	Cardiomyopathy-associated protein 5 OS=Homo sapiens GN=CMYA5 PE=1 SV=3	49	448935	11	4.6	4.73	0.386562	1.30853
296	CN050_HUMAN	Uncharacterized protein C14orf50 OS=Homo sapiens GN=C14orf50 PE=1 SV=1	35	49408	4	12.6	9.41	-0.421159	2.09406
297	CN145_HUMAN	Uncharacterized protein C14orf145 OS=Homo sapiens GN=C14orf145 PE=1 SV=2	31	127937	4	8	6.11	0.0224453	0.0548206
298	CN159_HUMAN	UPF0317 protein C14orf159, mitochondrial OS=Homo sapiens GN=C14orf159 PE=2 SV=2	39	66394	6	15.9	6.32	-0.217013	0.345787
299	CND2_HUMAN	Condensin complex subunit 2 OS=Homo sapiens GN=NCAPH PE=1 SV=3	33	82511	0	9.7	4.92	-0.199208	0.444776
300	CNDD3_HUMAN	Condensin-2 complex subunit D3 OS=Homo sapiens GN=NCAPD3 PE=1 SV=2	43	168783	8	7.5	7.38	0.17153	0.44337
301	CNNM2_HUMAN	Metal transporter CNNM2 OS=Homo sapiens GN=CNNM2 PE=2 SV=2	34	96562	2	3.4	6	-0.250299	0.453461
302	CNO6L_HUMAN	CCR4-NOT transcription complex subunit 6-like OS=Homo sapiens GN=CNOT6L PE=1 SV=2	33	62961	0	4.5	6.27	-0.298899	0.267267
303	CNOT1_HUMAN	CCR4-NOT transcription complex subunit 1 OS=Homo sapiens GN=CNOT1 PE=1 SV=2	80	266768	12	7.9	6.65	0.291565	0.28134
304	CNT3B_HUMAN	Contactin-associated protein-like 3B OS=Homo sapiens GN=CNTNAP3B PE=2 SV=2	36	140379	6	7.7	7.49	-0.26958	0.423328
305	CNTLN_HUMAN	Centlein OS=Homo sapiens GN=CNTLN PE=2 SV=4	64	161516	14	12	8.28	-0.107812	0.12834
306	CO2A1_HUMAN	Collagen alpha-1(II) chain OS=Homo sapiens GN=COL2A1 PE=1 SV=3	33	141698	7	9.1	6.58	-3.60006	4.21242
307	CO3_HUMAN	Complement C3 OS=Homo sapiens GN=C3 PE=1 SV=2	53	187030	4	2.8	6.02	0.0873873	0.135962
308	CO3A1_HUMAN	Collagen alpha-1(III) chain OS=Homo sapiens GN=COL3A1 PE=1 SV=4	34	138479	7	11.2	6.21	0.407538	0.657698
309	CO4A3_HUMAN	Collagen alpha-3(IV) chain OS=Homo sapiens GN=COL4A3 PE=1 SV=3	58	161711	7	7	9.28	0.0299205	0.0452183
310	CO4A4_HUMAN	Collagen alpha-4(IV) chain OS=Homo sapiens GN=COL4A4 PE=1 SV=3	38	163934	6	5.6	8.9	-0.246641	0.411665
311	CO6A3_HUMAN	Collagen alpha-3(VI) chain OS=Homo sapiens GN=COL6A3 PE=1 SV=4	67	343453	11	5	6.26	-0.0370412	0.0854041
312	CO6A5_HUMAN	Collagen alpha-5(VI) chain OS=Homo sapiens GN=COL29A1 PE=1 SV=1	76	289744	12	7.7	6.5	-0.171158	0.437017
313	CO6A6_HUMAN	Collagen alpha-6(VI) chain OS=Homo sapiens GN=COL6A6 PE=1 SV=2	35	247019	8	5.5	6.44	0.120453	0.682399
314	CO7A1_HUMAN	Collagen alpha-1(VII) chain OS=Homo sapiens GN=COL7A1 PE=1 SV=2	38	295041	0	3.1	5.95	-0.129824	0.229577
315	CO8A_HUMAN	Complement component C8 alpha chain OS=Homo sapiens GN=C8A PE=1 SV=2	36	65121	3	8	6.07	-0.328861	0.956061
316	COBL1_HUMAN	Cordon-bleu protein-like 1 OS=Homo sapiens GN=COBLL1 PE=1 SV=2	40	131705	5	5.5	6.22	-0.0162519	0.0472412
317	COCA1_HUMAN	Collagen alpha-1(XII) chain OS=Homo sapiens GN=COL12A1 PE=1 SV=2	54	332941	9	4.5	5.38	-0.125408	0.282142
318	COF1_HUMAN	Cofilin-1 OS=Homo sapiens GN=CFL1 PE=1 SV=3	133	18491	3	25.3	8.22	-0.209686	0.35936
319	COF2_HUMAN	Cofilin-2 OS=Homo sapiens GN=CFL2 PE=1 SV=1	82	18725	2	18.1	7.66	-3.22095	2.20492
320	COOA1_HUMAN	Collagen alpha-1(XXIV) chain OS=Homo sapiens GN=COL24A1 PE=2 SV=2	50	175388	9	6.8	8.46	0.228937	0.24254
321	COPB_HUMAN	Coatomer subunit beta OS=Homo sapiens GN=COPB1 PE=1 SV=3	37	107074	3	5.1	5.72	0.0937529	0.107955
322	COR1C_HUMAN	Coronin-1C OS=Homo sapiens GN=CORO1C PE=1 SV=1	33	53215	3	8.4	6.65	-0.166401	0.305265
323	CORA1_HUMAN	Collagen alpha-1(XXVII) chain OS=Homo sapiens GN=COL27A1 PE=1 SV=1	36	186776	9	8.9	9.83	-0.0778083	0.0862045
324	CORO6_HUMAN	Coronin-6 OS=Homo sapiens GN=CORO6 PE=1 SV=2	33	52729	0	5.1	5.63	-0.0141517	0.0270724
325	CP110_HUMAN	Centriolin OS=Homo sapiens GN=CEP110 PE=1 SV=2	43	268720	7	4.3	5.44	0.0507554	0.0450997
326	CP250_HUMAN	Centrosome-associated protein CEP250 OS=Homo sapiens GN=CEP250 PE=1 SV=2	98	280967	11	6.6	5	-0.126583	0.177047
327	CP2CI_HUMAN	Cytochrome P450 2C18 OS=Homo sapiens GN=CYP2C18 PE=1 SV=3	36	55674	3	5.1	6.83	-0.565529	1.34725
328	CP2D6_HUMAN	Cytochrome P450 2D6 OS=Homo sapiens GN=CYP2D6 PE=1 SV=2	38	55734	3	10.3	6.77	-3.21485	3.1382
329	CPMD8_HUMAN	C3 and PZP-like alpha-2-macroglobulin domain-containing protein 8 OS=Homo sapiens GN=CPAMD8 PE=1 SV=2	39	206571	0	2.5	6	0.412064	1.48688
330	CPNE1_HUMAN	Copine-1 OS=Homo sapiens GN=CPNE1 PE=1 SV=1	57	59022	3	8.4	5.52	-0.27647	0.227424
331	CQ057_HUMAN	EF-hand domain-containing protein C17orf57 OS=Homo sapiens GN=C17orf57 PE=2 SV=2	57	110060	5	10.5	6.15	0.349737	0.421383
332	CR034_HUMAN	Uncharacterized protein C18orf34 OS=Homo sapiens GN=C18orf34 PE=1 SV=3	36	101947	6	8.3	6.34	-0.0895362	0.294359
333	CRCT1_HUMAN	Cysteine-rich C-terminal protein 1 OS=Homo sapiens GN=CRCT1 PE=2 SV=1	34	9729	3	36.4	9.13	-0.0280587	0.0290456
334	CRIM1_HUMAN	Cysteine-rich motor neuron 1 protein OS=Homo sapiens GN=CRIM1 PE=1 SV=1	34	113660	6	8.6	5.08	-0.467405	0.75419
335	CRLD1_HUMAN	Cysteine-rich secretory protein LCCL domain-containing 1 OS=Homo sapiens GN=CRISPLD1 PE=1 SV=1	48	56851	4	10	8.47	-0.287708	1.94601
336	CS025_HUMAN	UPF0449 protein C19orf25 OS=Homo sapiens GN=C19orf25 PE=1 SV=2	32	12870	2	20.3	5.03	0.00956037	0.00793482
337	CS057_HUMAN	Uncharacterized protein C19orf57 OS=Homo sapiens GN=C19orf57 PE=1 SV=2	41	69514	4	11.1	4.71	0.0544801	0.0793669
338	CS14L_HUMAN	Putative caspase-14-like protein OS=Homo sapiens GN=CASP14L PE=5 SV=1	49	20048	3	17.5	5.46	-0.541373	0.207292
339	CS29O_HUMAN	Putative uncharacterized protein C19orf29OS OS=Homo sapiens GN=C19orf29OS PE=2 SV=1	33	22684	2	14.2	6.31	0.55656	1.4196
340	CSKI1_HUMAN	Caskin-1 OS=Homo sapiens GN=CASKIN1 PE=1 SV=1	41	149722	7	8.4	9.21	0.0186104	0.0227982
341	CSMD1_HUMAN	CUB and sushi domain-containing protein 1 OS=Homo sapiens GN=CSMD1 PE=1 SV=2	34	388621	6	3.5	5.68	0.401288	1.37071
342	CSMD3_HUMAN	CUB and sushi domain-containing protein 3 OS=Homo sapiens GN=CSMD3 PE=2 SV=3	44	405739	6	2.7	5.63	-0.184822	0.371722
343	CT117_HUMAN	Uncharacterized protein C20orf117 OS=Homo sapiens GN=C20orf117 PE=1 SV=2	37	159661	0	2	6.08	0.274485	0.870472
344	CT152_HUMAN	Uncharacterized protein C20orf152 OS=Homo sapiens GN=C20orf152 PE=2 SV=2	36	67468	6	16.7	9.33	-0.0891705	0.112587
345	CTGE2_HUMAN	Protein cTAGE-2 OS=Homo sapiens GN=CTAGE1 PE=1 SV=2	39	85228	6	12.6	5.85	-0.00792011	0.0112421
346	CTGE5_HUMAN	Cutaneous T-cell lymphoma-associated antigen 5 OS=Homo sapiens GN=CTAGE5 PE=1 SV=3	39	90912	6	10.3	5.15	-0.0474022	0.0455684
347	CTNA3_HUMAN	Catenin alpha-3 OS=Homo sapiens GN=CTNNA3 PE=1 SV=2	37	99746	7	11.2	5.83	0.141709	0.250191
348	CTNL1_HUMAN	Alpha-catulin OS=Homo sapiens GN=CTNNAL1 PE=1 SV=2	47	81845	0	12.8	6.22	-0.240778	0.706613
349	CTRO_HUMAN	Citron Rho-interacting kinase OS=Homo sapiens GN=CIT PE=1 SV=2	33	231286	5	4	6.16	0.09753	0.389637
350	CTTB2_HUMAN	Cortactin-binding protein 2 OS=Homo sapiens GN=CTTNBP2 PE=1 SV=1	50	180938	5	4.3	8.23	-0.118942	0.24231
351	CU129_HUMAN	Uncharacterized protein C21orf129 OS=Homo sapiens GN=C21orf129 PE=2 SV=2	49	15199	3	28.9	8.28	-1.46973	1.77483
352	CUBN_HUMAN	Cubilin OS=Homo sapiens GN=CUBN PE=1 SV=4	48	398420	7	3.3	5.14	0.410799	1.54003
353	CUL4B_HUMAN	Cullin-4B OS=Homo sapiens GN=CUL4B PE=1 SV=3	47	102235	7	13.4	8.06	0.2213	0.583525
354	CUL9_HUMAN	Cullin-9 OS=Homo sapiens GN=CUL9 PE=1 SV=2	73	281049	12	7.4	5.3	0.534776	1.21468
355	CUX2_HUMAN	Homeobox protein cut-like 2 OS=Homo sapiens GN=CUX2 PE=1 SV=3	50	154101	5	5.4	5.28	-0.192222	0.235465
356	CV030_HUMAN	Uncharacterized protein C22orf30 OS=Homo sapiens GN=C22orf30 PE=1 SV=1	46	237150	10	6.7	5.93	-0.0501434	0.0787854
357	CX022_HUMAN	Uncharacterized protein CXorf22 OS=Homo sapiens GN=CXorf22 PE=2 SV=2	47	110322	6	9.3	8.44	0.12904	0.158315
358	CX057_HUMAN	Uncharacterized protein CXorf57 OS=Homo sapiens GN=CXorf57 PE=1 SV=2	39	97493	4	6.9	8.65	-0.526102	0.578577
359	CYR61_HUMAN	Protein CYR61 OS=Homo sapiens GN=CYR61 PE=1 SV=1	40	41998	6	24.7	8.64	-0.04264	0.0479322
360	DAB2P_HUMAN	Disabled homolog 2-interacting protein OS=Homo sapiens GN=DAB2IP PE=1 SV=2	38	131543	3	3.7	8.92	-0.14803	0.433215
361	DAPLE_HUMAN	Protein Daple OS=Homo sapiens GN=CCDC88C PE=1 SV=2	40	228075	7	5.1	5.87	0.0504525	0.034162
362	DCA17_HUMAN	DDB1- and CUL4-associated factor 17 OS=Homo sapiens GN=DCAF17 PE=1 SV=1	43	58741	7	15	6.58	0.367701	0.634543
363	DCE2_HUMAN	Glutamate decarboxylase 2 OS=Homo sapiens GN=GAD2 PE=1 SV=1	38	65368	4	9.1	6.45	0.13263	0.669109
364	DD19B_HUMAN	ATP-dependent RNA helicase DDX19B OS=Homo sapiens GN=DDX19B PE=1 SV=1	54	53893	5	20.5	5.96	0.0416501	0.0873564
365	DDX11_HUMAN	Probable ATP-dependent RNA helicase DDX11 OS=Homo sapiens GN=DDX11 PE=2 SV=1	47	108244	6	10.7	7.07	0.21471	0.517269
366	DDX17_HUMAN	Probable ATP-dependent RNA helicase DDX17 OS=Homo sapiens GN=DDX17 PE=1 SV=1	36	72326	2	4.6	8.82	-0.0769957	0.0841225
367	DDX50_HUMAN	ATP-dependent RNA helicase DDX50 OS=Homo sapiens GN=DDX50 PE=1 SV=1	39	82514	4	7.5	9.26	-0.188957	0.333051
368	DDX52_HUMAN	Probable ATP-dependent RNA helicase DDX52 OS=Homo sapiens GN=DDX52 PE=1 SV=2	42	67424	4	9.7	9.69	0.0127357	0.0340183
369	DDX55_HUMAN	ATP-dependent RNA helicase DDX55 OS=Homo sapiens GN=DDX55 PE=1 SV=2	46	68445	6	14.7	9.36	-0.212191	0.255434
370	DEN2A_HUMAN	DENN domain-containing protein 2A OS=Homo sapiens GN=DENND2A PE=2 SV=3	41	113822	6	9	9.11	-0.317816	0.487484
371	DESM_HUMAN	Desmin OS=Homo sapiens GN=DES PE=1 SV=3	61	53503	4	10	5.21	0.129941	0.295079
372	DESP_HUMAN	Desmoplakin OS=Homo sapiens GN=DSP PE=1 SV=3	39	331569	8	4.7	6.44	0.0941744	0.122338
373	DGKD_HUMAN	Diacylglycerol kinase delta OS=Homo sapiens GN=DGKD PE=1 SV=4	42	134440	3	3.4	7.62	-0.473894	1.06616
374	DGKH_HUMAN	Diacylglycerol kinase eta OS=Homo sapiens GN=DGKH PE=1 SV=1	37	134780	4	4.6	6.11	-3.75571	3.39227
375	DGKQ_HUMAN	Diacylglycerol kinase theta OS=Homo sapiens GN=DGKQ PE=1 SV=2	35	101090	5	7.6	7.35	0.00848254	0.0139496
376	DGKZ_HUMAN	Diacylglycerol kinase zeta OS=Homo sapiens GN=DGKZ PE=1 SV=3	61	124050	9	11.9	9.24	-0.0374029	0.0400878
377	DHX16_HUMAN	Putative pre-mRNA-splicing factor ATP-dependent RNA helicase DHX16 OS=Homo sapiens GN=DHX16 PE=1 SV=2	31	119189	2	3.6	6.39	0.351772	0.819143
378	DHX29_HUMAN	ATP-dependent RNA helicase DHX29 OS=Homo sapiens GN=DHX29 PE=1 SV=2	44	155139	10	10.4	8.3	0.11454	0.186015
379	DHX30_HUMAN	Putative ATP-dependent RNA helicase DHX30 OS=Homo sapiens GN=DHX30 PE=1 SV=1	32	133854	4	4	8.99	-0.174278	0.43079
380	DHX37_HUMAN	Probable ATP-dependent RNA helicase DHX37 OS=Homo sapiens GN=DHX37 PE=1 SV=1	37	129464	5	6.7	8.36	0.416079	0.976536
381	DHX9_HUMAN	ATP-dependent RNA helicase A OS=Homo sapiens GN=DHX9 PE=1 SV=4	51	140869	7	6.5	6.41	0.119133	0.161065
382	DI3L1_HUMAN	DIS3-like exonuclease 1 OS=Homo sapiens GN=DIS3L PE=1 SV=2	50	120711	7	10.7	6.09	-0.24816	0.329764
383	DICER_HUMAN	Endoribonuclease Dicer OS=Homo sapiens GN=DICER1 PE=1 SV=3	44	218542	11	9.4	5.47	-3.96694	4.48015
384	DIDO1_HUMAN	Death-inducer obliterator 1 OS=Homo sapiens GN=DIDO1 PE=1 SV=5	52	243723	10	7.7	8.09	-0.175441	0.90055
385	DJC13_HUMAN	DnaJ homolog subfamily C member 13 OS=Homo sapiens GN=DNAJC13 PE=1 SV=4	37	254268	6	4	6.31	0.0526384	0.117096
386	DLEC1_HUMAN	Deleted in lung and esophageal cancer protein 1 OS=Homo sapiens GN=DLEC1 PE=2 SV=1	39	195658	6	4.4	5.95	-0.0421946	0.13072
387	DLGP4_HUMAN	Disks large-associated protein 4 OS=Homo sapiens GN=DLGAP4 PE=1 SV=3	32	107945	2	5	6.65	-0.0589418	0.0765782
388	DMD_HUMAN	Dystrophin OS=Homo sapiens GN=DMD PE=1 SV=2	76	426426	20	8	5.65	0.433995	0.88728
389	DMXL1_HUMAN	DmX-like protein 1 OS=Homo sapiens GN=DMXL1 PE=1 SV=2	56	337638	12	6.8	5.91	-3.71271	3.75938
390	DMXL2_HUMAN	DmX-like protein 2 OS=Homo sapiens GN=DMXL2 PE=1 SV=1	49	339543	10	4.8	5.93	0.324305	0.572049
391	DNA2L_HUMAN	DNA2-like helicase OS=Homo sapiens GN=DNA2 PE=1 SV=3	41	120337	8	9.2	7.95	0.092182	0.114344
392	DNJB8_HUMAN	DnaJ homolog subfamily B member 8 OS=Homo sapiens GN=DNAJB8 PE=1 SV=1	40	25670	3	21.1	6	0.29707	0.369928
393	DNJC7_HUMAN	DnaJ homolog subfamily C member 7 OS=Homo sapiens GN=DNAJC7 PE=1 SV=2	42	56405	5	16.8	6.56	0.293557	0.717671
394	DNLI3_HUMAN	DNA ligase 3 OS=Homo sapiens GN=LIG3 PE=1 SV=2	45	112835	7	9.5	9.17	0.385841	0.425478
395	DNM3B_HUMAN	DNA (cytosine-5)-methyltransferase 3B OS=Homo sapiens GN=DNMT3B PE=1 SV=1	37	95690	6	11.1	8.74	-0.239517	0.823537
396	DNMT1_HUMAN	DNA (cytosine-5)-methyltransferase 1 OS=Homo sapiens GN=DNMT1 PE=1 SV=2	48	183050	4	3.4	7.99	0.048025	0.0425752
397	DOC11_HUMAN	Dedicator of cytokinesis protein 11 OS=Homo sapiens GN=DOCK11 PE=1 SV=2	39	237519	9	6.7	7.87	-0.0140295	0.0211923
398	DOCK1_HUMAN	Dedicator of cytokinesis protein 1 OS=Homo sapiens GN=DOCK1 PE=1 SV=2	46	215209	7	5.7	7.29	0.490246	0.755272
399	DOCK2_HUMAN	Dedicator of cytokinesis protein 2 OS=Homo sapiens GN=DOCK2 PE=1 SV=2	57	211812	10	8.2	6.43	-0.216471	0.244524
400	DOCK3_HUMAN	Dedicator of cytokinesis protein 3 OS=Homo sapiens GN=DOCK3 PE=1 SV=1	41	232954	8	6.3	6.52	-0.0390528	0.0576506
401	DOCK6_HUMAN	Dedicator of cytokinesis protein 6 OS=Homo sapiens GN=DOCK6 PE=1 SV=2	33	229513	3	2.1	6.31	-0.293456	0.503019
402	DOCK8_HUMAN	Dedicator of cytokinesis protein 8 OS=Homo sapiens GN=DOCK8 PE=1 SV=3	42	238377	10	7.9	6.43	-0.13127	0.149538
403	DOCK9_HUMAN	Dedicator of cytokinesis protein 9 OS=Homo sapiens GN=DOCK9 PE=1 SV=2	39	236295	12	9.9	7.25	0.378697	0.770333
404	DOP1_HUMAN	Protein dopey-1 OS=Homo sapiens GN=DOPEY1 PE=1 SV=1	37	277179	5	2.5	5.88	0.00368015	0.00449408
405	DPOE1_HUMAN	DNA polymerase epsilon catalytic subunit A OS=Homo sapiens GN=POLE PE=1 SV=5	38	261351	7	5.3	5.98	-0.206542	0.244383
406	DPOG1_HUMAN	DNA polymerase subunit gamma-1 OS=Homo sapiens GN=POLG PE=1 SV=1	48	139473	6	7.7	6.46	-0.137148	0.321285
407	DPOLA_HUMAN	DNA polymerase alpha catalytic subunit OS=Homo sapiens GN=POLA1 PE=1 SV=2	34	165807	3	4	5.61	-0.0419668	0.034775
408	DPOLQ_HUMAN	DNA polymerase theta OS=Homo sapiens GN=POLQ PE=1 SV=1	42	197474	5	4.3	6.57	-0.510857	0.960725
409	DPOLZ_HUMAN	DNA polymerase zeta catalytic subunit OS=Homo sapiens GN=REV3L PE=1 SV=2	50	352554	11	5	8.72	-0.0153098	0.0265102
410	DPP10_HUMAN	Inactive dipeptidyl peptidase 10 OS=Homo sapiens GN=DPP10 PE=1 SV=1	39	90876	4	6	6.11	-0.0762981	0.123664
411	DPYD_HUMAN	Dihydropyrimidine dehydrogenase [NADP+] OS=Homo sapiens GN=DPYD PE=1 SV=2	38	111329	3	3.9	6.8	0.269116	0.636362
412	DPYL1_HUMAN	Dihydropyrimidinase-related protein 1 OS=Homo sapiens GN=CRMP1 PE=1 SV=1	49	62145	4	11.7	6.55	-0.532062	0.541418
413	DPYL2_HUMAN	Dihydropyrimidinase-related protein 2 OS=Homo sapiens GN=DPYSL2 PE=1 SV=1	61	62255	4	11.5	5.95	-0.272334	0.185904
414	DPYS_HUMAN	Dihydropyrimidinase OS=Homo sapiens GN=DPYS PE=1 SV=1	69	56594	4	10.2	6.81	-3.41967	2.63977
415	DSC3_HUMAN	Desmocollin-3 OS=Homo sapiens GN=DSC3 PE=1 SV=3	39	99906	6	7.8	5.77	-0.097699	0.110961
416	DSCL1_HUMAN	Down syndrome cell adhesion molecule-like protein 1 OS=Homo sapiens GN=DSCAML1 PE=1 SV=2	37	224323	4	2.5	8.43	-0.106066	0.13701
417	DUOX2_HUMAN	Dual oxidase 2 OS=Homo sapiens GN=DUOX2 PE=1 SV=1	51	175252	6	6.3	8.02	0.283451	0.6269
418	DYH1_HUMAN	Dynein heavy chain 1, axonemal OS=Homo sapiens GN=DNAH1 PE=1 SV=3	96	493656	15	5.5	5.66	0.313349	0.781871
419	DYH10_HUMAN	Dynein heavy chain 10, axonemal OS=Homo sapiens GN=DNAH10 PE=1 SV=3	63	514484	15	5.5	5.64	-0.0780367	0.143526
420	DYH11_HUMAN	Dynein heavy chain 11, axonemal OS=Homo sapiens GN=DNAH11 PE=1 SV=2	65	520681	15	5.2	6.03	-0.363808	0.413767
421	DYH12_HUMAN	Dynein heavy chain 12, axonemal OS=Homo sapiens GN=DNAH12 PE=2 SV=2	39	356713	10	6.1	5.85	0.00738402	0.00936551
422	DYH14_HUMAN	Dynein heavy chain 14, axonemal OS=Homo sapiens GN=DNAH14 PE=2 SV=3	92	399640	20	9	6.52	-0.0607698	0.551315
423	DYH17_HUMAN	Dynein heavy chain 17, axonemal OS=Homo sapiens GN=DNAH17 PE=2 SV=2	67	511460	16	5.5	5.56	-0.226348	0.425796
424	DYH2_HUMAN	Dynein heavy chain 2, axonemal OS=Homo sapiens GN=DNAH2 PE=1 SV=3	99	507375	17	5.8	5.98	-0.152535	0.326825
425	DYH3_HUMAN	Dynein heavy chain 3, axonemal OS=Homo sapiens GN=DNAH3 PE=2 SV=1	125	470468	24	8.1	6.04	-0.113323	0.1822
426	DYH5_HUMAN	Dynein heavy chain 5, axonemal OS=Homo sapiens GN=DNAH5 PE=1 SV=3	58	528684	17	6.3	5.79	0.174327	0.283185
427	DYH6_HUMAN	Dynein heavy chain 6, axonemal OS=Homo sapiens GN=DNAH6 PE=1 SV=3	54	475679	12	4.7	5.72	-0.170913	0.459973
428	DYH7_HUMAN	Dynein heavy chain 7, axonemal OS=Homo sapiens GN=DNAH7 PE=1 SV=1	34	460846	6	3	5.7	-3.64137	4.25149
429	DYH8_HUMAN	Dynein heavy chain 8, axonemal OS=Homo sapiens GN=DNAH8 PE=1 SV=2	98	514335	20	5.9	5.95	-0.000703891	0.000790324
430	DYH9_HUMAN	Dynein heavy chain 9, axonemal OS=Homo sapiens GN=DNAH9 PE=1 SV=2	50	511579	12	4.4	5.65	0.0274431	0.0306425
431	DYHC1_HUMAN	Cytoplasmic dynein 1 heavy chain 1 OS=Homo sapiens GN=DYNC1H1 PE=1 SV=5	126	532072	21	6.6	6.01	-0.0226021	0.036263
432	DYHC2_HUMAN	Cytoplasmic dynein 2 heavy chain 1 OS=Homo sapiens GN=DYNC2H1 PE=1 SV=3	48	492283	11	3.6	6.11	0.0732103	0.0779552
433	DYN1_HUMAN	Dynamin-1 OS=Homo sapiens GN=DNM1 PE=1 SV=2	36	97347	5	8.9	6.73	-2.92881	3.05706
434	DYTN_HUMAN	Dystrotelin OS=Homo sapiens GN=DYTN PE=2 SV=1	34	65279	5	12.5	9.18	0.122399	0.392809
435	E2AK4_HUMAN	Eukaryotic translation initiation factor 2-alpha kinase 4 OS=Homo sapiens GN=EIF2AK4 PE=1 SV=2	32	186722	4	3.2	5.9	-0.289805	0.228984
436	E2F8_HUMAN	Transcription factor E2F8 OS=Homo sapiens GN=E2F8 PE=1 SV=1	31	94108	4	6.1	9.11	-0.350986	0.509616
437	E41L5_HUMAN	Band 4.1-like protein 5 OS=Homo sapiens GN=EPB41L5 PE=1 SV=3	47	81805	6	12.1	6.15	-0.0288304	0.032736
438	EBLN1_HUMAN	Endogenous Borna-like N element-1 OS=Homo sapiens GN=GK006 PE=1 SV=1	32	30430	4	22.1	9.2	-0.254386	0.544983
439	ECH1_HUMAN	Delta(3,5)-Delta(2,4)-dienoyl-CoA isomerase, mitochondrial OS=Homo sapiens GN=ECH1 PE=1 SV=2	54	35793	4	20.4	8.16	-0.513402	0.34955
440	EDRF1_HUMAN	Erythroid differentiation-related factor 1 OS=Homo sapiens GN=EDRF1 PE=1 SV=1	43	138440	8	8.2	5.93	-3.72334	2.95533
441	EF1A1_HUMAN	Elongation factor 1-alpha 1 OS=Homo sapiens GN=EEF1A1 PE=1 SV=1	189	50109	6	17.1	9.1	-0.287259	0.110964
442	EF1B_HUMAN	Elongation factor 1-beta OS=Homo sapiens GN=EEF1B2 PE=1 SV=3	69	24748	2	9.8	4.5	-2.47732	2.0792
443	EF1D_HUMAN	Elongation factor 1-delta OS=Homo sapiens GN=EEF1D PE=1 SV=5	203	31103	6	29.2	4.9	-2.63182	1.38196
444	EF2_HUMAN	Elongation factor 2 OS=Homo sapiens GN=EEF2 PE=1 SV=4	571	95277	20	30.8	6.41	-0.164013	0.0674026
445	EFC4B_HUMAN	EF-hand calcium-binding domain-containing protein 4B OS=Homo sapiens GN=EFCAB4B PE=2 SV=1	33	45564	0	13.4	4.95	-0.191653	1.24493
446	EFCB7_HUMAN	EF-hand calcium-binding domain-containing protein 7 OS=Homo sapiens GN=EFCAB7 PE=2 SV=1	41	71935	7	14	6.01	-0.417545	0.620585
447	EID2B_HUMAN	EP300-interacting inhibitor of differentiation 2B OS=Homo sapiens GN=EID2B PE=1 SV=2	34	16975	0	23	4.67	-0.325835	0.452377
448	ELAV1_HUMAN	ELAV-like protein 1 OS=Homo sapiens GN=ELAVL1 PE=1 SV=2	42	36069	4	14.7	9.23	-2.7679	2.4403
449	ENC1_HUMAN	Ectoderm-neural cortex protein 1 OS=Homo sapiens GN=ENC1 PE=1 SV=2	32	66087	4	12.9	6.4	-0.0380073	0.0550967
450	ENC2_HUMAN	Ectoderm-neural cortex protein 2 OS=Homo sapiens GN=KLHL25 PE=2 SV=1	55	65881	5	10.4	6.1	-0.0388125	0.114541
451	ENOA_HUMAN	Alpha-enolase OS=Homo sapiens GN=ENO1 PE=1 SV=2	304	47139	10	31.1	7.01	0.196068	0.0604096
452	ENOB_HUMAN	Beta-enolase OS=Homo sapiens GN=ENO3 PE=1 SV=4	115	46902	3	11.8	7.59	-0.507984	0.299059
453	ENOG_HUMAN	Gamma-enolase OS=Homo sapiens GN=ENO2 PE=1 SV=3	61	47239	5	19.8	4.91	-0.550085	0.314367
454	ENPL_HUMAN	Endoplasmin OS=Homo sapiens GN=HSP90B1 PE=1 SV=1	346	92411	12	20.7	4.76	-0.238216	0.0909089
455	ENPLL_HUMAN	Putative endoplasmin-like protein OS=Homo sapiens GN=HSP90B2P PE=5 SV=1	36	45830	5	19	5.14	0.400395	1.26488
456	EP300_HUMAN	Histone acetyltransferase p300 OS=Homo sapiens GN=EP300 PE=1 SV=2	76	263990	10	6.1	8.81	0.09635	0.191868
457	EP400_HUMAN	E1A-binding protein p400 OS=Homo sapiens GN=EP400 PE=1 SV=3	39	343404	4	1.8	9.27	-0.251274	0.24755
458	EPHA4_HUMAN	Ephrin type-A receptor 4 OS=Homo sapiens GN=EPHA4 PE=1 SV=1	41	109790	0	10.1	6.21	0.00631018	0.00870126
459	EPHA5_HUMAN	Ephrin type-A receptor 5 OS=Homo sapiens GN=EPHA5 PE=1 SV=3	37	114729	6	9.7	6.53	-0.0568355	0.138464
460	EPHA6_HUMAN	Ephrin type-A receptor 6 OS=Homo sapiens GN=EPHA6 PE=2 SV=2	46	116041	6	10	6.42	0.295292	0.385583
461	EPHB2_HUMAN	Ephrin type-B receptor 2 OS=Homo sapiens GN=EPHB2 PE=1 SV=5	34	117417	5	8	6.15	-0.0656452	0.139824
462	EPHB6_HUMAN	Ephrin type-B receptor 6 OS=Homo sapiens GN=EPHB6 PE=1 SV=3	50	109204	5	6.4	6.19	0.0673337	0.0675814
463	EPMIP_HUMAN	EPM2A-interacting protein 1 OS=Homo sapiens GN=EPM2AIP1 PE=1 SV=1	33	70325	2	4.6	5.77	0.152343	0.188721
464	ERBB2_HUMAN	Receptor tyrosine-protein kinase erbB-2 OS=Homo sapiens GN=ERBB2 PE=1 SV=1	42	137821	7	8.9	5.58	0.0839136	0.111827
465	ERBB3_HUMAN	Receptor tyrosine-protein kinase erbB-3 OS=Homo sapiens GN=ERBB3 PE=1 SV=1	49	148002	9	8.9	6.11	-0.0530412	0.0659944
466	ERC6L_HUMAN	DNA excision repair protein ERCC-6-like OS=Homo sapiens GN=ERCC6L PE=1 SV=1	38	141015	3	3.2	5.19	-0.0949215	0.141818
467	ERG_HUMAN	Transcriptional regulator ERG OS=Homo sapiens GN=ERG PE=1 SV=2	36	54574	5	13.4	7.01	-0.255986	0.313689
468	ERN1_HUMAN	Serine/threonine-protein kinase/endoribonuclease IRE1 OS=Homo sapiens GN=ERN1 PE=1 SV=2	33	109666	6	10.5	5.98	0.0968546	0.0893186
469	ERP29_HUMAN	Endoplasmic reticulum resident protein 29 OS=Homo sapiens GN=ERP29 PE=1 SV=4	105	28975	4	18	6.77	-2.7187	2.05534
470	ERR2_HUMAN	Steroid hormone receptor ERR2 OS=Homo sapiens GN=ESRRB PE=1 SV=1	39	55583	3	9.2	8.51	0.0577461	0.0912226
471	ES8L1_HUMAN	Epidermal growth factor receptor kinase substrate 8-like protein 1 OS=Homo sapiens GN=EPS8L1 PE=1 SV=2	43	80260	5	10	5.76	-0.141223	0.226607
472	ESPL1_HUMAN	Separin OS=Homo sapiens GN=ESPL1 PE=1 SV=2	48	232966	5	3.3	7.23	0.000468373	0.000376759
473	EST1A_HUMAN	Telomerase-binding protein EST1A OS=Homo sapiens GN=SMG6 PE=1 SV=2	41	160362	6	5.4	6.66	-0.063043	0.0471484
474	ESYT1_HUMAN	Extended synaptotagmin-1 OS=Homo sapiens GN=ESYT1 PE=1 SV=1	55	122780	6	7.9	5.57	0.181978	0.370171
475	ETV7_HUMAN	Transcription factor ETV7 OS=Homo sapiens GN=ETV7 PE=1 SV=1	36	38973	4	22.9	8.27	0.330378	0.678272
476	EXD1_HUMAN	Exonuclease 3~-5~ domain-containing protein 1 OS=Homo sapiens GN=EXD1 PE=2 SV=3	49	58268	4	15.6	5.5	-0.176478	0.931437
477	EXOC4_HUMAN	Exocyst complex component 4 OS=Homo sapiens GN=EXOC4 PE=1 SV=1	34	110429	4	7.6	6.07	0.209482	0.445811
478	EXOC6_HUMAN	Exocyst complex component 6 OS=Homo sapiens GN=EXOC6 PE=1 SV=3	53	93663	6	11.8	5.82	-0.0816136	0.157251
479	EXOSX_HUMAN	Exosome component 10 OS=Homo sapiens GN=EXOSC10 PE=1 SV=2	44	100768	6	9	8.68	-0.303572	0.369838
480	EYS_HUMAN	Protein eyes shut homolog OS=Homo sapiens GN=EYS PE=2 SV=4	48	350549	7	5.1	5.5	-0.146733	0.272666
481	EZH1_HUMAN	Histone-lysine N-methyltransferase EZH1 OS=Homo sapiens GN=EZH1 PE=1 SV=2	51	85216	8	18.7	8.01	-0.137414	0.14772
482	F120A_HUMAN	Constitutive coactivator of PPAR-gamma-like protein 1 OS=Homo sapiens GN=FAM120A PE=1 SV=2	40	121811	3	5.3	9.07	0.405812	0.637226
483	F123B_HUMAN	Protein FAM123B OS=Homo sapiens GN=FAM123B PE=1 SV=2	40	123952	5	7.8	4.77	0.304554	0.487696
484	F179B_HUMAN	Protein FAM179B OS=Homo sapiens GN=FAM179B PE=1 SV=3	81	189268	8	6.7	8.73	0.283479	0.977066
485	F184B_HUMAN	Protein FAM184B OS=Homo sapiens GN=FAM184B PE=2 SV=2	40	120941	0	9.1	5.87	-0.0917185	0.0857194
486	F193A_HUMAN	Protein FAM193A OS=Homo sapiens GN=FAM193A PE=1 SV=2	32	139901	2	3.6	6.04	0.0387158	0.0383334
487	F194A_HUMAN	Protein FAM194A OS=Homo sapiens GN=FAM194A PE=2 SV=1	41	75208	6	11.3	4.87	-0.060926	0.0880815
488	F196A_HUMAN	Protein FAM196A OS=Homo sapiens GN=FAM196A PE=2 SV=1	37	52875	0	14.6	8.23	-0.30576	0.422711
489	FA13C_HUMAN	Protein FAM13C OS=Homo sapiens GN=FAM13C PE=2 SV=2	46	65687	5	9.2	5.5	0.365054	0.338621
490	FA26D_HUMAN	Protein FAM26D OS=Homo sapiens GN=FAM26D PE=1 SV=1	32	35036	4	12.7	6.44	-0.39686	0.760997
491	FA26F_HUMAN	Protein FAM26F OS=Homo sapiens GN=FAM26F PE=2 SV=1	39	34436	3	13.7	8.87	-0.024893	0.0250627
492	FA5_HUMAN	Coagulation factor V OS=Homo sapiens GN=F5 PE=1 SV=3	34	251514	3	2.5	5.68	-0.0824381	0.0663573
493	FA65A_HUMAN	Protein FAM65A OS=Homo sapiens GN=FAM65A PE=1 SV=1	36	132225	5	4.7	5.87	0.138923	0.181601
494	FA69A_HUMAN	Protein FAM69A OS=Homo sapiens GN=FAM69A PE=2 SV=1	47	48992	4	14.7	6.92	0.206949	0.499095
495	FA8_HUMAN	Coagulation factor VIII OS=Homo sapiens GN=F8 PE=1 SV=1	50	266841	11	6	6.95	-0.0286264	0.0346523
496	FACD2_HUMAN	Fanconi anemia group D2 protein OS=Homo sapiens GN=FANCD2 PE=1 SV=1	36	166356	0	3.5	5.84	-0.14233	0.25958
497	FAK2_HUMAN	Protein-tyrosine kinase 2-beta OS=Homo sapiens GN=PTK2B PE=1 SV=2	47	115800	5	5.9	5.91	-0.512064	0.858186
498	FAKD2_HUMAN	FAST kinase domain-containing protein 2 OS=Homo sapiens GN=FASTKD2 PE=1 SV=1	34	81410	0	9	8.31	-0.570997	1.19379
499	FANCJ_HUMAN	Fanconi anemia group J protein OS=Homo sapiens GN=BRIP1 PE=1 SV=1	54	140789	10	11	6.49	0.0127107	0.0321752
500	FANCL_HUMAN	E3 ubiquitin-protein ligase FANCL OS=Homo sapiens GN=FANCL PE=1 SV=2	38	42877	4	16.8	6.02	0.263797	0.520555
501	FARP2_HUMAN	FERM, RhoGEF and pleckstrin domain-containing protein 2 OS=Homo sapiens GN=FARP2 PE=1 SV=3	32	119813	4	5.1	8.96	-0.331643	0.333853
502	FAS_HUMAN	Fatty acid synthase OS=Homo sapiens GN=FASN PE=1 SV=3	40	273254	4	2.7	6.01	0.191918	0.231478
503	FAT1_HUMAN	Protocadherin Fat 1 OS=Homo sapiens GN=FAT1 PE=1 SV=1	91	505963	11	3.8	4.84	0.368661	0.419035
504	FAT2_HUMAN	Protocadherin Fat 2 OS=Homo sapiens GN=FAT2 PE=1 SV=1	46	479093	11	3.9	5.01	-0.0574067	0.0742247
505	FAT3_HUMAN	Protocadherin Fat 3 OS=Homo sapiens GN=FAT3 PE=2 SV=2	62	505209	10	3.9	4.71	0.0258296	0.0292119
506	FAT4_HUMAN	Protocadherin Fat 4 OS=Homo sapiens GN=FAT4 PE=2 SV=2	63	542351	14	4.8	4.77	-0.358192	0.731835
507	FBF1_HUMAN	Fas-binding factor 1 OS=Homo sapiens GN=FBF1 PE=1 SV=2	33	125370	3	3.4	6.62	-0.367241	0.741858
508	FBLN1_HUMAN	Fibulin-1 OS=Homo sapiens GN=FBLN1 PE=1 SV=4	33	77162	3	7	5.07	0.33493	0.5437
509	FBLN7_HUMAN	Fibulin-7 OS=Homo sapiens GN=FBLN7 PE=2 SV=1	45	47345	4	11.6	7.88	-0.259536	0.189843
510	FBN1_HUMAN	Fibrillin-1 OS=Homo sapiens GN=FBN1 PE=1 SV=2	223	312083	28	16	4.81	0.137871	0.207
511	FBN2_HUMAN	Fibrillin-2 OS=Homo sapiens GN=FBN2 PE=1 SV=3	98	314558	23	13.7	4.73	-0.172771	0.207153
512	FBN3_HUMAN	Fibrillin-3 OS=Homo sapiens GN=FBN3 PE=2 SV=2	92	300164	18	10.7	4.92	0.00634825	0.0125951
513	FBW10_HUMAN	F-box/WD repeat-containing protein 10 OS=Homo sapiens GN=FBXW10 PE=2 SV=1	36	119683	5	7.3	9.43	-0.00223744	0.00268464
514	FBX18_HUMAN	F-box only protein 18 OS=Homo sapiens GN=FBXO18 PE=1 SV=2	37	117611	4	5.3	8.59	-0.195051	0.495988
515	FBX30_HUMAN	F-box only protein 30 OS=Homo sapiens GN=FBXO30 PE=1 SV=3	41	82251	6	11	5.21	0.0045197	0.00546786
516	FBX34_HUMAN	F-box only protein 34 OS=Homo sapiens GN=FBXO34 PE=1 SV=2	34	78661	5	13.5	8.32	3.39305	3.15392
517	FBX38_HUMAN	F-box only protein 38 OS=Homo sapiens GN=FBXO38 PE=1 SV=3	69	133858	8	11.1	5.92	-0.0413319	0.0475959
518	FCGBP_HUMAN	IgGFc-binding protein OS=Homo sapiens GN=FCGBP PE=1 SV=3	46	571639	13	4.2	5.14	-0.29537	0.467523
519	FER_HUMAN	Tyrosine-protein kinase Fer OS=Homo sapiens GN=FER PE=1 SV=2	60	94578	7	9.2	6.72	-0.0367455	0.0541322
520	FGF2_HUMAN	Heparin-binding growth factor 2 OS=Homo sapiens GN=FGF2 PE=1 SV=3	39	30751	3	16.3	11.18	0.180741	0.468269
521	FHR5_HUMAN	Complement factor H-related protein 5 OS=Homo sapiens GN=CFHR5 PE=1 SV=1	36	64377	0	7	6.81	-0.108671	0.101518
522	FIL1L_HUMAN	Filamin A-interacting protein 1-like OS=Homo sapiens GN=FILIP1L PE=1 SV=2	52	130301	6	10.2	6.17	0.221461	0.78698
523	FKB1A_HUMAN	Peptidyl-prolyl cis-trans isomerase FKBP1A OS=Homo sapiens GN=FKBP1A PE=1 SV=2	49	11943	1	12	7.88	-0.373264	0.160595
524	FLII_HUMAN	Protein flightless-1 homolog OS=Homo sapiens GN=FLII PE=1 SV=2	38	144659	7	8.4	5.75	-0.267006	0.319855
525	FLIP1_HUMAN	Filamin-A-interacting protein 1 OS=Homo sapiens GN=FILIP1 PE=1 SV=1	40	138024	8	8.9	8.46	-0.329113	0.489145
526	FLNA_HUMAN	Filamin-A OS=Homo sapiens GN=FLNA PE=1 SV=4	483	280564	20	13	5.7	-0.384428	0.201035
527	FLNC_HUMAN	Filamin-C OS=Homo sapiens GN=FLNC PE=1 SV=3	57	290841	11	6.9	5.65	0.326021	0.982101
528	FMNL2_HUMAN	Formin-like protein 2 OS=Homo sapiens GN=FMNL2 PE=1 SV=3	53	123243	6	8	6.98	-0.206977	0.300699
529	FMNL3_HUMAN	Formin-like protein 3 OS=Homo sapiens GN=FMNL3 PE=1 SV=3	35	117139	4	4.4	6.23	-0.329264	0.393729
530	FND3A_HUMAN	Fibronectin type-III domain-containing protein 3A OS=Homo sapiens GN=FNDC3A PE=1 SV=4	47	131767	6	6.8	6.29	-0.387248	0.87236
531	FNDC1_HUMAN	Fibronectin type III domain-containing protein 1 OS=Homo sapiens GN=FNDC1 PE=1 SV=3	46	204728	5	3.7	9.32	-0.200071	0.314437
532	FNIP1_HUMAN	Folliculin-interacting protein 1 OS=Homo sapiens GN=FNIP1 PE=1 SV=2	43	130518	0	8.4	5.33	0.280387	1.22721
533	FPRP_HUMAN	Prostaglandin F2 receptor negative regulator OS=Homo sapiens GN=PTGFRN PE=1 SV=2	35	98495	0	3.3	6.16	0.201669	0.328535
534	FR1L5_HUMAN	Fer-1-like protein 5 OS=Homo sapiens GN=FER1L5 PE=2 SV=2	40	241808	2	2.2	8.19	0.150519	0.220634
535	FRAP_HUMAN	Serine/threonine-protein kinase mTOR OS=Homo sapiens GN=FRAP1 PE=1 SV=1	55	288707	15	9.9	6.73	-0.156951	0.449207
536	FRAS1_HUMAN	Extracellular matrix protein FRAS1 OS=Homo sapiens GN=FRAS1 PE=2 SV=1	55	442646	12	4.7	5.33	-0.162954	0.215197
537	FREM1_HUMAN	FRAS1-related extracellular matrix protein 1 OS=Homo sapiens GN=FREM1 PE=2 SV=3	59	244000	6	3.8	5.55	0.070712	0.0691685
538	FREM2_HUMAN	FRAS1-related extracellular matrix protein 2 OS=Homo sapiens GN=FREM2 PE=1 SV=2	52	350937	8	4.1	4.89	-0.131289	0.191591
539	FRMD6_HUMAN	FERM domain-containing protein 6 OS=Homo sapiens GN=FRMD6 PE=1 SV=1	35	71998	3	8.4	7.12	-0.499454	1.4621
540	FRPD1_HUMAN	FERM and PDZ domain-containing protein 1 OS=Homo sapiens GN=FRMPD1 PE=1 SV=1	36	173328	3	2	5.14	0.135227	0.241379
541	FRPD3_HUMAN	FERM and PDZ domain-containing protein 3 OS=Homo sapiens GN=FRMPD3 PE=2 SV=2	84	199085	9	7.1	8.44	0.198199	0.252503
542	FRPD4_HUMAN	FERM and PDZ domain-containing protein 4 OS=Homo sapiens GN=FRMPD4 PE=1 SV=1	36	144289	4	3.8	5.12	-0.229476	0.30998
543	FRY_HUMAN	Protein furry homolog OS=Homo sapiens GN=FRY PE=1 SV=1	53	338659	7	3.7	5.66	0.176858	0.198504
544	FRYL_HUMAN	Protein furry homolog-like OS=Homo sapiens GN=FRYL PE=1 SV=2	59	339383	8	4.6	5.36	-0.380842	0.85879
545	FSCN1_HUMAN	Fascin OS=Homo sapiens GN=FSCN1 PE=1 SV=3	51	54496	5	17.2	6.84	-0.555269	1.15837
546	FSIP1_HUMAN	Fibrous sheath-interacting protein 1 OS=Homo sapiens GN=FSIP1 PE=2 SV=1	41	66080	5	14.3	5.08	-0.566177	1.28101
547	FSIP2_HUMAN	Fibrous sheath-interacting protein 2 OS=Homo sapiens GN=FSIP2 PE=1 SV=3	118	369630	11	4.8	7.28	-3.65613	3.3872
548	FTSJ2_HUMAN	S-adenosyl-L-methionine-dependent methyltransferase FTSJD2 OS=Homo sapiens GN=FTSJD2 PE=1 SV=1	38	95260	10	15.2	6.64	0.013104	0.0462428
549	FUBP1_HUMAN	Far upstream element-binding protein 1 OS=Homo sapiens GN=FUBP1 PE=1 SV=3	72	67518	5	14.1	7.18	-3.06255	3.05185
550	FUBP2_HUMAN	Far upstream element-binding protein 2 OS=Homo sapiens GN=KHSRP PE=1 SV=3	31	73101	3	11	6.84	-0.0833769	0.100582
551	FUS_HUMAN	RNA-binding protein FUS OS=Homo sapiens GN=FUS PE=1 SV=1	42	53394	4	13.3	9.4	-0.00815376	0.0137285
552	FXL14_HUMAN	F-box/LRR-repeat protein 14 OS=Homo sapiens GN=FBXL14 PE=2 SV=1	42	45857	7	16	9.15	0.484366	0.873556
553	FYV1_HUMAN	1-phosphatidylinositol-3-phosphate 5-kinase OS=Homo sapiens GN=PIKFYVE PE=1 SV=2	41	236958	6	4.3	6.27	-0.514936	0.912853
554	FZD6_HUMAN	Frizzled-6 OS=Homo sapiens GN=FZD6 PE=1 SV=2	43	79240	4	7.8	8.29	-0.405585	0.788167
555	FZD8_HUMAN	Frizzled-8 OS=Homo sapiens GN=FZD8 PE=2 SV=1	37	73252	6	14.4	8.58	-0.531197	0.62912
556	G3P_HUMAN	Glyceraldehyde-3-phosphate dehydrogenase OS=Homo sapiens GN=GAPDH PE=1 SV=3	497	36030	11	41.2	8.57	-2.88945	2.85551
557	G6PD_HUMAN	Glucose-6-phosphate 1-dehydrogenase OS=Homo sapiens GN=G6PD PE=1 SV=4	54	59219	5	16.9	6.39	-0.471538	0.688977
558	GAB2_HUMAN	GRB2-associated-binding protein 2 OS=Homo sapiens GN=GAB2 PE=1 SV=1	34	74411	5	14.9	8.54	0.320287	0.387365
559	GABR1_HUMAN	Gamma-aminobutyric acid type B receptor subunit 1 OS=Homo sapiens GN=GABBR1 PE=1 SV=1	46	108252	4	7.3	8.49	0.299002	0.80064
560	GAK_HUMAN	Cyclin-G-associated kinase OS=Homo sapiens GN=GAK PE=1 SV=2	32	143100	6	6.4	5.49	0.0506447	0.0734932
561	GANAB_HUMAN	Neutral alpha-glucosidase AB OS=Homo sapiens GN=GANAB PE=1 SV=3	52	106807	3	5.8	5.74	-0.0774888	0.0473203
562	GBA2_HUMAN	Non-lysosomal glucosylceramidase OS=Homo sapiens GN=GBA2 PE=1 SV=2	36	104581	4	7	5.61	0.0681924	0.136013
563	GBF1_HUMAN	Golgi-specific brefeldin A-resistance guanine nucleotide exchange factor 1 OS=Homo sapiens GN=GBF1 PE=1 SV=2	42	206315	5	4.7	5.48	-0.280388	0.455777
564	GBLP_HUMAN	Guanine nucleotide-binding protein subunit beta-2-like 1 OS=Homo sapiens GN=GNB2L1 PE=1 SV=3	44	35055	2	8.8	7.6	-3.21164	2.33336
565	GCF_HUMAN	GC-rich sequence DNA-binding factor OS=Homo sapiens GN=TCF9 PE=1 SV=2	40	89329	6	12.5	5.71	0.0346734	0.0361125
566	GCN1L_HUMAN	Translational activator GCN1 OS=Homo sapiens GN=GCN1L1 PE=1 SV=5	73	292558	15	7.4	7.19	0.337654	0.588301
567	GCP5_HUMAN	Gamma-tubulin complex component 5 OS=Homo sapiens GN=TUBGCP5 PE=1 SV=1	40	118246	5	7.5	5.58	-0.329957	0.64826
568	GCST_HUMAN	Aminomethyltransferase, mitochondrial OS=Homo sapiens GN=AMT PE=1 SV=1	42	43918	7	21.8	8.87	-0.0370694	0.0586008
569	GDF7_HUMAN	Growth/differentiation factor 7 OS=Homo sapiens GN=GDF7 PE=2 SV=1	38	46937	4	14.4	9.9	-0.0387473	0.0423493
570	GDIR1_HUMAN	Rho GDP-dissociation inhibitor 1 OS=Homo sapiens GN=ARHGDIA PE=1 SV=3	94	23193	3	14.7	5.02	-2.71133	2.68385
571	GEN_HUMAN	Flap endonuclease GEN homolog 1 OS=Homo sapiens GN=GEN1 PE=2 SV=2	37	102819	5	7.8	8.04	3.43682	4.05205
572	GEPH_HUMAN	Gephyrin OS=Homo sapiens GN=GPHN PE=1 SV=1	47	79698	5	11.1	5.25	-0.0453825	0.0446106
573	GFPT2_HUMAN	Glucosamine--fructose-6-phosphate aminotransferase [isomerizing] 2 OS=Homo sapiens GN=GFPT2 PE=1 SV=3	61	76882	7	13.5	7.03	0.454741	0.901258
574	GFRAL_HUMAN	GDNF family receptor alpha-like OS=Homo sapiens GN=GFRAL PE=2 SV=2	32	44488	3	9.9	8.28	-0.0205969	0.0156336
575	GG6L1_HUMAN	Golgin subfamily A member 6-like protein 1 OS=Homo sapiens PE=2 SV=1	42	77058	5	14	5.29	0.490512	1.49133
576	GG6L2_HUMAN	Golgin subfamily A member 6-like protein 2 OS=Homo sapiens PE=2 SV=2	43	79293	0	10.3	5.49	-0.120536	0.159356
577	GGNB2_HUMAN	Gametogenetin-binding protein 2 OS=Homo sapiens GN=GGNBP2 PE=1 SV=1	45	79035	0	15.9	5.97	0.014469	0.0273723
578	GLP2R_HUMAN	Glucagon-like peptide 2 receptor OS=Homo sapiens GN=GLP2R PE=1 SV=1	35	62961	0	1.8	9.1	0.371104	0.487743
579	GNN_HUMAN	Tetratricopeptide repeat protein GNN OS=Homo sapiens GN=GNN PE=2 SV=3	36	151586	5	6.7	8.53	0.0447762	0.0631162
580	GNPTA_HUMAN	N-acetylglucosamine-1-phosphotransferase subunits alpha/beta OS=Homo sapiens GN=GNPTAB PE=1 SV=1	63	143531	11	13.2	6.74	-0.0673358	0.141697
581	GOGA4_HUMAN	Golgin subfamily A member 4 OS=Homo sapiens GN=GOLGA4 PE=1 SV=1	80	260980	14	7.5	5.33	-0.141294	0.269625
582	GOGB1_HUMAN	Golgin subfamily B member 1 OS=Homo sapiens GN=GOLGB1 PE=1 SV=2	83	375790	18	6.9	4.96	0.424615	1.56306
583	GOPC_HUMAN	Golgi-associated PDZ and coiled-coil motif-containing protein OS=Homo sapiens GN=GOPC PE=1 SV=1	32	50489	0	11.9	5.59	0.138626	0.186343
584	GP112_HUMAN	Probable G-protein coupled receptor 112 OS=Homo sapiens GN=GPR112 PE=2 SV=2	39	333157	10	4.8	5.82	0.213623	0.309921
585	GP173_HUMAN	Probable G-protein coupled receptor 173 OS=Homo sapiens GN=GPR173 PE=2 SV=1	32	41453	2	7	9.36	0.05998	0.101493
586	GP179_HUMAN	Probable G-protein coupled receptor 179 OS=Homo sapiens GN=GPR179 PE=2 SV=2	35	257202	5	2.6	5.54	0.0213176	0.0280056
587	GPR98_HUMAN	G-protein coupled receptor 98 OS=Homo sapiens GN=GPR98 PE=1 SV=1	58	692242	11	2.9	4.53	-0.362409	0.82375
588	GPTC8_HUMAN	G patch domain-containing protein 8 OS=Homo sapiens GN=GPATCH8 PE=1 SV=2	36	164098	7	6.3	8.81	-0.22561	0.780857
589	GRB1L_HUMAN	GREB1-like protein OS=Homo sapiens GN=GREB1L PE=2 SV=2	32	214219	5	4.6	6.18	0.0186878	0.0440666
590	GRD2I_HUMAN	Delphilin OS=Homo sapiens GN=GRID2IP PE=2 SV=2	51	132194	6	8.1	7.11	-0.136918	0.195297
591	GRDN_HUMAN	Girdin OS=Homo sapiens GN=CCDC88A PE=1 SV=2	43	215909	6	4.2	5.9	-0.0272194	0.0243612
592	GRIA2_HUMAN	Glutamate receptor 2 OS=Homo sapiens GN=GRIA2 PE=1 SV=3	42	98758	5	7.2	7.48	0.0256981	0.0324223
593	GRIN1_HUMAN	G protein-regulated inducer of neurite outgrowth 1 OS=Homo sapiens GN=GPRIN1 PE=1 SV=1	56	102308	6	10.3	8.33	0.289328	0.491844
594	GRM8_HUMAN	Metabotropic glutamate receptor 8 OS=Homo sapiens GN=GRM8 PE=2 SV=2	37	101675	3	4.2	8.49	-0.35806	0.568716
595	GRN_HUMAN	Granulins OS=Homo sapiens GN=GRN PE=1 SV=2	37	63500	8	13.8	6.43	0.513935	0.697649
596	GRP75_HUMAN	Stress-70 protein, mitochondrial OS=Homo sapiens GN=HSPA9 PE=1 SV=2	45	73635	2	6	5.87	-0.171547	0.0894424
597	GRP78_HUMAN	78 kDa glucose-regulated protein OS=Homo sapiens GN=HSPA5 PE=1 SV=2	406	72288	11	24.2	5.07	-0.38841	0.300662
598	GSE1_HUMAN	Genetic suppressor element 1 OS=Homo sapiens GN=GSE1 PE=1 SV=3	40	136081	4	6.3	7.36	-3.64551	3.68667
599	GSTP1_HUMAN	Glutathione S-transferase P OS=Homo sapiens GN=GSTP1 PE=1 SV=2	114	23341	4	23.3	5.43	-3.29672	3.1834
600	GUC2F_HUMAN	Retinal guanylyl cyclase 2 OS=Homo sapiens GN=GUCY2F PE=2 SV=1	35	124742	5	7.4	6.77	0.0445131	0.059816
601	GVIN1_HUMAN	Interferon-induced very large GTPase 1 OS=Homo sapiens GN=GVIN1 PE=2 SV=2	43	278871	10	6	6.12	-0.057859	0.0810647
602	GZF1_HUMAN	GDNF-inducible zinc finger protein 1 OS=Homo sapiens GN=GZF1 PE=2 SV=1	47	80441	5	9.4	8.11	0.10574	0.126706
603	H2A1D_HUMAN	Histone H2A type 1-D OS=Homo sapiens GN=HIST1H2AD PE=1 SV=2	146	14099	3	24.6	10.9	-0.208242	0.210393
604	H2AV_HUMAN	Histone H2A.V OS=Homo sapiens GN=H2AFV PE=1 SV=3	42	13501	2	14.8	10.58	-3.64262	2.45015
605	H2B1A_HUMAN	Histone H2B type 1-A OS=Homo sapiens GN=HIST1H2BA PE=1 SV=3	83	14159	3	29.9	10.31	-2.87444	2.85404
606	H2B1B_HUMAN	Histone H2B type 1-B OS=Homo sapiens GN=HIST1H2BB PE=1 SV=2	240	13942	6	46	10.31	3.37423	3.34063
607	H2B1C_HUMAN	Histone H2B type 1-C/E/F/G/I OS=Homo sapiens GN=HIST1H2BC PE=1 SV=4	215	13898	4	37.3	10.31	-3.3253	3.32136
608	H4_HUMAN	Histone H4 OS=Homo sapiens GN=HIST1H4A PE=1 SV=2	258	11360	6	63.1	11.36	3.30985	1.97533
609	H90B2_HUMAN	Putative heat shock protein HSP 90-beta 2 OS=Homo sapiens GN=HSP90AB2P PE=1 SV=2	102	44321	5	12.9	4.79	-0.150055	0.0529442
610	H90B3_HUMAN	Putative heat shock protein HSP 90-beta-3 OS=Homo sapiens GN=HSP90AB3P PE=5 SV=1	133	68282	6	11.4	4.71	0.191479	0.111182
611	HAP1_HUMAN	Huntingtin-associated protein 1 OS=Homo sapiens GN=HAP1 PE=1 SV=3	42	75459	4	8.6	4.68	0.228838	1.57168
612	HAUS5_HUMAN	HAUS augmin-like complex subunit 5 OS=Homo sapiens GN=HAUS5 PE=1 SV=2	55	71638	7	15.2	8.83	-0.0596715	0.0673209
613	HAUS6_HUMAN	HAUS augmin-like complex subunit 6 OS=Homo sapiens GN=HAUS6 PE=1 SV=2	50	108553	6	10.1	6.04	0.408673	0.459701
614	HBA_HUMAN	Hemoglobin subunit alpha OS=Homo sapiens GN=HBA1 PE=1 SV=2	68	15248	2	16.9	8.72	-3.69444	2.92285
615	HD_HUMAN	Huntingtin OS=Homo sapiens GN=HTT PE=1 SV=1	75	347639	12	5.2	5.81	0.538169	1.17283
616	HDAC9_HUMAN	Histone deacetylase 9 OS=Homo sapiens GN=HDAC9 PE=1 SV=2	46	111228	4	4.1	6.4	-0.401177	0.558819
617	HECD1_HUMAN	E3 ubiquitin-protein ligase HECTD1 OS=Homo sapiens GN=HECTD1 PE=1 SV=2	46	289413	9	4.8	5.29	0.0457267	0.106784
618	HEG1_HUMAN	Protein HEG homolog 1 OS=Homo sapiens GN=HEG1 PE=1 SV=3	46	147369	4	5.4	5.8	3.76365	4.0948
619	HERC1_HUMAN	Probable E3 ubiquitin-protein ligase HERC1 OS=Homo sapiens GN=HERC1 PE=1 SV=1	71	531849	17	5.7	5.68	0.290638	0.760068
620	HERC2_HUMAN	Probable E3 ubiquitin-protein ligase HERC2 OS=Homo sapiens GN=HERC2 PE=1 SV=1	54	527139	9	3.4	5.86	-0.157528	0.41437
621	HERC5_HUMAN	Probable E3 ubiquitin-protein ligase HERC5 OS=Homo sapiens GN=HERC5 PE=1 SV=1	37	116773	6	9	7.71	0.444767	0.775377
622	HERC6_HUMAN	Probable E3 ubiquitin-protein ligase HERC6 OS=Homo sapiens GN=HERC6 PE=2 SV=2	32	115052	5	8.9	8.22	0.0989161	0.24365
623	HGF_HUMAN	Hepatocyte growth factor OS=Homo sapiens GN=HGF PE=1 SV=2	33	83079	5	13.2	8.22	0.100483	0.0764658
624	HIP1_HUMAN	Huntingtin-interacting protein 1 OS=Homo sapiens GN=HIP1 PE=1 SV=5	34	116148	0	5.3	5.2	-0.0774059	0.100879
625	HKDC1_HUMAN	Putative hexokinase HKDC1 OS=Homo sapiens GN=HKDC1 PE=2 SV=2	48	102448	5	7.1	6.95	-0.492702	0.694191
626	HLTF_HUMAN	Helicase-like transcription factor OS=Homo sapiens GN=HLTF PE=1 SV=2	33	113857	3	3.6	8.82	-0.0836052	0.101882
627	HMCN1_HUMAN	Hemicentin-1 OS=Homo sapiens GN=HMCN1 PE=1 SV=2	132	613001	19	6.2	6.07	-0.0520795	0.052371
628	HMGX3_HUMAN	HMG domain-containing protein 3 OS=Homo sapiens GN=HMGXB3 PE=2 SV=2	46	168228	7	7.7	8.39	0.20084	0.238827
629	HNRDL_HUMAN	Heterogeneous nuclear ribonucleoprotein D-like OS=Homo sapiens GN=HNRPDL PE=1 SV=3	48	46409	2	8.6	9.59	-0.538659	0.310147
630	HNRH1_HUMAN	Heterogeneous nuclear ribonucleoprotein H OS=Homo sapiens GN=HNRNPH1 PE=1 SV=4	139	49198	3	11.1	5.89	0.224865	0.0928111
631	HNRH2_HUMAN	Heterogeneous nuclear ribonucleoprotein H2 OS=Homo sapiens GN=HNRNPH2 PE=1 SV=1	132	49232	6	19.6	5.89	-2.94549	1.81456
632	HNRPC_HUMAN	Heterogeneous nuclear ribonucleoproteins C1/C2 OS=Homo sapiens GN=HNRNPC PE=1 SV=4	74	33650	3	14.1	4.95	-0.0486397	0.0209119
633	HNRPK_HUMAN	Heterogeneous nuclear ribonucleoprotein K OS=Homo sapiens GN=HNRNPK PE=1 SV=1	50	50944	3	9.1	5.39	-0.120528	0.0604926
634	HNRPM_HUMAN	Heterogeneous nuclear ribonucleoprotein M OS=Homo sapiens GN=HNRNPM PE=1 SV=3	148	77464	17	35.1	8.84	0.549556	0.45787
635	HNRPQ_HUMAN	Heterogeneous nuclear ribonucleoprotein Q OS=Homo sapiens GN=SYNCRIP PE=1 SV=2	47	69560	2	4.8	8.68	-0.110146	0.0660942
636	HNRPR_HUMAN	Heterogeneous nuclear ribonucleoprotein R OS=Homo sapiens GN=HNRNPR PE=1 SV=1	47	70899	3	8.1	8.23	-0.398914	0.570496
637	HNRPU_HUMAN	Heterogeneous nuclear ribonucleoprotein U OS=Homo sapiens GN=HNRNPU PE=1 SV=6	187	90528	7	11.2	5.76	0.0149963	0.00910187
638	HP1B3_HUMAN	Heterochromatin protein 1-binding protein 3 OS=Homo sapiens GN=HP1BP3 PE=1 SV=1	37	61169	0	4	9.69	0.221399	0.521336
639	HPHL1_HUMAN	Hephaestin-like protein 1 OS=Homo sapiens GN=HEPHL1 PE=2 SV=2	34	131519	0	3.7	6.27	-0.294924	1.42329
640	HS105_HUMAN	Heat shock protein 105 kDa OS=Homo sapiens GN=HSPH1 PE=1 SV=1	76	96804	8	14.1	5.28	-0.297161	0.258358
641	HS71L_HUMAN	Heat shock 70 kDa protein 1-like OS=Homo sapiens GN=HSPA1L PE=1 SV=2	104	70331	5	11.9	5.76	-0.0328796	0.0188069
642	HS74L_HUMAN	Heat shock 70 kDa protein 4L OS=Homo sapiens GN=HSPA4L PE=1 SV=2	82	94426	9	15.4	5.63	-0.337465	0.431421
643	HS904_HUMAN	Putative heat shock protein HSP 90-alpha A4 OS=Homo sapiens GN=HSP90AA4P PE=5 SV=1	54	47682	2	5.7	5.07	0.35906	0.250789
644	HS90A_HUMAN	Heat shock protein HSP 90-alpha OS=Homo sapiens GN=HSP90AA1 PE=1 SV=5	577	84607	19	27.9	4.94	-0.269001	0.0782397
645	HS90B_HUMAN	Heat shock protein HSP 90-beta OS=Homo sapiens GN=HSP90AB1 PE=1 SV=4	920	83212	24	38.1	4.97	-0.136162	0.0420068
646	HSP71_HUMAN	Heat shock 70 kDa protein 1A/1B OS=Homo sapiens GN=HSPA1A PE=1 SV=5	129	70009	5	10	5.48	-1.72757	1.74169
647	HSP72_HUMAN	Heat shock-related 70 kDa protein 2 OS=Homo sapiens GN=HSPA2 PE=1 SV=1	315	69978	7	15.6	5.56	0.134669	0.0410201
648	HSP74_HUMAN	Heat shock 70 kDa protein 4 OS=Homo sapiens GN=HSPA4 PE=1 SV=4	79	94271	8	14.4	5.11	-0.439955	0.682294
649	HSP76_HUMAN	Heat shock 70 kDa protein 6 OS=Homo sapiens GN=HSPA6 PE=1 SV=2	137	70984	5	9.2	5.81	-0.0799188	0.035876
650	HSP77_HUMAN	Putative heat shock 70 kDa protein 7 OS=Homo sapiens GN=HSPA7 PE=5 SV=2	75	40220	4	17.2	7.72	-0.362851	0.25075
651	HSP7C_HUMAN	Heat shock cognate 71 kDa protein OS=Homo sapiens GN=HSPA8 PE=1 SV=1	671	70854	15	24.6	5.37	-0.453863	0.408775
652	HSPB1_HUMAN	Heat shock protein beta-1 OS=Homo sapiens GN=HSPB1 PE=1 SV=2	303	22768	6	38	5.98	-0.263244	0.393273
653	HTR5A_HUMAN	HEAT repeat-containing protein 5A OS=Homo sapiens GN=HEATR5A PE=1 SV=2	45	221863	8	6.6	6.14	-0.0667644	0.0820537
654	HTR7A_HUMAN	HEAT repeat-containing protein 7A OS=Homo sapiens GN=HEATR7A PE=1 SV=2	43	181162	9	7	6.44	-0.27146	0.494214
655	HYDIN_HUMAN	Hydrocephalus-inducing protein homolog OS=Homo sapiens GN=HYDIN PE=1 SV=2	108	575452	17	4.8	5.74	-0.053056	0.0441116
656	HYOU1_HUMAN	Hypoxia up-regulated protein 1 OS=Homo sapiens GN=HYOU1 PE=1 SV=1	64	111266	3	3.2	5.16	-0.11336	0.109552
657	I12R2_HUMAN	Interleukin-12 receptor subunit beta-2 OS=Homo sapiens GN=IL12RB2 PE=1 SV=1	37	97073	0	8.1	7.91	-0.152025	0.266363
658	IBP5_HUMAN	Insulin-like growth factor-binding protein 5 OS=Homo sapiens GN=IGFBP5 PE=1 SV=1	39	30550	5	32	8.58	0.15187	0.411661
659	IF2B1_HUMAN	Insulin-like growth factor 2 mRNA-binding protein 1 OS=Homo sapiens GN=IGF2BP1 PE=1 SV=1	42	63417	4	9.9	9.26	-0.182312	0.19985
660	IF4A1_HUMAN	Eukaryotic initiation factor 4A-I OS=Homo sapiens GN=EIF4A1 PE=1 SV=1	89	46125	4	14.3	5.32	-0.0573313	0.0270134
661	IF4A2_HUMAN	Eukaryotic initiation factor 4A-II OS=Homo sapiens GN=EIF4A2 PE=1 SV=2	71	46373	4	18.4	5.33	-0.54414	0.401939
662	IF4A3_HUMAN	Eukaryotic initiation factor 4A-III OS=Homo sapiens GN=EIF4A3 PE=1 SV=4	53	46841	2	7.5	6.3	-3.26341	2.72728
663	IF4G1_HUMAN	Eukaryotic translation initiation factor 4 gamma 1 OS=Homo sapiens GN=EIF4G1 PE=1 SV=3	55	175426	5	4.8	5.27	0.0671314	0.0680055
664	IF6_HUMAN	Eukaryotic translation initiation factor 6 OS=Homo sapiens GN=EIF6 PE=1 SV=1	34	26582	1	9.8	4.56	-0.535707	0.248269
665	IFIH1_HUMAN	Interferon-induced helicase C domain-containing protein 1 OS=Homo sapiens GN=IFIH1 PE=1 SV=3	41	116615	6	9.7	5.38	-0.123158	0.139567
666	IGS10_HUMAN	Immunoglobulin superfamily member 10 OS=Homo sapiens GN=IGSF10 PE=1 SV=1	47	290655	9	5.6	9.25	-0.0423742	0.0905325
667	IGSF2_HUMAN	Immunoglobulin superfamily member 2 OS=Homo sapiens GN=CD101 PE=1 SV=2	32	115036	5	6.9	6.51	0.0543958	0.058312
668	IKKE_HUMAN	Inhibitor of nuclear factor kappa-B kinase subunit epsilon OS=Homo sapiens GN=IKBKE PE=1 SV=1	31	80412	5	8.4	7.91	-0.0970932	0.180013
669	IL31R_HUMAN	Interleukin-31 receptor subunit alpha OS=Homo sapiens GN=IL31RA PE=1 SV=1	46	82901	7	16.5	6.75	-0.521667	1.27147
670	IMB1_HUMAN	Importin subunit beta-1 OS=Homo sapiens GN=KPNB1 PE=1 SV=2	163	97108	7	10.5	4.68	-0.20375	0.136517
671	INADL_HUMAN	InaD-like protein OS=Homo sapiens GN=INADL PE=1 SV=3	36	196247	6	4.8	4.84	0.140464	0.123389
672	INSR_HUMAN	Insulin receptor OS=Homo sapiens GN=INSR PE=1 SV=3	65	156218	8	8.6	5.83	-0.436328	0.74564
673	INT1_HUMAN	Integrator complex subunit 1 OS=Homo sapiens GN=INTS1 PE=1 SV=2	36	244143	5	3.7	5.77	0.0973612	0.133913
674	INT3_HUMAN	Integrator complex subunit 3 OS=Homo sapiens GN=INTS3 PE=1 SV=1	33	117994	2	2.6	5.53	-0.0422803	0.0421753
675	INT6_HUMAN	Integrator complex subunit 6 OS=Homo sapiens GN=INTS6 PE=1 SV=1	33	100326	3	6	8.79	-0.0795546	0.0854349
676	IPIL2_HUMAN	Inositol 1,4,5-triphosphate receptor-interacting protein-like 2 OS=Homo sapiens GN=ITPRIPL2 PE=2 SV=1	33	58409	2	4.7	9.58	-0.424012	1.42621
677	IQCA1_HUMAN	IQ and AAA domain-containing protein 1 OS=Homo sapiens GN=IQCA1 PE=2 SV=1	38	95281	5	6.1	9.48	0.0837625	0.0991814
678	IQGA1_HUMAN	Ras GTPase-activating-like protein IQGAP1 OS=Homo sapiens GN=IQGAP1 PE=1 SV=1	38	189134	8	5.7	6.08	0.0868689	0.113164
679	IQGA2_HUMAN	Ras GTPase-activating-like protein IQGAP2 OS=Homo sapiens GN=IQGAP2 PE=1 SV=3	38	180500	3	4.4	5.43	-0.129954	0.170485
680	IQGA3_HUMAN	Ras GTPase-activating-like protein IQGAP3 OS=Homo sapiens GN=IQGAP3 PE=1 SV=2	71	184584	9	9.3	7.34	-0.11286	0.208039
681	IRS4_HUMAN	Insulin receptor substrate 4 OS=Homo sapiens GN=IRS4 PE=1 SV=1	36	133685	7	9.8	8.72	-0.287539	0.358955
682	ISL1_HUMAN	Insulin gene enhancer protein ISL-1 OS=Homo sapiens GN=ISL1 PE=1 SV=1	33	39010	0	14.3	8.64	-0.132171	0.143269
683	ITA10_HUMAN	Integrin alpha-10 OS=Homo sapiens GN=ITGA10 PE=2 SV=2	45	127522	5	6.4	6.21	-0.0662699	0.0691991
684	ITA2_HUMAN	Integrin alpha-2 OS=Homo sapiens GN=ITGA2 PE=1 SV=1	32	129214	2	3	5.16	-0.118989	0.131915
685	ITA5_HUMAN	Integrin alpha-5 OS=Homo sapiens GN=ITGA5 PE=1 SV=2	33	114465	3	5.9	5.5	0.217851	0.446987
686	ITA6_HUMAN	Integrin alpha-6 OS=Homo sapiens GN=ITGA6 PE=1 SV=4	44	126553	6	7.4	6.39	0.351435	0.503546
687	ITB1_HUMAN	Integrin beta-1 OS=Homo sapiens GN=ITGB1 PE=1 SV=2	43	88357	5	10.4	5.27	0.199569	0.383105
688	ITB3_HUMAN	Integrin beta-3 OS=Homo sapiens GN=ITGB3 PE=1 SV=2	40	87000	5	11.7	5.09	0.227308	0.255293
689	ITB4_HUMAN	Integrin beta-4 OS=Homo sapiens GN=ITGB4 PE=1 SV=4	42	202023	10	8.7	5.74	0.526878	1.10297
690	ITB6_HUMAN	Integrin beta-6 OS=Homo sapiens GN=ITGB6 PE=1 SV=2	54	85879	7	14.1	5.34	0.0969476	0.142428
691	ITB7_HUMAN	Integrin beta-7 OS=Homo sapiens GN=ITGB7 PE=1 SV=1	41	86847	6	10.9	5.67	-0.300192	0.605817
692	ITF2_HUMAN	Transcription factor 4 OS=Homo sapiens GN=TCF4 PE=1 SV=3	38	71264	4	8.7	6.51	0.119522	0.299688
693	ITH5L_HUMAN	Inter-alpha-trypsin inhibitor heavy chain H5-like protein OS=Homo sapiens GN=ITIH5L PE=2 SV=1	37	143098	3	4	9.1	-0.464631	0.796544
694	ITPR1_HUMAN	Inositol 1,4,5-trisphosphate receptor type 1 OS=Homo sapiens GN=ITPR1 PE=1 SV=2	49	313745	9	5.6	5.71	-0.0298243	0.0282173
695	ITPR3_HUMAN	Inositol 1,4,5-trisphosphate receptor type 3 OS=Homo sapiens GN=ITPR3 PE=1 SV=2	55	303912	11	7.3	6.05	0.287136	0.500024
696	ITSN1_HUMAN	Intersectin-1 OS=Homo sapiens GN=ITSN1 PE=1 SV=3	48	195300	9	7	7.76	-0.13575	0.175646
697	ITSN2_HUMAN	Intersectin-2 OS=Homo sapiens GN=ITSN2 PE=1 SV=2	40	193209	5	3.8	8.32	-0.0820988	0.137485
698	IYD1_HUMAN	Iodotyrosine dehalogenase 1 OS=Homo sapiens GN=IYD PE=1 SV=2	31	33338	2	10.4	7.16	-0.127174	0.103708
699	IZUM1_HUMAN	Izumo sperm-egg fusion protein 1 OS=Homo sapiens GN=IZUMO1 PE=1 SV=1	33	38933	0	13.1	6.11	0.188624	0.393027
700	JHD2C_HUMAN	Probable JmjC domain-containing histone demethylation protein 2C OS=Homo sapiens GN=JMJD1C PE=1 SV=2	66	284349	14	9.4	7.95	0.234332	0.216087
701	JMJD5_HUMAN	JmjC domain-containing protein 5 OS=Homo sapiens GN=JMJD5 PE=2 SV=1	32	47240	2	7.5	5.51	-0.458706	1.30571
702	K0141_HUMAN	Uncharacterized protein KIAA0141, mitochondrial OS=Homo sapiens GN=KIAA0141 PE=2 SV=3	31	55885	0	10.1	9.37	0.238258	0.605233
703	K0284_HUMAN	Protein KIAA0284 OS=Homo sapiens GN=KIAA0284 PE=1 SV=4	44	171584	8	9.1	6.4	-0.257651	0.420826
704	K0467_HUMAN	Uncharacterized protein KIAA0467 OS=Homo sapiens GN=KIAA0467 PE=2 SV=2	53	278054	7	4.5	5.69	0.335617	0.277276
705	K0552_HUMAN	Uncharacterized protein KIAA0552 OS=Homo sapiens GN=KIAA0552 PE=2 SV=1	40	71747	2	3.7	7.56	-0.379196	0.504123
706	K0564_HUMAN	Uncharacterized protein KIAA0564 OS=Homo sapiens GN=KIAA0564 PE=1 SV=2	37	214689	9	7	7.01	0.0878165	0.0842212
707	K0614_HUMAN	Probable E3 ubiquitin-protein ligase KIAA0614 OS=Homo sapiens GN=KIAA0614 PE=1 SV=4	40	327775	9	4.6	5.93	0.272127	0.611104
708	K1109_HUMAN	Uncharacterized protein KIAA1109 OS=Homo sapiens GN=KIAA1109 PE=1 SV=1	71	554946	16	4.3	6.14	0.220973	0.847118
709	K1199_HUMAN	Protein KIAA1199 OS=Homo sapiens GN=KIAA1199 PE=1 SV=2	40	152900	5	6.6	7.98	0.258176	0.518325
710	K1267_HUMAN	MLL1/MLL complex subunit KIAA1267 OS=Homo sapiens GN=KIAA1267 PE=1 SV=1	48	120892	3	2.6	8.95	-0.372305	0.355617
711	K132L_HUMAN	UPF0577 protein KIAA1324-like OS=Homo sapiens GN=KIAA1324L PE=2 SV=2	58	113768	6	5.7	5.76	-0.0521987	0.0861961
712	K1468_HUMAN	LisH domain and HEAT repeat-containing protein KIAA1468 OS=Homo sapiens GN=KIAA1468 PE=1 SV=2	58	134545	8	8.6	5.28	-0.170544	0.268765
713	K1529_HUMAN	Uncharacterized protein KIAA1529 OS=Homo sapiens GN=KIAA1529 PE=1 SV=2	47	190979	9	8.7	5.74	0.00449661	0.0084432
714	K1614_HUMAN	Uncharacterized protein KIAA1614 OS=Homo sapiens GN=KIAA1614 PE=2 SV=2	49	126511	5	6.8	9.05	-0.0170511	0.0203824
715	K1632_HUMAN	UPF0493 protein KIAA1632 OS=Homo sapiens GN=KIAA1632 PE=2 SV=2	37	292293	4	4	5.99	-0.0307448	0.0637678
716	K1671_HUMAN	Uncharacterized protein KIAA1671 OS=Homo sapiens GN=KIAA1671 PE=1 SV=2	60	196590	11	9.1	8.69	-0.0952753	0.126323
717	K1683_HUMAN	Uncharacterized protein KIAA1683 OS=Homo sapiens GN=KIAA1683 PE=1 SV=1	81	127612	9	13.6	10.25	0.247716	0.466971
718	K1797_HUMAN	Uncharacterized protein KIAA1797 OS=Homo sapiens GN=KIAA1797 PE=1 SV=1	43	199944	8	7.8	6.17	0.28778	0.603748
719	K1967_HUMAN	Protein KIAA1967 OS=Homo sapiens GN=KIAA1967 PE=1 SV=2	33	102838	2	2.9	5.14	-0.415097	1.04127
720	K1C10_HUMAN	Keratin, type I cytoskeletal 10 OS=Homo sapiens GN=KRT10 PE=1 SV=6	430	58792	11	30	5.13	-1.9768	1.37597
721	K1C14_HUMAN	Keratin, type I cytoskeletal 14 OS=Homo sapiens GN=KRT14 PE=1 SV=4	34	51529	4	10	5.09	-0.118513	0.150924
722	K1C24_HUMAN	Keratin, type I cytoskeletal 24 OS=Homo sapiens GN=KRT24 PE=1 SV=1	57	55053	5	21	4.89	-3.2133	2.64314
723	K1C28_HUMAN	Keratin, type I cytoskeletal 28 OS=Homo sapiens GN=KRT28 PE=1 SV=1	45	50564	3	8.4	5.33	-0.440731	0.356348
724	K1C9_HUMAN	Keratin, type I cytoskeletal 9 OS=Homo sapiens GN=KRT9 PE=1 SV=3	624	62027	15	37.2	5.14	-1.42584	1.93163
725	K2018_HUMAN	Basic helix-loop-helix domain-containing protein KIAA2018 OS=Homo sapiens GN=KIAA2018 PE=1 SV=2	42	241004	5	3.4	7.31	-0.229589	0.514482
726	K22E_HUMAN	Keratin, type II cytoskeletal 2 epidermal OS=Homo sapiens GN=KRT2 PE=1 SV=2	458	65393	9	17.5	8.07	-2.18804	1.39144
727	K2C1_HUMAN	Keratin, type II cytoskeletal 1 OS=Homo sapiens GN=KRT1 PE=1 SV=6	925	65999	22	34.6	8.15	-2.07465	1.53183
728	K2C4_HUMAN	Keratin, type II cytoskeletal 4 OS=Homo sapiens GN=KRT4 PE=1 SV=4	88	57250	3	8.2	6.25	-3.10909	2.35235
729	K2C5_HUMAN	Keratin, type II cytoskeletal 5 OS=Homo sapiens GN=KRT5 PE=1 SV=3	94	62340	8	16.8	7.59	-0.0332911	0.0131989
730	K2C6B_HUMAN	Keratin, type II cytoskeletal 6B OS=Homo sapiens GN=KRT6B PE=1 SV=5	162	60030	4	10.3	8.09	-2.90214	1.77114
731	K2C6C_HUMAN	Keratin, type II cytoskeletal 6C OS=Homo sapiens GN=KRT6C PE=1 SV=3	62	59988	3	9.4	8.09	-0.459306	0.486739
732	K2C73_HUMAN	Keratin, type II cytoskeletal 73 OS=Homo sapiens GN=KRT73 PE=1 SV=1	80	58887	2	3.9	6.93	-3.47591	2.53987
733	K2C75_HUMAN	Keratin, type II cytoskeletal 75 OS=Homo sapiens GN=KRT75 PE=1 SV=2	87	59524	5	10.7	7.6	-2.88827	2.33049
734	K2C79_HUMAN	Keratin, type II cytoskeletal 79 OS=Homo sapiens GN=KRT79 PE=1 SV=1	60	57774	3	8.2	6.75	-0.243786	0.158551
735	K2C8_HUMAN	Keratin, type II cytoskeletal 8 OS=Homo sapiens GN=KRT8 PE=1 SV=7	66	53671	7	16.6	5.52	0.0461258	0.0379037
736	K6PL_HUMAN	6-phosphofructokinase, liver type OS=Homo sapiens GN=PFKL PE=1 SV=6	36	84964	2	2.4	7.26	-0.264812	0.235631
737	KAD6_HUMAN	Adenylate kinase isoenzyme 6 OS=Homo sapiens GN=AK6 PE=1 SV=1	31	20049	3	22.1	4.47	-0.0107608	0.0129594
738	KALRN_HUMAN	Kalirin OS=Homo sapiens GN=KALRN PE=1 SV=2	43	339960	6	2.6	5.72	0.261063	0.517546
739	KAP2_HUMAN	cAMP-dependent protein kinase type II-alpha regulatory subunit OS=Homo sapiens GN=PRKAR2A PE=1 SV=2	42	45490	4	13.1	4.96	0.13877	0.487351
740	KATL2_HUMAN	Katanin p60 ATPase-containing subunit A-like 2 OS=Homo sapiens GN=KATNAL2 PE=2 SV=3	74	61214	4	8.4	7.22	-0.368348	0.330048
741	KCD18_HUMAN	BTB/POZ domain-containing protein KCTD18 OS=Homo sapiens GN=KCTD18 PE=2 SV=2	36	46710	3	13.1	9.23	0.192226	0.272938
742	KCNA2_HUMAN	Potassium voltage-gated channel subfamily A member 2 OS=Homo sapiens GN=KCNA2 PE=1 SV=2	39	56680	2	5	4.78	-0.185592	0.613115
743	KCNA3_HUMAN	Potassium voltage-gated channel subfamily A member 3 OS=Homo sapiens GN=KCNA3 PE=2 SV=3	41	63801	4	11.1	5.61	-0.308639	0.699308
744	KCND1_HUMAN	Potassium voltage-gated channel subfamily D member 1 OS=Homo sapiens GN=KCND1 PE=1 SV=2	42	71285	4	10.5	8.79	0.0729576	0.119793
745	KCND3_HUMAN	Potassium voltage-gated channel subfamily D member 3 OS=Homo sapiens GN=KCND3 PE=1 SV=3	37	73404	3	5.5	8.56	0.0309008	0.0310282
746	KCNH6_HUMAN	Potassium voltage-gated channel subfamily H member 6 OS=Homo sapiens GN=KCNH6 PE=1 SV=1	39	109855	0	5.7	6.55	-0.0523433	0.0700101
747	KCNQ3_HUMAN	Potassium voltage-gated channel subfamily KQT member 3 OS=Homo sapiens GN=KCNQ3 PE=1 SV=2	53	96682	5	5.7	8.98	0.155554	0.334839
748	KCNT1_HUMAN	Potassium channel subfamily T member 1 OS=Homo sapiens GN=KCNT1 PE=2 SV=2	39	138254	6	10.3	7.48	0.436227	0.790494
749	KCRB_HUMAN	Creatine kinase B-type OS=Homo sapiens GN=CKB PE=1 SV=1	63	42617	1	8.4	5.34	0.347852	0.212081
750	KCTD9_HUMAN	BTB/POZ domain-containing protein KCTD9 OS=Homo sapiens GN=KCTD9 PE=2 SV=1	38	42540	3	8	5.95	0.229364	0.41873
751	KDIS_HUMAN	Kinase D-interacting substrate of 220 kDa OS=Homo sapiens GN=KIDINS220 PE=1 SV=3	45	196419	7	6.3	6.18	0.156128	0.207932
752	KDM2A_HUMAN	Lysine-specific demethylase 2A OS=Homo sapiens GN=KDM2A PE=1 SV=3	35	132708	2	1.5	7.73	0.134734	0.414807
753	KDM2B_HUMAN	Lysine-specific demethylase 2B OS=Homo sapiens GN=KDM2B PE=1 SV=1	66	152517	12	12.6	8.85	0.0193208	0.0157052
754	KDM5B_HUMAN	Lysine-specific demethylase 5B OS=Homo sapiens GN=KDM5B PE=1 SV=2	39	175532	7	6.2	6.29	-0.243952	0.770474
755	KDM5D_HUMAN	Lysine-specific demethylase 5D OS=Homo sapiens GN=KDM5D PE=1 SV=2	36	173962	6	5.9	5.59	-0.334236	0.419884
756	KDM6B_HUMAN	Lysine-specific demethylase 6B OS=Homo sapiens GN=KDM6B PE=1 SV=3	35	180299	5	5.5	9.01	0.0817484	0.133069
757	KI13A_HUMAN	Kinesin-like protein KIF13A OS=Homo sapiens GN=KIF13A PE=1 SV=2	38	202183	5	4.3	5.43	-0.0148446	0.0219641
758	KI13B_HUMAN	Kinesin-like protein KIF13B OS=Homo sapiens GN=KIF13B PE=1 SV=1	38	202540	5	3.6	5.56	-0.409892	0.736166
759	KI18A_HUMAN	Kinesin-like protein KIF18A OS=Homo sapiens GN=KIF18A PE=1 SV=2	44	102216	8	10.4	9.09	0.0558948	0.0636754
760	KI20A_HUMAN	Kinesin-like protein KIF20A OS=Homo sapiens GN=KIF20A PE=1 SV=1	39	100215	6	10.1	6.49	0.147371	0.46213
761	KI20B_HUMAN	Kinesin-like protein KIF20B OS=Homo sapiens GN=KIF20B PE=1 SV=2	54	210553	6	5.4	5.56	-0.079951	0.113424
762	KI21A_HUMAN	Kinesin-like protein KIF21A OS=Homo sapiens GN=KIF21A PE=1 SV=2	37	187063	0	2.6	6.05	-0.226163	0.503346
763	KI21B_HUMAN	Kinesin-like protein KIF21B OS=Homo sapiens GN=KIF21B PE=1 SV=2	36	182548	5	4	6.7	0.0148658	0.024442
764	KI26A_HUMAN	Kinesin-like protein KIF26A OS=Homo sapiens GN=KIF26A PE=1 SV=3	61	194468	9	7.5	9.12	-0.0795454	0.0812255
765	KI26B_HUMAN	Kinesin-like protein KIF26B OS=Homo sapiens GN=KIF26B PE=1 SV=1	41	223744	4	3	8.76	0.131379	0.223912
766	KIF1A_HUMAN	Kinesin-like protein KIF1A OS=Homo sapiens GN=KIF1A PE=2 SV=2	37	190944	8	6.2	5.86	-0.025754	0.0474179
767	KIF23_HUMAN	Kinesin-like protein KIF23 OS=Homo sapiens GN=KIF23 PE=1 SV=3	33	109990	4	5	8.76	-0.286852	0.505045
768	KIF27_HUMAN	Kinesin-like protein KIF27 OS=Homo sapiens GN=KIF27 PE=2 SV=1	75	160184	9	7.3	6.9	0.118983	0.169746
769	KIF3C_HUMAN	Kinesin-like protein KIF3C OS=Homo sapiens GN=KIF3C PE=1 SV=2	31	89399	5	6.7	8.45	-0.0106347	0.0380306
770	KIF4A_HUMAN	Chromosome-associated kinesin KIF4A OS=Homo sapiens GN=KIF4A PE=1 SV=3	39	139794	6	7.6	5.99	0.0418168	0.0499951
771	KIF5A_HUMAN	Kinesin heavy chain isoform 5A OS=Homo sapiens GN=KIF5A PE=1 SV=2	50	117306	7	8.8	5.65	0.236964	0.498815
772	KLH38_HUMAN	Kelch-like protein 38 OS=Homo sapiens GN=KLHL38 PE=2 SV=2	32	65475	3	7.9	8.32	0.0782721	0.148535
773	KLHL1_HUMAN	Kelch-like protein 1 OS=Homo sapiens GN=KLHL1 PE=2 SV=1	38	82627	4	9.4	5.95	0.162428	0.126747
774	KLHL4_HUMAN	Kelch-like protein 4 OS=Homo sapiens GN=KLHL4 PE=2 SV=2	38	80194	6	12.3	6.39	0.324759	0.689118
775	KLHL9_HUMAN	Kelch-like protein 9 OS=Homo sapiens GN=KLHL9 PE=1 SV=2	50	69383	5	12.5	5.92	-0.140877	0.545687
776	KLK14_HUMAN	Kallikrein-14 OS=Homo sapiens GN=KLK14 PE=1 SV=2	32	29103	2	13.1	9.47	-0.404307	0.445635
777	KNTC1_HUMAN	Kinetochore-associated protein 1 OS=Homo sapiens GN=KNTC1 PE=1 SV=1	53	250588	8	5.7	5.67	0.125851	0.167852
778	KPCD_HUMAN	Protein kinase C delta type OS=Homo sapiens GN=PRKCD PE=1 SV=2	31	77455	4	9.8	7.93	0.267705	0.3335
779	KPCD3_HUMAN	Serine/threonine-protein kinase D3 OS=Homo sapiens GN=PRKD3 PE=1 SV=1	35	100406	4	7.6	6.42	0.168535	0.189158
780	KPCL_HUMAN	Protein kinase C eta type OS=Homo sapiens GN=PRKCH PE=1 SV=4	41	77778	4	9.4	7.94	0.204994	0.346547
781	KPYM_HUMAN	Pyruvate kinase isozymes M1/M2 OS=Homo sapiens GN=PKM2 PE=1 SV=4	599	57900	16	39.7	7.96	-0.35956	0.203445
782	KPYR_HUMAN	Pyruvate kinase isozymes R/L OS=Homo sapiens GN=PKLR PE=1 SV=2	50	61791	4	12.7	7.64	-2.92846	1.99124
783	KRT36_HUMAN	Keratin, type I cuticular Ha6 OS=Homo sapiens GN=KRT36 PE=1 SV=1	34	52214	3	13.7	4.9	0.202076	0.235261
784	KS6A6_HUMAN	Ribosomal protein S6 kinase alpha-6 OS=Homo sapiens GN=RPS6KA6 PE=1 SV=1	43	83819	4	7.4	5.92	-0.0363833	0.147491
785	KTN1_HUMAN	Kinectin OS=Homo sapiens GN=KTN1 PE=1 SV=1	45	156179	10	10	5.52	-0.126825	0.111163
786	KTNB1_HUMAN	Katanin p80 WD40-containing subunit B1 OS=Homo sapiens GN=KATNB1 PE=1 SV=1	70	72288	7	13	7.51	-0.228271	0.329297
787	KTU_HUMAN	Protein kintoun OS=Homo sapiens GN=KTU PE=1 SV=2	42	91058	6	9.7	5.1	-0.121735	0.210205
788	LAMA1_HUMAN	Laminin subunit alpha-1 OS=Homo sapiens GN=LAMA1 PE=1 SV=2	38	336867	9	5.5	5.93	-0.361211	2.38037
789	LAMA2_HUMAN	Laminin subunit alpha-2 OS=Homo sapiens GN=LAMA2 PE=1 SV=4	52	343684	11	5.9	6.01	0.028915	0.0216668
790	LAMA3_HUMAN	Laminin subunit alpha-3 OS=Homo sapiens GN=LAMA3 PE=1 SV=2	54	366414	13	5.4	7.03	0.0748516	0.1232
791	LAMA5_HUMAN	Laminin subunit alpha-5 OS=Homo sapiens GN=LAMA5 PE=1 SV=7	57	399540	12	5.2	6.63	-0.163464	0.184753
792	LAMB3_HUMAN	Laminin subunit beta-3 OS=Homo sapiens GN=LAMB3 PE=1 SV=1	41	129489	10	14.9	7.14	0.013223	0.0119645
793	LAMB4_HUMAN	Laminin subunit beta-4 OS=Homo sapiens GN=LAMB4 PE=2 SV=1	66	193413	11	11.2	5.93	-0.141751	0.127079
794	LAMC2_HUMAN	Laminin subunit gamma-2 OS=Homo sapiens GN=LAMC2 PE=1 SV=2	38	130892	12	15.4	5.83	-0.163704	0.233602
795	LAP2A_HUMAN	Lamina-associated polypeptide 2, isoform alpha OS=Homo sapiens GN=TMPO PE=1 SV=2	31	75446	2	4.6	7.56	0.3917	0.584898
796	LARP6_HUMAN	La-related protein 6 OS=Homo sapiens GN=LARP6 PE=1 SV=1	39	54703	3	7.9	8.39	-0.365337	0.783361
797	LARP7_HUMAN	La-related protein 7 OS=Homo sapiens GN=LARP7 PE=1 SV=1	32	66857	3	6.5	9.57	-0.0261775	0.0446414
798	LATS2_HUMAN	Serine/threonine-protein kinase LATS2 OS=Homo sapiens GN=LATS2 PE=1 SV=2	37	120060	6	8.5	8.44	-0.227155	0.168483
799	LBA1_HUMAN	Lupus brain antigen 1 homolog OS=Homo sapiens GN=LBA1 PE=2 SV=4	50	336007	8	5.2	6.34	-0.195031	0.234487
800	LCLT1_HUMAN	Lysocardiolipin acyltransferase 1 OS=Homo sapiens GN=LCLAT1 PE=1 SV=1	36	48888	5	8.9	8.83	0.0176274	0.0225563
801	LCORL_HUMAN	Ligand-dependent nuclear receptor corepressor-like protein OS=Homo sapiens GN=LCORL PE=2 SV=4	39	66922	3	8	8.2	-0.0244497	0.060924
802	LCP2_HUMAN	Lymphocyte cytosolic protein 2 OS=Homo sapiens GN=LCP2 PE=1 SV=1	32	60151	3	8.8	5.89	0.0658411	0.0795066
803	LDH6A_HUMAN	L-lactate dehydrogenase A-like 6A OS=Homo sapiens GN=LDHAL6A PE=2 SV=1	80	36484	3	12.7	6.51	-0.400906	0.191855
804	LDH6B_HUMAN	L-lactate dehydrogenase A-like 6B OS=Homo sapiens GN=LDHAL6B PE=1 SV=3	46	41916	3	10.2	8.88	-0.226502	0.624072
805	LDHA_HUMAN	L-lactate dehydrogenase A chain OS=Homo sapiens GN=LDHA PE=1 SV=2	251	36665	8	29.2	8.44	-2.73618	2.61906
806	LDHB_HUMAN	L-lactate dehydrogenase B chain OS=Homo sapiens GN=LDHB PE=1 SV=2	260	36615	8	35.3	5.71	-2.6187	1.49006
807	LDHC_HUMAN	L-lactate dehydrogenase C chain OS=Homo sapiens GN=LDHC PE=2 SV=4	84	36288	6	30.7	7.08	-2.91464	2.3556
808	LENG8_HUMAN	Leukocyte receptor cluster member 8 OS=Homo sapiens GN=LENG8 PE=1 SV=2	40	86075	7	13.1	9.43	0.446414	1.01432
809	LHX2_HUMAN	LIM/homeobox protein Lhx2 OS=Homo sapiens GN=LHX2 PE=2 SV=2	34	44345	4	18.7	8.81	0.0817873	0.155988
810	LHX8_HUMAN	LIM/homeobox protein Lhx8 OS=Homo sapiens GN=LHX8 PE=2 SV=1	39	39247	7	21.1	8.61	0.0478013	0.0656332
811	LIPA3_HUMAN	Liprin-alpha-3 OS=Homo sapiens GN=PPFIA3 PE=1 SV=3	37	133414	8	10.1	5.53	-0.0768801	0.153042
812	LIPS_HUMAN	Hormone-sensitive lipase OS=Homo sapiens GN=LIPE PE=1 SV=4	38	116525	3	3.9	6.25	-0.133551	0.209634
813	LKAP_HUMAN	Limkain-b1 OS=Homo sapiens GN=LKAP PE=1 SV=5	43	192606	6	5.1	8.13	-0.201286	0.259778
814	LMNA_HUMAN	Lamin-A/C OS=Homo sapiens GN=LMNA PE=1 SV=1	414	74095	9	18.8	6.57	-0.0165746	0.00699079
815	LMNB1_HUMAN	Lamin-B1 OS=Homo sapiens GN=LMNB1 PE=1 SV=2	41	66368	2	4.1	5.11	-3.19541	2.84422
816	LMO7_HUMAN	LIM domain only protein 7 OS=Homo sapiens GN=LMO7 PE=1 SV=2	52	192590	6	5.8	8.34	0.265824	1.00641
817	LONF3_HUMAN	LON peptidase N-terminal domain and RING finger protein 3 OS=Homo sapiens GN=LONRF3 PE=2 SV=1	35	84435	0	6.2	7	-0.17756	0.632027
818	LOXE3_HUMAN	Epidermis-type lipoxygenase 3 OS=Homo sapiens GN=ALOXE3 PE=1 SV=1	63	80491	0	9.8	6.53	-0.342136	0.928881
819	LOXL1_HUMAN	Lysyl oxidase homolog 1 OS=Homo sapiens GN=LOXL1 PE=2 SV=2	39	63071	4	11.3	7.25	-0.181827	0.452622
820	LPPRC_HUMAN	Leucine-rich PPR motif-containing protein, mitochondrial OS=Homo sapiens GN=LRPPRC PE=1 SV=3	52	157805	8	9.3	5.81	-0.0590357	0.101054
821	LR16B_HUMAN	Leucine-rich repeat-containing protein 16B OS=Homo sapiens GN=LRRC16B PE=2 SV=2	37	150137	6	7.6	7.21	0.432753	1.62428
822	LR37B_HUMAN	Leucine-rich repeat-containing protein 37B OS=Homo sapiens GN=LRRC37B PE=2 SV=2	32	105470	0	7.4	4.86	-0.0815432	0.212943
823	LRBA_HUMAN	Lipopolysaccharide-responsive and beige-like anchor protein OS=Homo sapiens GN=LRBA PE=1 SV=4	32	318906	6	3.6	5.39	-0.211811	1.19427
824	LRC45_HUMAN	Leucine-rich repeat-containing protein 45 OS=Homo sapiens GN=LRRC45 PE=2 SV=1	38	75905	4	9.7	5.95	-0.208512	0.720857
825	LRC47_HUMAN	Leucine-rich repeat-containing protein 47 OS=Homo sapiens GN=LRRC47 PE=1 SV=1	42	63434	5	14.8	8.55	-0.424519	1.33381
826	LRIG1_HUMAN	Leucine-rich repeats and immunoglobulin-like domains protein 1 OS=Homo sapiens GN=LRIG1 PE=1 SV=2	46	119038	5	6.6	6.66	0.329971	0.902877
827	LRIG3_HUMAN	Leucine-rich repeats and immunoglobulin-like domains protein 3 OS=Homo sapiens GN=LRIG3 PE=2 SV=1	45	123355	6	7.3	5.79	0.0466746	0.074509
828	LRMP_HUMAN	Lymphoid-restricted membrane protein OS=Homo sapiens GN=LRMP PE=1 SV=2	38	62069	4	9.4	5.62	-0.217907	0.508179
829	LRP1_HUMAN	Prolow-density lipoprotein receptor-related protein 1 OS=Homo sapiens GN=LRP1 PE=1 SV=1	96	504245	24	7.8	5.16	-0.0791982	0.136584
830	LRP1B_HUMAN	Low-density lipoprotein receptor-related protein 1B OS=Homo sapiens GN=LRP1B PE=1 SV=2	51	515159	13	4.8	5.09	0.0532267	0.150992
831	LRP2_HUMAN	Low-density lipoprotein receptor-related protein 2 OS=Homo sapiens GN=LRP2 PE=1 SV=3	98	521616	24	8.2	4.89	-0.0954574	0.0796821
832	LRP4_HUMAN	Low-density lipoprotein receptor-related protein 4 OS=Homo sapiens GN=LRP4 PE=2 SV=4	78	211909	14	11.3	5.06	0.0484961	0.0391722
833	LRRC9_HUMAN	Leucine-rich repeat-containing protein 9 OS=Homo sapiens GN=LRRC9 PE=2 SV=2	36	166805	5	5.2	7.66	-0.210155	0.279363
834	LRRK2_HUMAN	Leucine-rich repeat serine/threonine-protein kinase 2 OS=Homo sapiens GN=LRRK2 PE=1 SV=1	92	285874	9	5.3	6.34	-0.317702	0.383149
835	LRWD1_HUMAN	Leucine-rich repeat and WD repeat-containing protein 1 OS=Homo sapiens GN=LRWD1 PE=1 SV=2	33	70816	4	10.4	6.88	0.196926	0.197304
836	LSG1_HUMAN	Large subunit GTPase 1 homolog OS=Homo sapiens GN=LSG1 PE=1 SV=2	47	75178	7	12.5	5.96	-0.00213313	0.00513889
837	LTBP2_HUMAN	Latent-transforming growth factor beta-binding protein 2 OS=Homo sapiens GN=LTBP2 PE=1 SV=2	37	194936	11	9.3	5.08	-0.0271287	0.0565667
838	LTBP3_HUMAN	Latent-transforming growth factor beta-binding protein 3 OS=Homo sapiens GN=LTBP3 PE=1 SV=4	37	139267	6	9	5.71	-0.544885	1.15016
839	LTBP4_HUMAN	Latent-transforming growth factor beta-binding protein 4 OS=Homo sapiens GN=LTBP4 PE=1 SV=2	39	173320	5	6.2	5.27	0.00352454	0.00381649
840	LY10L_HUMAN	Nuclear body protein SP140-like protein OS=Homo sapiens GN=SP140L PE=2 SV=2	41	50043	5	16	9.19	0.178531	0.464786
841	LY75_HUMAN	Lymphocyte antigen 75 OS=Homo sapiens GN=LY75 PE=1 SV=2	56	198170	9	7.8	6.19	0.283966	0.55552
842	LYN_HUMAN	Tyrosine-protein kinase Lyn OS=Homo sapiens GN=LYN PE=1 SV=3	39	58537	5	13.3	6.7	-0.0999946	0.184175
843	LYST_HUMAN	Lysosomal-trafficking regulator OS=Homo sapiens GN=LYST PE=1 SV=3	46	428866	10	3.4	6.15	-0.121217	0.246794
844	M3K13_HUMAN	Mitogen-activated protein kinase kinase kinase 13 OS=Homo sapiens GN=MAP3K13 PE=1 SV=1	40	108228	4	7.7	6.05	0.0289072	0.0346648
845	M3K3_HUMAN	Mitogen-activated protein kinase kinase kinase 3 OS=Homo sapiens GN=MAP3K3 PE=1 SV=2	54	70853	7	15.3	8.98	0.347004	0.445017
846	M3K5_HUMAN	Mitogen-activated protein kinase kinase kinase 5 OS=Homo sapiens GN=MAP3K5 PE=1 SV=1	61	154440	8	9.5	5.52	-0.130539	0.146262
847	M3K7_HUMAN	Mitogen-activated protein kinase kinase kinase 7 OS=Homo sapiens GN=MAP3K7 PE=1 SV=1	34	67153	6	13.5	6.69	0.0972736	0.112675
848	M4A14_HUMAN	Membrane-spanning 4-domains subfamily A member 14 OS=Homo sapiens GN=MS4A14 PE=2 SV=1	35	76681	3	3.8	5.44	-0.226317	0.314946
849	M4K4_HUMAN	Mitogen-activated protein kinase kinase kinase kinase 4 OS=Homo sapiens GN=MAP4K4 PE=1 SV=2	39	142013	5	6.1	7.09	-0.571952	1.42384
850	MABP1_HUMAN	Mitogen-activated protein kinase-binding protein 1 OS=Homo sapiens GN=MAPKBP1 PE=2 SV=4	39	163716	6	7.8	6.31	-0.216728	0.243336
851	MACF1_HUMAN	Microtubule-actin cross-linking factor 1, isoforms 1/2/3/5 OS=Homo sapiens GN=MACF1 PE=1 SV=3	99	620034	21	5.7	5.27	-0.458522	0.957133
852	MACF4_HUMAN	Microtubule-actin cross-linking factor 1, isoform 4 OS=Homo sapiens GN=MACF1 PE=1 SV=1	96	669735	21	5	5.2	-0.415735	0.392463
853	MADD_HUMAN	MAP kinase-activating death domain protein OS=Homo sapiens GN=MADD PE=1 SV=2	42	183188	5	4.6	5.72	0.0921215	0.350389
854	MAEA_HUMAN	Macrophage erythroblast attacher OS=Homo sapiens GN=MAEA PE=1 SV=1	48	45258	3	10.6	8.95	-0.270962	0.637903
855	MAGB6_HUMAN	Melanoma-associated antigen B6 OS=Homo sapiens GN=MAGEB6 PE=2 SV=2	62	43965	6	12.3	5.39	0.23166	0.339074
856	MAGF1_HUMAN	Melanoma-associated antigen F1 OS=Homo sapiens GN=MAGEF1 PE=2 SV=1	37	35287	3	9.7	9.71	0.146152	0.315165
857	MAK10_HUMAN	Protein MAK10 homolog OS=Homo sapiens GN=MAK10 PE=1 SV=1	43	83584	6	14.3	6.59	0.344798	0.37192
858	MAP2_HUMAN	Microtubule-associated protein 2 OS=Homo sapiens GN=MAP2 PE=1 SV=4	31	199404	4	4.1	4.82	0.352269	0.950896
859	MAP6_HUMAN	Microtubule-associated protein 6 OS=Homo sapiens GN=MAP6 PE=1 SV=2	44	86452	5	11.7	9.2	-3.57676	4.11669
860	MARE1_HUMAN	Microtubule-associated protein RP/EB family member 1 OS=Homo sapiens GN=MAPRE1 PE=1 SV=3	38	29980	4	28.7	5.02	0.0930671	0.149115
861	MARK2_HUMAN	Serine/threonine-protein kinase MARK2 OS=Homo sapiens GN=MARK2 PE=1 SV=2	32	87856	5	11.3	9.73	-0.44686	0.750144
862	MARK4_HUMAN	MAP/microtubule affinity-regulating kinase 4 OS=Homo sapiens GN=MARK4 PE=1 SV=1	31	82468	0	6	9.7	0.0172234	0.0151333
863	MAST2_HUMAN	Microtubule-associated serine/threonine-protein kinase 2 OS=Homo sapiens GN=MAST2 PE=1 SV=2	33	196315	0	4.4	8.41	-0.502938	1.06168
864	MAST4_HUMAN	Microtubule-associated serine/threonine-protein kinase 4 OS=Homo sapiens GN=MAST4 PE=1 SV=3	79	284202	16	8.8	8.85	0.326412	1.2775
865	MASTL_HUMAN	Microtubule-associated serine/threonine-protein kinase-like OS=Homo sapiens GN=MASTL PE=1 SV=1	41	97257	5	9.9	5.67	0.207485	0.601585
866	MATN2_HUMAN	Matrilin-2 OS=Homo sapiens GN=MATN2 PE=1 SV=3	40	106768	3	5.3	5.8	-0.272793	0.505663
867	MB212_HUMAN	Protein mab-21-like 2 OS=Homo sapiens GN=MAB21L2 PE=2 SV=1	43	40897	3	12.5	8.87	-0.461698	0.281649
868	MBB1A_HUMAN	Myb-binding protein 1A OS=Homo sapiens GN=MYBBP1A PE=1 SV=2	55	148762	8	9.8	9.34	0.130537	0.110202
869	MBD6_HUMAN	Methyl-CpG-binding domain protein 6 OS=Homo sapiens GN=MBD6 PE=2 SV=2	37	101138	2	2.3	9.72	-0.109931	0.0924663
870	MBTP1_HUMAN	Membrane-bound transcription factor site-1 protease OS=Homo sapiens GN=MBTPS1 PE=1 SV=1	45	117674	6	10.6	8.91	0.00736062	0.0140377
871	MCCA_HUMAN	Methylcrotonoyl-CoA carboxylase subunit alpha, mitochondrial OS=Homo sapiens GN=MCCC1 PE=1 SV=3	40	80422	6	8.6	7.66	0.207011	0.339722
872	MD13L_HUMAN	Mediator of RNA polymerase II transcription subunit 13-like OS=Homo sapiens GN=MED13L PE=1 SV=1	38	242447	0	2.7	5.67	0.354253	0.559084
873	MD1L1_HUMAN	Mitotic spindle assembly checkpoint protein MAD1 OS=Homo sapiens GN=MAD1L1 PE=1 SV=2	38	83016	4	8.2	5.72	0.0428412	0.0333698
874	MDGA2_HUMAN	MAM domain-containing glycosylphosphatidylinositol anchor protein 2 OS=Homo sapiens GN=MDGA2 PE=2 SV=2	32	107368	3	4.9	6.88	0.251716	0.538415
875	MDHC_HUMAN	Malate dehydrogenase, cytoplasmic OS=Homo sapiens GN=MDH1 PE=1 SV=4	40	36403	4	19.5	6.91	-0.538797	0.514148
876	MDHM_HUMAN	Malate dehydrogenase, mitochondrial OS=Homo sapiens GN=MDH2 PE=1 SV=3	395	35481	11	47.6	8.92	-3.02125	2.32575
877	MDN1_HUMAN	Midasin OS=Homo sapiens GN=MDN1 PE=1 SV=2	112	632420	17	4.6	5.46	2.02656e-06	2.43081e-06
878	MED1_HUMAN	Mediator of RNA polymerase II transcription subunit 1 OS=Homo sapiens GN=MED1 PE=1 SV=4	59	168373	5	4.7	8.88	0.221479	0.29777
879	MED13_HUMAN	Mediator of RNA polymerase II transcription subunit 13 OS=Homo sapiens GN=MED13 PE=1 SV=2	36	239165	7	5.8	5.54	0.0358198	0.100952
880	MED16_HUMAN	Mediator of RNA polymerase II transcription subunit 16 OS=Homo sapiens GN=MED16 PE=1 SV=2	43	96731	8	14.3	7.12	-0.358794	0.715031
881	MED24_HUMAN	Mediator of RNA polymerase II transcription subunit 24 OS=Homo sapiens GN=MED24 PE=1 SV=1	37	110234	4	7.6	6.51	0.0220892	0.0206397
882	MEG10_HUMAN	Multiple epidermal growth factor-like domains protein 10 OS=Homo sapiens GN=MEGF10 PE=1 SV=1	40	122121	8	11.9	6.5	-0.250255	0.476444
883	MEGF6_HUMAN	Multiple epidermal growth factor-like domains protein 6 OS=Homo sapiens GN=MEGF6 PE=2 SV=4	33	161072	7	9.2	5.94	-0.0116086	0.0122072
884	MEP1A_HUMAN	Meprin A subunit alpha OS=Homo sapiens GN=MEP1A PE=2 SV=2	35	84365	2	5.1	5.43	-0.0624746	0.172273
885	MESD1_HUMAN	Mesoderm development candidate 1 OS=Homo sapiens GN=MESDC1 PE=1 SV=1	44	37734	4	16.3	8.53	0.230604	0.270759
886	METH_HUMAN	Methionine synthase OS=Homo sapiens GN=MTR PE=1 SV=2	43	140437	8	13.4	5.39	-0.188306	0.181732
887	MEX3A_HUMAN	RNA-binding protein MEX3A OS=Homo sapiens GN=MEX3A PE=1 SV=1	46	54139	4	12.3	7.01	0.0430084	0.044598
888	MGAP_HUMAN	MAX gene-associated protein OS=Homo sapiens GN=MGA PE=1 SV=2	48	331617	9	3.9	6.35	-0.113054	0.242809
889	MIB1_HUMAN	E3 ubiquitin-protein ligase MIB1 OS=Homo sapiens GN=MIB1 PE=2 SV=1	62	110066	11	15	6.47	-0.470795	1.95206
890	MIB2_HUMAN	E3 ubiquitin-protein ligase MIB2 OS=Homo sapiens GN=MIB2 PE=1 SV=3	47	109870	7	10.4	8.81	0.0215107	0.0283584
891	MIC1_HUMAN	Uncharacterized protein C18orf8 OS=Homo sapiens GN=C18orf8 PE=1 SV=2	43	74927	4	8.8	7.89	-0.0574529	0.0482067
892	MIF_HUMAN	Macrophage migration inhibitory factor OS=Homo sapiens GN=MIF PE=1 SV=4	98	12468	3	20.9	7.74	-0.228943	0.0528556
893	MINK1_HUMAN	Misshapen-like kinase 1 OS=Homo sapiens GN=MINK1 PE=1 SV=1	36	149717	4	4.5	7.85	3.57013	4.40632
894	MINT_HUMAN	Msx2-interacting protein OS=Homo sapiens GN=SPEN PE=1 SV=1	48	402004	5	1.9	7.35	0.502653	0.7009
895	MIPEP_HUMAN	Mitochondrial intermediate peptidase OS=Homo sapiens GN=MIPEP PE=1 SV=2	34	80589	4	11.1	6.6	0.32478	0.876444
896	ML12A_HUMAN	Myosin regulatory light chain 12A OS=Homo sapiens GN=MYL12A PE=1 SV=2	60	19781	1	5.8	4.67	-0.202994	0.0655211
897	MLH3_HUMAN	DNA mismatch repair protein Mlh3 OS=Homo sapiens GN=MLH3 PE=1 SV=2	51	163608	8	9.1	6.28	0.0302294	0.0258574
898	MLL1_HUMAN	Histone-lysine N-methyltransferase MLL OS=Homo sapiens GN=MLL PE=1 SV=5	71	431497	13	5.2	9.22	0.159732	0.223895
899	MLL2_HUMAN	Histone-lysine N-methyltransferase MLL2 OS=Homo sapiens GN=MLL2 PE=1 SV=1	77	563831	14	3.9	5.65	0.0769503	0.084169
900	MLL3_HUMAN	Histone-lysine N-methyltransferase MLL3 OS=Homo sapiens GN=MLL3 PE=1 SV=3	57	541028	19	5.8	6.07	-0.0137941	0.0313916
901	MLL4_HUMAN	Histone-lysine N-methyltransferase MLL4 OS=Homo sapiens GN=WBP7 PE=1 SV=1	35	293330	6	3.6	8.59	0.103469	0.0787537
902	MLXIP_HUMAN	MLX-interacting protein OS=Homo sapiens GN=MLXIP PE=1 SV=2	32	101121	6	11.6	8.61	0.148251	0.125448
903	MMEL1_HUMAN	Membrane metallo-endopeptidase-like 1 OS=Homo sapiens GN=MMEL1 PE=1 SV=2	32	89310	3	8	5.64	0.0858637	0.132374
904	MO4L2_HUMAN	Mortality factor 4-like protein 2 OS=Homo sapiens GN=MORF4L2 PE=1 SV=1	31	32288	0	3.5	9.72	0.193131	0.212191
905	MOCS1_HUMAN	Molybdenum cofactor biosynthesis protein 1 OS=Homo sapiens GN=MOCS1 PE=1 SV=3	41	70061	5	9	9.4	0.131838	0.28903
906	MON1B_HUMAN	Vacuolar fusion protein MON1 homolog B OS=Homo sapiens GN=MON1B PE=1 SV=1	38	59180	0	11.2	5.88	0.0442232	0.0268058
907	MON2_HUMAN	Protein MON2 homolog OS=Homo sapiens GN=MON2 PE=1 SV=2	36	190365	0	5.5	5.75	-0.144651	0.264863
908	MORC3_HUMAN	MORC family CW-type zinc finger protein 3 OS=Homo sapiens GN=MORC3 PE=1 SV=3	31	107045	7	9.6	5.42	0.16241	0.232883
909	MORC4_HUMAN	MORC family CW-type zinc finger protein 4 OS=Homo sapiens GN=MORC4 PE=1 SV=2	60	106281	6	8.3	7.23	0.357276	0.517041
910	MOS_HUMAN	Proto-oncogene serine/threonine-protein kinase mos OS=Homo sapiens GN=MOS PE=1 SV=1	44	37796	4	14.5	9.15	-0.110188	0.076204
911	MP2K4_HUMAN	Dual specificity mitogen-activated protein kinase kinase 4 OS=Homo sapiens GN=MAP2K4 PE=1 SV=1	33	44259	0	15	8.28	0.245959	0.279488
912	MPP6_HUMAN	MAGUK p55 subfamily member 6 OS=Homo sapiens GN=MPP6 PE=1 SV=2	38	61079	6	17.8	5.82	0.0700814	0.0832657
913	MPRI_HUMAN	Cation-independent mannose-6-phosphate receptor OS=Homo sapiens GN=IGF2R PE=1 SV=2	39	274100	10	6.8	5.62	0.0405306	0.0543962
914	MPRIP_HUMAN	Myosin phosphatase Rho-interacting protein OS=Homo sapiens GN=MPRIP PE=1 SV=3	35	116461	5	8.5	5.89	0.370465	0.812831
915	MRC1L_HUMAN	Macrophage mannose receptor 1-like protein 1 OS=Homo sapiens GN=MRC1L1 PE=2 SV=1	45	165939	7	7.5	6.11	0.331706	0.443679
916	MRCKB_HUMAN	Serine/threonine-protein kinase MRCK beta OS=Homo sapiens GN=CDC42BPB PE=1 SV=2	32	194193	4	3.7	5.97	-0.394454	0.612313
917	MRCKG_HUMAN	Serine/threonine-protein kinase MRCK gamma OS=Homo sapiens GN=CDC42BPG PE=1 SV=2	48	172352	6	7.2	5.91	0.194947	0.396909
918	MRP1_HUMAN	Multidrug resistance-associated protein 1 OS=Homo sapiens GN=ABCC1 PE=1 SV=2	31	171451	4	4.7	6.71	0.269219	0.543272
919	MRP2_HUMAN	Canalicular multispecific organic anion transporter 1 OS=Homo sapiens GN=ABCC2 PE=1 SV=2	42	174080	7	6.1	8.57	0.0885171	0.0739329
920	MSH3_HUMAN	DNA mismatch repair protein Msh3 OS=Homo sapiens GN=MSH3 PE=1 SV=3	36	127360	3	5.5	8.3	0.282733	0.775242
921	MSH4_HUMAN	MutS protein homolog 4 OS=Homo sapiens GN=MSH4 PE=2 SV=2	49	104689	5	9.8	7.16	0.130713	0.152202
922	MSH6_HUMAN	DNA mismatch repair protein Msh6 OS=Homo sapiens GN=MSH6 PE=1 SV=2	37	152689	5	6.4	6.5	0.330661	0.855666
923	MSTP9_HUMAN	Putative macrophage-stimulating protein MSTP9 OS=Homo sapiens GN=MSTP9 PE=5 SV=2	37	79642	5	13.1	8.16	0.301505	0.873893
924	MT1A_HUMAN	Metallothionein-1A OS=Homo sapiens GN=MT1A PE=1 SV=2	32	6115	5	68.9	8.38	-0.14732	0.209202
925	MT1DP_HUMAN	Putative metallothionein MT1DP OS=Homo sapiens GN=MT1DP PE=5 SV=1	46	4979	5	81.6	8.37	-0.260189	0.417246
926	MT1F_HUMAN	Metallothionein-1F OS=Homo sapiens GN=MT1F PE=1 SV=1	31	6081	2	32.8	8.23	-0.111858	0.119366
927	MT1M_HUMAN	Metallothionein-1M OS=Homo sapiens GN=MT1M PE=2 SV=2	39	6105	5	90.2	8.05	0.0752433	0.181494
928	MT4_HUMAN	Metallothionein-4 OS=Homo sapiens GN=MT4 PE=2 SV=2	44	6503	6	69.4	8.26	-0.0562126	0.198252
929	MTMR1_HUMAN	Myotubularin-related protein 1 OS=Homo sapiens GN=MTMR1 PE=1 SV=4	36	74631	5	11.3	6.69	0.283407	0.523396
930	MTMR3_HUMAN	Myotubularin-related protein 3 OS=Homo sapiens GN=MTMR3 PE=1 SV=3	44	133534	6	6.3	5.51	-0.158996	0.357951
931	MTMR5_HUMAN	Myotubularin-related protein 5 OS=Homo sapiens GN=SBF1 PE=1 SV=3	38	208184	6	7	6.46	-0.129497	0.18368
932	MTMR9_HUMAN	Myotubularin-related protein 9 OS=Homo sapiens GN=MTMR9 PE=1 SV=1	38	63421	2	3.6	5.98	-0.134081	0.264558
933	MTMRA_HUMAN	Myotubularin-related protein 10 OS=Homo sapiens GN=MTMR10 PE=1 SV=3	58	88217	4	8	8.78	-0.572785	0.827105
934	MTMRD_HUMAN	Myotubularin-related protein 13 OS=Homo sapiens GN=SBF2 PE=1 SV=1	34	208333	5	3.8	6.62	0.230321	0.364728
935	MTO1_HUMAN	Protein MTO1 homolog, mitochondrial OS=Homo sapiens GN=MTO1 PE=1 SV=2	43	79914	4	7.8	8.59	-0.0605421	0.0935479
936	MTUS2_HUMAN	Microtubule-associated tumor suppressor candidate 2 OS=Homo sapiens GN=MTUS2 PE=1 SV=3	40	150103	8	9.1	6.23	-0.0158585	0.0240223
937	MUC16_HUMAN	Mucin-16 OS=Homo sapiens GN=MUC16 PE=1 SV=2	71	2351813	24	1.9	5.65	-0.277889	0.399708
938	MUC19_HUMAN	Mucin-19 OS=Homo sapiens GN=MUC19 PE=1 SV=2	62	597790	11	2.6	4.95	-0.312934	0.709454
939	MUC2_HUMAN	Mucin-2 OS=Homo sapiens GN=MUC2 PE=1 SV=2	47	539958	8	2.9	5.49	-0.0791023	0.128656
940	MUC5A_HUMAN	Mucin-5AC (Fragments) OS=Homo sapiens GN=MUC5AC PE=1 SV=3	35	526271	6	2.2	6.53	0.0743917	0.0908153
941	MUC5B_HUMAN	Mucin-5B OS=Homo sapiens GN=MUC5B PE=1 SV=2	50	590122	7	2.1	6.24	-0.450468	0.76616
942	MUSK_HUMAN	Muscle, skeletal receptor tyrosine-protein kinase OS=Homo sapiens GN=MUSK PE=1 SV=1	41	96993	6	11.2	6.96	0.00615625	0.00741441
943	MUT7_HUMAN	Probable exonuclease mut-7 homolog OS=Homo sapiens GN=EXD3 PE=1 SV=2	36	96615	0	9.8	8.55	-0.469175	1.23256
944	MXRA5_HUMAN	Matrix-remodeling-associated protein 5 OS=Homo sapiens GN=MXRA5 PE=2 SV=2	39	312085	9	4.6	8.57	0.29899	1.16333
945	MY15B_HUMAN	Putative myosin-XVB OS=Homo sapiens GN=MYO15B PE=5 SV=2	34	167013	5	3.9	8.69	-0.519744	0.811111
946	MY18A_HUMAN	Myosin-XVIIIa OS=Homo sapiens GN=MYO18A PE=1 SV=3	46	232971	6	3.9	5.95	-0.371695	0.768617
947	MY18B_HUMAN	Myosin-XVIIIb OS=Homo sapiens GN=MYO18B PE=1 SV=1	75	285008	13	7.7	6.49	0.270791	0.468867
948	MYCB2_HUMAN	Probable E3 ubiquitin-protein ligase MYCBP2 OS=Homo sapiens GN=MYCBP2 PE=1 SV=3	109	509759	15	5.1	6.63	0.233952	0.774642
949	MYCN_HUMAN	N-myc proto-oncogene protein OS=Homo sapiens GN=MYCN PE=1 SV=2	32	49531	3	5.2	5.45	0.145136	0.211014
950	MYH1_HUMAN	Myosin-1 OS=Homo sapiens GN=MYH1 PE=1 SV=3	59	223006	9	7.5	5.59	-0.270066	0.227839
951	MYH10_HUMAN	Myosin-10 OS=Homo sapiens GN=MYH10 PE=1 SV=3	44	228858	7	5.9	5.44	0.389095	0.481851
952	MYH11_HUMAN	Myosin-11 OS=Homo sapiens GN=MYH11 PE=1 SV=3	107	227199	10	7.1	5.42	0.439108	0.796282
953	MYH13_HUMAN	Myosin-13 OS=Homo sapiens GN=MYH13 PE=1 SV=1	37	223540	7	5.3	5.56	-0.336994	1.44007
954	MYH14_HUMAN	Myosin-14 OS=Homo sapiens GN=MYH14 PE=1 SV=1	80	227863	6	5.2	5.76	-0.296194	0.462276
955	MYH15_HUMAN	Myosin-15 OS=Homo sapiens GN=MYH15 PE=1 SV=4	95	224505	9	7.4	5.66	-0.465242	1.048
956	MYH2_HUMAN	Myosin-2 OS=Homo sapiens GN=MYH2 PE=1 SV=1	66	222906	11	9	5.64	0.0696191	0.0673493
957	MYH3_HUMAN	Myosin-3 OS=Homo sapiens GN=MYH3 PE=1 SV=3	52	223766	8	5.8	5.62	0.327248	0.630131
958	MYH4_HUMAN	Myosin-4 OS=Homo sapiens GN=MYH4 PE=1 SV=2	85	222932	11	8.6	5.65	0.101801	0.268798
959	MYH6_HUMAN	Myosin-6 OS=Homo sapiens GN=MYH6 PE=1 SV=4	40	223595	6	4.5	5.6	0.102335	0.192259
960	MYH7_HUMAN	Myosin-7 OS=Homo sapiens GN=MYH7 PE=1 SV=5	35	222959	5	3.9	5.63	0.207021	0.233252
961	MYH7B_HUMAN	Myosin-7B OS=Homo sapiens GN=MYH7B PE=2 SV=2	46	221252	7	6.5	5.73	0.239704	0.314055
962	MYH8_HUMAN	Myosin-8 OS=Homo sapiens GN=MYH8 PE=1 SV=3	67	222624	9	8.1	5.59	0.089071	0.448883
963	MYH9_HUMAN	Myosin-9 OS=Homo sapiens GN=MYH9 PE=1 SV=4	332	226392	17	13.2	5.5	0.0403048	0.0249814
964	MYLIP_HUMAN	E3 ubiquitin-protein ligase MYLIP OS=Homo sapiens GN=MYLIP PE=1 SV=2	33	49878	4	18.7	6.9	-0.216684	0.349259
965	MYLK_HUMAN	Myosin light chain kinase, smooth muscle OS=Homo sapiens GN=MYLK PE=1 SV=3	41	210642	5	5	5.85	-0.0844042	0.139849
966	MYNN_HUMAN	Myoneurin OS=Homo sapiens GN=MYNN PE=1 SV=1	62	68638	5	11	8.56	0.144872	0.244555
967	MYO10_HUMAN	Myosin-X OS=Homo sapiens GN=MYO10 PE=1 SV=3	59	237198	9	6.4	5.85	0.401625	1.04088
968	MYO15_HUMAN	Myosin-XV OS=Homo sapiens GN=MYO15A PE=1 SV=1	72	394926	9	4.5	9.29	-0.20185	0.204281
969	MYO19_HUMAN	Myosin-XIX OS=Homo sapiens GN=MYO19 PE=2 SV=2	34	109066	0	4	7.87	-0.138737	0.386632
970	MYO5A_HUMAN	Myosin-Va OS=Homo sapiens GN=MYO5A PE=1 SV=1	55	215285	9	7.2	8.7	0.352436	0.43855
971	MYO5B_HUMAN	Myosin-Vb OS=Homo sapiens GN=MYO5B PE=1 SV=2	35	213621	4	2.6	6.77	-0.160281	0.120624
972	MYO5C_HUMAN	Myosin-Vc OS=Homo sapiens GN=MYO5C PE=1 SV=1	33	202666	5	5.9	7.69	0.0804414	0.140591
973	MYO7A_HUMAN	Myosin-VIIa OS=Homo sapiens GN=MYO7A PE=1 SV=1	43	254245	13	8.9	8.78	0.467355	1.10947
974	MYO7B_HUMAN	Myosin-VIIb OS=Homo sapiens GN=MYO7B PE=2 SV=2	39	241445	9	6.4	8.82	0.0657294	0.136993
975	MYO9A_HUMAN	Myosin-IXa OS=Homo sapiens GN=MYO9A PE=1 SV=1	51	292594	8	4.4	9.02	0.143515	0.121432
976	MYO9B_HUMAN	Myosin-IXb OS=Homo sapiens GN=MYO9B PE=1 SV=2	50	243406	10	8	8.88	-0.0375262	0.101825
977	MYOM1_HUMAN	Myomesin-1 OS=Homo sapiens GN=MYOM1 PE=1 SV=2	52	187509	5	5.2	6.51	0.392101	0.802963
978	MYPC3_HUMAN	Myosin-binding protein C, cardiac-type OS=Homo sapiens GN=MYBPC3 PE=1 SV=3	37	140518	5	5.7	6.24	-0.020871	0.0210002
979	MYPN_HUMAN	Myopalladin OS=Homo sapiens GN=MYPN PE=1 SV=2	37	145167	7	8.9	6.33	-0.270938	0.540398
980	NALCN_HUMAN	Sodium leak channel non-selective protein OS=Homo sapiens GN=NALCN PE=1 SV=1	34	200201	4	3.7	8.93	-0.374689	0.455278
981	NALP6_HUMAN	NACHT, LRR and PYD domains-containing protein 6 OS=Homo sapiens GN=NLRP6 PE=2 SV=2	45	98705	6	10.1	8.43	-0.251513	0.614925
982	NALP9_HUMAN	NACHT, LRR and PYD domains-containing protein 9 OS=Homo sapiens GN=NLRP9 PE=2 SV=1	52	113238	10	16.4	6.08	0.166967	0.196858
983	NAT11_HUMAN	N-acetyltransferase 11 OS=Homo sapiens GN=NAT11 PE=2 SV=1	38	27176	0	23.2	7.06	0.281018	0.570593
984	NAV1_HUMAN	Neuron navigator 1 OS=Homo sapiens GN=NAV1 PE=1 SV=2	36	202347	7	4.6	8.2	-0.216246	0.264479
985	NAV2_HUMAN	Neuron navigator 2 OS=Homo sapiens GN=NAV2 PE=1 SV=2	38	267968	7	4.7	9.13	-0.119184	0.4665
986	NAV3_HUMAN	Neuron navigator 3 OS=Homo sapiens GN=NAV3 PE=1 SV=2	61	255461	7	4.9	8.92	-0.129416	0.128852
987	NBEA_HUMAN	Neurobeachin OS=Homo sapiens GN=NBEA PE=1 SV=2	59	327656	8	4.1	5.78	0.228786	0.36206
988	NBEL1_HUMAN	Neurobeachin-like protein 1 OS=Homo sapiens GN=NBEAL1 PE=2 SV=2	46	150609	6	8.4	5.39	-0.39373	0.834088
989	NBEL2_HUMAN	Neurobeachin-like protein 2 OS=Homo sapiens GN=NBEAL2 PE=1 SV=2	40	302326	5	3.1	5.95	0.539487	1.76007
990	NCALD_HUMAN	Neurocalcin-delta OS=Homo sapiens GN=NCALD PE=2 SV=2	32	22231	3	21.2	5.23	-0.21137	0.376893
991	NCDN_HUMAN	Neurochondrin OS=Homo sapiens GN=NCDN PE=1 SV=1	32	78814	3	6.3	5.34	-0.161078	0.536359
992	NCKP5_HUMAN	Nck-associated protein 5 OS=Homo sapiens GN=NCKAP5 PE=1 SV=2	37	208409	0	7	8.34	-0.0952515	0.169059
993	NCOA1_HUMAN	Nuclear receptor coactivator 1 OS=Homo sapiens GN=NCOA1 PE=1 SV=3	36	156658	3	4.6	5.84	0.411327	0.796879
994	NCOA2_HUMAN	Nuclear receptor coactivator 2 OS=Homo sapiens GN=NCOA2 PE=1 SV=2	38	159056	5	6.1	6.19	-0.0546563	0.0760352
995	NCOA3_HUMAN	Nuclear receptor coactivator 3 OS=Homo sapiens GN=NCOA3 PE=1 SV=1	38	155195	4	5.7	7.16	-0.242742	0.327344
996	NCOA5_HUMAN	Nuclear receptor coactivator 5 OS=Homo sapiens GN=NCOA5 PE=1 SV=2	69	65496	4	7.6	9.62	0.0187762	0.0431855
997	NDF6_HUMAN	Neurogenic differentiation factor 6 OS=Homo sapiens GN=NEUROD6 PE=2 SV=1	33	38680	2	8.3	8.76	-2.8549	2.40269
998	NDKA_HUMAN	Nucleoside diphosphate kinase A OS=Homo sapiens GN=NME1 PE=1 SV=1	65	17138	4	39.5	5.83	-3.27765	2.38259
999	NDUS1_HUMAN	NADH-ubiquinone oxidoreductase 75 kDa subunit, mitochondrial OS=Homo sapiens GN=NDUFS1 PE=1 SV=3	39	79417	6	8.8	5.89	0.136925	0.134762
1000	NEB2_HUMAN	Neurabin-2 OS=Homo sapiens GN=PPP1R9B PE=1 SV=2	38	89138	4	6.3	4.91	0.0452559	0.0608381
1001	NEBU_HUMAN	Nebulin OS=Homo sapiens GN=NEB PE=1 SV=3	89	772454	36	7.7	9.11	-0.284229	1.0221
1002	NEDD4_HUMAN	E3 ubiquitin-protein ligase NEDD4 OS=Homo sapiens GN=NEDD4 PE=1 SV=3	44	148966	5	6.1	6.11	-0.151681	0.390156
1003	NEK1_HUMAN	Serine/threonine-protein kinase Nek1 OS=Homo sapiens GN=NEK1 PE=1 SV=2	64	142740	11	10	5.67	-0.525431	0.804951
1004	NEK10_HUMAN	Serine/threonine-protein kinase Nek10 OS=Homo sapiens GN=NEK10 PE=2 SV=2	91	133146	8	9.1	6.35	-0.192398	0.560546
1005	NEK8_HUMAN	Serine/threonine-protein kinase Nek8 OS=Homo sapiens GN=NEK8 PE=1 SV=1	36	74759	4	8.5	8.02	-0.32132	0.583328
1006	NELL1_HUMAN	Protein kinase C-binding protein NELL1 OS=Homo sapiens GN=NELL1 PE=2 SV=3	41	89546	9	17.9	5.62	-0.143164	0.569208
1007	NELL2_HUMAN	Protein kinase C-binding protein NELL2 OS=Homo sapiens GN=NELL2 PE=1 SV=1	45	91284	9	14.5	5.44	-0.197756	0.257313
1008	NEMO_HUMAN	NF-kappa-B essential modulator OS=Homo sapiens GN=IKBKG PE=1 SV=2	41	48167	4	13.1	5.56	0.0806815	0.0798798
1009	NEUL4_HUMAN	Neuralized-like protein 4 OS=Homo sapiens GN=NEURL4 PE=1 SV=2	48	166802	8	9.2	5.57	0.211939	0.175991
1010	NEXN_HUMAN	Nexilin OS=Homo sapiens GN=NEXN PE=1 SV=1	39	80609	6	8.9	5.31	0.0490424	0.197184
1011	NF1_HUMAN	Neurofibromin OS=Homo sapiens GN=NF1 PE=1 SV=2	68	319168	13	6.8	7.1	-0.0642026	0.0689929
1012	NFL_HUMAN	Neurofilament light polypeptide OS=Homo sapiens GN=NEFL PE=1 SV=3	31	61479	0	12.3	4.64	-0.184319	0.176377
1013	NFX1_HUMAN	Transcriptional repressor NF-X1 OS=Homo sapiens GN=NFX1 PE=1 SV=2	43	124312	5	7	8.67	-0.175017	1.30634
1014	NFXL1_HUMAN	NF-X1-type zinc finger protein NFXL1 OS=Homo sapiens GN=NFXL1 PE=1 SV=2	49	101270	11	18.7	8.85	0.352561	1.02131
1015	NGAP_HUMAN	Ras GTPase-activating protein nGAP OS=Homo sapiens GN=RASAL2 PE=1 SV=2	35	128477	5	7.3	8.52	0.00572558	0.00794049
1016	NGLY1_HUMAN	Peptide-N(4)-(N-acetyl-beta-glucosaminyl)asparagine amidase OS=Homo sapiens GN=NGLY1 PE=1 SV=1	39	74343	5	12.5	6.47	0.310993	0.285895
1017	NINL_HUMAN	Ninein-like protein OS=Homo sapiens GN=NINL PE=1 SV=2	47	156248	8	9	5.01	0.222856	0.928216
1018	NIPBL_HUMAN	Nipped-B-like protein OS=Homo sapiens GN=NIPBL PE=1 SV=2	59	315854	11	6	8.09	-0.134107	0.297091
1019	NIPS1_HUMAN	Protein NipSnap homolog 1 OS=Homo sapiens GN=NIPSNAP1 PE=1 SV=1	37	33289	4	16.2	9.35	-0.318991	0.604088
1020	NLRC3_HUMAN	Protein NLRC3 OS=Homo sapiens GN=NLRC3 PE=2 SV=2	46	114586	8	11.8	8.64	-0.067759	0.144188
1021	NMDZ1_HUMAN	Glutamate [NMDA] receptor subunit zeta-1 OS=Homo sapiens GN=GRIN1 PE=1 SV=1	44	105306	6	9.1	9.03	-0.0632328	0.10641
1022	NMNA1_HUMAN	Nicotinamide mononucleotide adenylyltransferase 1 OS=Homo sapiens GN=NMNAT1 PE=1 SV=1	38	31913	5	21.1	8.98	-0.083945	0.111793
1023	NOM1_HUMAN	Nucleolar MIF4G domain-containing protein 1 OS=Homo sapiens GN=NOM1 PE=1 SV=1	33	96198	3	7.4	8.28	0.130465	0.247084
1024	NONO_HUMAN	Non-POU domain-containing octamer-binding protein OS=Homo sapiens GN=NONO PE=1 SV=4	40	54197	2	6.8	9.01	-0.558925	0.480456
1025	NOP56_HUMAN	Nucleolar protein 56 OS=Homo sapiens GN=NOP56 PE=1 SV=4	36	66009	3	3.9	9.24	0.136274	0.18951
1026	NOP58_HUMAN	Nucleolar protein 58 OS=Homo sapiens GN=NOP58 PE=1 SV=1	56	59541	5	14.2	9.03	0.232121	0.212543
1027	NOS1_HUMAN	Nitric oxide synthase, brain OS=Homo sapiens GN=NOS1 PE=1 SV=2	50	160869	10	8.2	7.1	-0.213751	0.628344
1028	NOTC1_HUMAN	Neurogenic locus notch homolog protein 1 OS=Homo sapiens GN=NOTCH1 PE=1 SV=4	36	272323	6	4.5	4.95	-0.302948	0.535166
1029	NOTC2_HUMAN	Neurogenic locus notch homolog protein 2 OS=Homo sapiens GN=NOTCH2 PE=1 SV=3	38	265226	12	9.3	4.95	0.0252647	0.0658621
1030	NOTC3_HUMAN	Neurogenic locus notch homolog protein 3 OS=Homo sapiens GN=NOTCH3 PE=1 SV=1	39	243496	12	8.8	5.18	0.369516	0.690644
1031	NOTC4_HUMAN	Neurogenic locus notch homolog protein 4 OS=Homo sapiens GN=NOTCH4 PE=1 SV=2	37	209480	5	4.1	5.43	-0.0462422	0.0387966
1032	NPA1P_HUMAN	Nucleolar pre-ribosomal-associated protein 1 OS=Homo sapiens GN=URB1 PE=1 SV=4	71	254227	12	8.5	6.03	0.101866	0.328583
1033	NPHP3_HUMAN	Nephrocystin-3 OS=Homo sapiens GN=NPHP3 PE=1 SV=1	33	150769	4	4.1	6.31	0.416285	0.503515
1034	NPM_HUMAN	Nucleophosmin OS=Homo sapiens GN=NPM1 PE=1 SV=2	201	32555	6	26.5	4.64	-0.488178	0.200941
1035	NPTX3_HUMAN	Neuronal pentraxin-like protein C16orf38 OS=Homo sapiens GN=C16orf38 PE=2 SV=2	34	52307	0	9.6	9.64	-0.17791	0.298683
1036	NRAP_HUMAN	Nebulin-related-anchoring protein OS=Homo sapiens GN=NRAP PE=2 SV=2	63	196950	10	8.6	9.24	-0.366029	0.370092
1037	NRX1A_HUMAN	Neurexin-1-alpha OS=Homo sapiens GN=NRXN1 PE=1 SV=1	44	161780	7	7	5.61	0.0667133	0.122588
1038	NRX2A_HUMAN	Neurexin-2-alpha OS=Homo sapiens GN=NRXN2 PE=1 SV=1	36	184865	5	5.6	5.61	-0.0588727	0.115849
1039	NRX2B_HUMAN	Neurexin-2-beta OS=Homo sapiens GN=NRXN2 PE=1 SV=1	38	70883	3	8.9	5.96	-0.117331	0.194697
1040	NSD1_HUMAN	Histone-lysine N-methyltransferase, H3 lysine-36 and H4 lysine-20 specific OS=Homo sapiens GN=NSD1 PE=1 SV=1	62	296464	12	7.3	8.4	-0.143594	0.292896
1041	NSD2_HUMAN	Probable histone-lysine N-methyltransferase NSD2 OS=Homo sapiens GN=WHSC1 PE=1 SV=1	53	152160	5	5.6	9	-0.0958801	0.501945
1042	NT5C_HUMAN	5~(3~)-deoxyribonucleotidase, cytosolic type OS=Homo sapiens GN=NT5C PE=1 SV=2	41	23368	3	20.4	6.18	0.144622	0.158067
1043	NU205_HUMAN	Nuclear pore complex protein Nup205 OS=Homo sapiens GN=NUP205 PE=1 SV=2	38	227775	6	4.6	5.83	0.0506025	0.0546198
1044	NUCL_HUMAN	Nucleolin OS=Homo sapiens GN=NCL PE=1 SV=3	98	76568	3	7.3	4.6	-0.561685	0.41578
1045	NUMA1_HUMAN	Nuclear mitotic apparatus protein 1 OS=Homo sapiens GN=NUMA1 PE=1 SV=2	60	238115	9	7.1	5.63	-0.100014	0.134658
1046	NVL_HUMAN	Nuclear valosin-containing protein-like OS=Homo sapiens GN=NVL PE=1 SV=1	32	94991	0	7.1	6.11	-0.0877448	0.13869
1047	OBSCN_HUMAN	Obscurin OS=Homo sapiens GN=OBSCN PE=1 SV=3	78	867940	18	3.6	5.69	0.0526527	0.0558904
1048	OLIG3_HUMAN	Oligodendrocyte transcription factor 3 OS=Homo sapiens GN=OLIG3 PE=2 SV=2	40	29339	6	23.2	9.54	-0.141861	0.383795
1049	OPA1_HUMAN	Dynamin-like 120 kDa protein, mitochondrial OS=Homo sapiens GN=OPA1 PE=1 SV=3	33	111561	4	6.3	7.88	0.0878764	0.102957
1050	ORC1_HUMAN	Origin recognition complex subunit 1 OS=Homo sapiens GN=ORC1L PE=1 SV=2	40	97289	5	8.4	9.33	0.000433048	0.000691032
1051	OTOGL_HUMAN	Otogelin OS=Homo sapiens GN=OTOG PE=2 SV=3	46	314587	7	5.3	5.57	0.367062	0.563361
1052	P3C2A_HUMAN	Phosphatidylinositol-4-phosphate 3-kinase C2 domain-containing subunit alpha OS=Homo sapiens GN=PIK3C2A PE=1 SV=2	42	190559	6	6.4	8.25	0.0535525	0.12605
1053	P3C2B_HUMAN	Phosphatidylinositol-4-phosphate 3-kinase C2 domain-containing subunit beta OS=Homo sapiens GN=PIK3C2B PE=1 SV=2	38	184651	5	4.5	6.95	-0.172906	0.28976
1054	P66A_HUMAN	Transcriptional repressor p66-alpha OS=Homo sapiens GN=GATAD2A PE=1 SV=1	36	68021	2	3.5	9.95	-0.283958	0.394969
1055	PA24F_HUMAN	Cytosolic phospholipase A2 zeta OS=Homo sapiens GN=PLA2G4F PE=2 SV=2	43	94990	5	9.3	5.29	0.077009	0.0790821
1056	PA2G6_HUMAN	85 kDa calcium-independent phospholipase A2 OS=Homo sapiens GN=PLA2G6 PE=1 SV=2	39	89845	3	7.4	6.86	0.0852154	0.0870699
1057	PABP1_HUMAN	Polyadenylate-binding protein 1 OS=Homo sapiens GN=PABPC1 PE=1 SV=2	33	70626	4	11.3	9.52	-3.24335	4.48647
1058	PADI6_HUMAN	Protein-arginine deiminase type-6 OS=Homo sapiens GN=PADI6 PE=2 SV=2	38	76848	3	7	5.13	0.239901	0.284852
1059	PAMR1_HUMAN	Inactive serine protease PAMR1 OS=Homo sapiens GN=PAMR1 PE=1 SV=1	37	80146	4	10.6	7.57	0.0436401	0.0843508
1060	PANK1_HUMAN	Pantothenate kinase 1 OS=Homo sapiens GN=PANK1 PE=1 SV=2	32	64298	4	10.9	7.51	-0.0624102	0.0532519
1061	PAP1L_HUMAN	Polyadenylate-binding protein 1-like OS=Homo sapiens GN=PABPC1L PE=2 SV=1	33	68348	2	3.9	9.06	-0.152128	0.209247
1062	PAPP1_HUMAN	Pappalysin-1 OS=Homo sapiens GN=PAPPA PE=1 SV=3	43	180856	7	6.7	5.76	0.227138	0.385244
1063	PAPP2_HUMAN	Pappalysin-2 OS=Homo sapiens GN=PAPPA2 PE=1 SV=4	48	198411	8	8.5	5.26	-0.417626	0.474461
1064	PAR14_HUMAN	Poly [ADP-ribose] polymerase 14 OS=Homo sapiens GN=PARP14 PE=1 SV=2	41	193631	7	6.2	8.21	0.265068	0.368691
1065	PARD3_HUMAN	Partitioning defective 3 homolog OS=Homo sapiens GN=PARD3 PE=1 SV=2	49	151330	6	5.8	7.41	-0.21542	0.546607
1066	PASK_HUMAN	PAS domain-containing serine/threonine-protein kinase OS=Homo sapiens GN=PASK PE=1 SV=3	51	142839	8	10.2	4.75	0.158646	0.270044
1067	PAX7_HUMAN	Paired box protein Pax-7 OS=Homo sapiens GN=PAX7 PE=1 SV=3	40	56860	0	9	8.94	-0.103812	0.217898
1068	PCBP1_HUMAN	Poly(rC)-binding protein 1 OS=Homo sapiens GN=PCBP1 PE=1 SV=2	230	37474	11	44.9	6.66	-2.90671	2.70758
1069	PCBP2_HUMAN	Poly(rC)-binding protein 2 OS=Homo sapiens GN=PCBP2 PE=1 SV=1	174	38556	6	22.7	6.33	-2.1256	1.24107
1070	PCD16_HUMAN	Protocadherin-16 OS=Homo sapiens GN=DCHS1 PE=2 SV=1	43	345971	7	3.3	4.79	-0.193268	0.254228
1071	PCD17_HUMAN	Protocadherin-17 OS=Homo sapiens GN=PCDH17 PE=2 SV=2	52	126151	5	6.4	5.03	-0.240388	1.37152
1072	PCDG6_HUMAN	Protocadherin gamma-A6 OS=Homo sapiens GN=PCDHGA6 PE=2 SV=1	46	100809	0	6.9	4.75	-0.103755	0.130715
1073	PCLI1_HUMAN	PTB-containing, cubilin and LRP1-interacting protein OS=Homo sapiens GN=PID1 PE=1 SV=1	32	28253	3	14	6.53	-0.265456	0.282511
1074	PCLO_HUMAN	Protein piccolo OS=Homo sapiens GN=PCLO PE=1 SV=3	87	566309	17	4.8	6.12	-0.0967952	0.103459
1075	PCM1_HUMAN	Pericentriolar material 1 protein OS=Homo sapiens GN=PCM1 PE=1 SV=3	35	228344	0	3.3	4.95	-0.0455197	0.117718
1076	PCNA_HUMAN	Proliferating cell nuclear antigen OS=Homo sapiens GN=PCNA PE=1 SV=1	58	28750	4	20.7	4.57	-0.542516	0.374653
1077	PCNT_HUMAN	Pericentrin OS=Homo sapiens GN=PCNT PE=1 SV=3	40	377849	9	3.9	5.39	-0.0569185	0.160707
1078	PCSK5_HUMAN	Proprotein convertase subtilisin/kexin type 5 OS=Homo sapiens GN=PCSK5 PE=2 SV=3	34	101582	5	11.5	7.22	-0.280867	0.377917
1079	PCY1B_HUMAN	Choline-phosphate cytidylyltransferase B OS=Homo sapiens GN=PCYT1B PE=1 SV=1	35	41914	2	7	5.99	-0.17023	0.15614
1080	PDE1C_HUMAN	Calcium/calmodulin-dependent 3~,5~-cyclic nucleotide phosphodiesterase 1C OS=Homo sapiens GN=PDE1C PE=1 SV=1	36	80710	5	10	8.87	-0.0951337	0.296183
1081	PDE3A_HUMAN	cGMP-inhibited 3~,5~-cyclic phosphodiesterase A OS=Homo sapiens GN=PDE3A PE=1 SV=3	41	124901	5	7.4	5.66	-0.259762	0.587283
1082	PDE4B_HUMAN	cAMP-specific 3~,5~-cyclic phosphodiesterase 4B OS=Homo sapiens GN=PDE4B PE=1 SV=1	32	83291	0	4.1	5.09	-0.354354	1.10136
1083	PDE4D_HUMAN	cAMP-specific 3~,5~-cyclic phosphodiesterase 4D OS=Homo sapiens GN=PDE4D PE=1 SV=2	50	91058	5	9.1	5.31	0.142482	0.266443
1084	PDE6B_HUMAN	Rod cGMP-specific 3~,5~-cyclic phosphodiesterase subunit beta OS=Homo sapiens GN=PDE6B PE=1 SV=2	47	98272	5	9.6	5.11	-0.0280554	0.032824
1085	PDIA1_HUMAN	Protein disulfide-isomerase OS=Homo sapiens GN=P4HB PE=1 SV=3	41	57081	3	11.6	4.76	-0.412422	0.373942
1086	PDIA3_HUMAN	Protein disulfide-isomerase A3 OS=Homo sapiens GN=PDIA3 PE=1 SV=4	334	56747	10	25.3	5.98	0.258975	0.16145
1087	PDIA4_HUMAN	Protein disulfide-isomerase A4 OS=Homo sapiens GN=PDIA4 PE=1 SV=2	77	72887	6	13.3	4.96	-2.84311	2.42834
1088	PDIA6_HUMAN	Protein disulfide-isomerase A6 OS=Homo sapiens GN=PDIA6 PE=1 SV=1	177	48091	4	12.7	4.95	-0.23101	0.0874863
1089	PDS5B_HUMAN	Sister chromatid cohesion protein PDS5 homolog B OS=Homo sapiens GN=PDS5B PE=1 SV=1	32	164563	5	5.9	8.67	-0.242324	0.496633
1090	PEAR1_HUMAN	Platelet endothelial aggregation receptor 1 OS=Homo sapiens GN=PEAR1 PE=1 SV=1	32	110591	4	5.2	6.4	-0.408752	0.57279
1091	PERI_HUMAN	Peripherin OS=Homo sapiens GN=PRPH PE=1 SV=2	49	53618	3	7.9	5.37	0.274661	0.214348
1092	PERT_HUMAN	Thyroid peroxidase OS=Homo sapiens GN=TPO PE=1 SV=4	38	102897	6	11.9	6.32	0.0698919	0.0485077
1093	PEX1_HUMAN	Peroxisome biogenesis factor 1 OS=Homo sapiens GN=PEX1 PE=1 SV=1	58	142778	3	3.2	5.91	-0.525614	0.96674
1094	PGAM1_HUMAN	Phosphoglycerate mutase 1 OS=Homo sapiens GN=PGAM1 PE=1 SV=2	124	28786	4	26.4	6.67	-1.72756	2.07272
1095	PGAM2_HUMAN	Phosphoglycerate mutase 2 OS=Homo sapiens GN=PGAM2 PE=1 SV=3	85	28748	4	20.2	8.99	-2.91315	2.18718
1096	PGAM4_HUMAN	Probable phosphoglycerate mutase 4 OS=Homo sapiens GN=PGAM4 PE=1 SV=1	73	28759	3	20.1	6.19	-0.343693	0.188882
1097	PGBD4_HUMAN	PiggyBac transposable element-derived protein 4 OS=Homo sapiens GN=PGBD4 PE=2 SV=3	32	66961	4	11.8	9.29	0.169589	0.121682
1098	PGK1_HUMAN	Phosphoglycerate kinase 1 OS=Homo sapiens GN=PGK1 PE=1 SV=3	167	44586	6	19.4	8.3	-0.341706	0.116376
1099	PGK2_HUMAN	Phosphoglycerate kinase 2 OS=Homo sapiens GN=PGK2 PE=1 SV=3	60	44767	2	9.1	8.74	-0.323352	0.253012
1100	PHB_HUMAN	Prohibitin OS=Homo sapiens GN=PHB PE=1 SV=1	48	29786	2	8.8	5.57	-0.450704	0.272264
1101	PHB2_HUMAN	Prohibitin-2 OS=Homo sapiens GN=PHB2 PE=1 SV=2	129	33276	6	26.1	9.83	-3.30653	2.64593
1102	PHF2_HUMAN	PHD finger protein 2 OS=Homo sapiens GN=PHF2 PE=1 SV=4	41	120700	3	3.3	9.25	-0.261241	0.558812
1103	PHIP_HUMAN	PH-interacting protein OS=Homo sapiens GN=PHIP PE=1 SV=1	42	206518	12	8.5	9.02	0.14233	0.482941
1104	PHLB2_HUMAN	Pleckstrin homology-like domain family B member 2 OS=Homo sapiens GN=PHLDB2 PE=1 SV=2	35	142070	4	5.2	7.06	0.122064	0.16945
1105	PHLP1_HUMAN	PH domain leucine-rich repeat-containing protein phosphatase 1 OS=Homo sapiens GN=PHLPP1 PE=1 SV=3	47	184556	6	6.3	5.88	-0.314531	0.818255
1106	PHTF1_HUMAN	Putative homeodomain transcription factor 1 OS=Homo sapiens GN=PHTF1 PE=2 SV=2	47	87197	6	9.2	9.64	-0.219742	0.453524
1107	PI4KA_HUMAN	Phosphatidylinositol 4-kinase alpha OS=Homo sapiens GN=PI4KA PE=1 SV=3	64	231170	12	10.2	6.43	-0.0909082	0.211126
1108	PIAS1_HUMAN	E3 SUMO-protein ligase PIAS1 OS=Homo sapiens GN=PIAS1 PE=1 SV=2	32	71790	0	6.5	6.9	0.0324421	0.0869186
1109	PIGW_HUMAN	Phosphatidylinositol-glycan biosynthesis class W protein OS=Homo sapiens GN=PIGW PE=1 SV=1	36	56845	4	12.3	9.31	-0.0552224	0.118801
1110	PININ_HUMAN	Pinin OS=Homo sapiens GN=PNN PE=1 SV=4	33	81565	4	7.8	6.71	-0.00326232	0.00227543
1111	PIWL1_HUMAN	Piwi-like protein 1 OS=Homo sapiens GN=PIWIL1 PE=1 SV=1	32	98541	5	10.7	9.5	-0.226456	0.280499
1112	PIWL2_HUMAN	Piwi-like protein 2 OS=Homo sapiens GN=PIWIL2 PE=2 SV=1	59	109778	8	13.2	9.16	0.208386	0.326037
1113	PK1L1_HUMAN	Polycystic kidney disease protein 1-like 1 OS=Homo sapiens GN=PKD1L1 PE=2 SV=1	57	315233	8	5.7	6.64	0.306837	0.627276
1114	PK1L2_HUMAN	Polycystic kidney disease protein 1-like 2 OS=Homo sapiens GN=PKD1L2 PE=1 SV=3	34	272371	4	2.3	5.52	0.100979	0.103693
1115	PK3C3_HUMAN	Phosphatidylinositol 3-kinase catalytic subunit type 3 OS=Homo sapiens GN=PIK3C3 PE=1 SV=1	36	101485	5	7.6	6.37	0.047669	0.171114
1116	PK3CA_HUMAN	Phosphatidylinositol-4,5-bisphosphate 3-kinase catalytic subunit alpha isoform OS=Homo sapiens GN=PIK3CA PE=1 SV=2	33	124203	4	8.3	6.88	-0.424848	1.30412
1117	PKD1_HUMAN	Polycystin-1 OS=Homo sapiens GN=PKD1 PE=1 SV=2	37	462278	8	2.9	6.27	0.327788	0.461655
1118	PKDRE_HUMAN	Polycystic kidney disease and receptor for egg jelly-related protein OS=Homo sapiens GN=PKDREJ PE=2 SV=2	40	255285	9	5.4	9.26	-0.0165073	0.02718
1119	PKHD1_HUMAN	Fibrocystin OS=Homo sapiens GN=PKHD1 PE=1 SV=1	51	446418	13	5.7	6.12	-0.0979048	0.145499
1120	PKHG5_HUMAN	Pleckstrin homology domain-containing family G member 5 OS=Homo sapiens GN=PLEKHG5 PE=2 SV=3	49	117377	4	4.7	5.93	-0.44881	0.671175
1121	PKHG6_HUMAN	Pleckstrin homology domain-containing family G member 6 OS=Homo sapiens GN=PLEKHG6 PE=1 SV=2	34	88906	0	7.1	6.54	0.150083	0.318795
1122	PKHH1_HUMAN	Pleckstrin homology domain-containing family H member 1 OS=Homo sapiens GN=PLEKHH1 PE=2 SV=2	43	151137	5	5.8	8.17	-0.573391	1.19078
1123	PKHL1_HUMAN	Fibrocystin-L OS=Homo sapiens GN=PKHD1L1 PE=2 SV=2	53	465439	11	4.8	5.71	0.00982467	0.0119741
1124	PKN2_HUMAN	Serine/threonine-protein kinase N2 OS=Homo sapiens GN=PKN2 PE=1 SV=1	36	111964	5	7.4	5.95	-0.0701127	0.0681223
1125	PKP1_HUMAN	Plakophilin-1 OS=Homo sapiens GN=PKP1 PE=1 SV=2	48	82808	5	10	9.29	0.200919	0.228835
1126	PLA2R_HUMAN	Secretory phospholipase A2 receptor OS=Homo sapiens GN=PLA2R1 PE=1 SV=2	39	168491	8	7.5	5.73	-0.173686	0.21487
1127	PLB1_HUMAN	Phospholipase B1, membrane-associated OS=Homo sapiens GN=PLB1 PE=1 SV=2	35	162955	4	4.8	5.52	0.189082	1.50819
1128	PLCB1_HUMAN	1-phosphatidylinositol-4,5-bisphosphate phosphodiesterase beta-1 OS=Homo sapiens GN=PLCB1 PE=1 SV=1	31	138480	0	4	5.9	-0.207273	0.423391
1129	PLCB2_HUMAN	1-phosphatidylinositol-4,5-bisphosphate phosphodiesterase beta-2 OS=Homo sapiens GN=PLCB2 PE=1 SV=2	39	133939	6	6.2	5.96	0.411492	0.794029
1130	PLCB4_HUMAN	1-phosphatidylinositol-4,5-bisphosphate phosphodiesterase beta-4 OS=Homo sapiens GN=PLCB4 PE=1 SV=3	31	134378	3	4.9	6.47	0.343369	0.447295
1131	PLCE_HUMAN	1-acyl-sn-glycerol-3-phosphate acyltransferase epsilon OS=Homo sapiens GN=AGPAT5 PE=1 SV=3	47	42045	4	12.6	9.18	0.229738	0.262017
1132	PLCE1_HUMAN	1-phosphatidylinositol-4,5-bisphosphate phosphodiesterase epsilon-1 OS=Homo sapiens GN=PLCE1 PE=1 SV=3	60	258551	8	6.1	6.07	0.0464268	0.0759002
1133	PLCH2_HUMAN	1-phosphatidylinositol-4,5-bisphosphate phosphodiesterase eta-2 OS=Homo sapiens GN=PLCH2 PE=2 SV=3	44	154572	5	5.5	8.04	-0.169459	0.505919
1134	PLCL2_HUMAN	Inactive phospholipase C-like protein 2 OS=Homo sapiens GN=PLCL2 PE=1 SV=2	35	125785	3	4.7	6.47	0.250284	0.53748
1135	PLEC1_HUMAN	Plectin-1 OS=Homo sapiens GN=PLEC1 PE=1 SV=3	119	531466	31	9	5.74	-0.144261	0.283663
1136	PLIN4_HUMAN	Perilipin-4 OS=Homo sapiens GN=PLIN4 PE=2 SV=2	57	134349	9	11.8	8.92	-0.119274	0.29896
1137	PLPL8_HUMAN	Calcium-independent phospholipase A2-gamma OS=Homo sapiens GN=PNPLA8 PE=1 SV=1	36	88421	5	9.3	9.31	-0.0987253	0.155734
1138	PLVAP_HUMAN	Plasmalemma vesicle-associated protein OS=Homo sapiens GN=PLVAP PE=2 SV=1	53	50562	8	21	9.01	-0.325416	0.73597
1139	PLXA2_HUMAN	Plexin-A2 OS=Homo sapiens GN=PLXNA2 PE=1 SV=4	58	210969	9	7.2	6.05	0.148497	0.269016
1140	PLXA3_HUMAN	Plexin-A3 OS=Homo sapiens GN=PLXNA3 PE=1 SV=2	51	207570	11	9.3	7.05	0.0783546	0.0978277
1141	PLXC1_HUMAN	Plexin-C1 OS=Homo sapiens GN=PLXNC1 PE=1 SV=1	46	175630	8	7.4	7.78	-0.398787	1.37918
1142	PLXD1_HUMAN	Plexin-D1 OS=Homo sapiens GN=PLXND1 PE=1 SV=2	48	211959	7	6.3	6.86	0.110469	0.229693
1143	PMFBP_HUMAN	Polyamine-modulated factor 1-binding protein 1 OS=Homo sapiens GN=PMFBP1 PE=2 SV=1	61	118958	9	11.7	5.94	0.315121	0.689292
1144	PNMA5_HUMAN	Paraneoplastic antigen-like protein 5 OS=Homo sapiens GN=PNMA5 PE=2 SV=2	47	49902	3	9.6	6.33	-0.536366	0.898735
1145	PNML2_HUMAN	PNMA-like protein 2 OS=Homo sapiens GN=PNMAL2 PE=2 SV=2	67	68803	4	4.2	5.4	0.0334115	0.0199206
1146	POGZ_HUMAN	Pogo transposable element with ZNF domain OS=Homo sapiens GN=POGZ PE=1 SV=2	47	155245	8	6.2	7.14	-0.0877209	0.12982
1147	POK10_HUMAN	HERV-K_5q33.3 provirus ancestral Pol protein OS=Homo sapiens PE=3 SV=2	31	114754	2	2.4	9.11	0.294514	0.732526
1148	POP1_HUMAN	Ribonucleases P/MRP protein subunit POP1 OS=Homo sapiens GN=POP1 PE=1 SV=2	59	114636	4	3.1	9.36	0.351396	1.27143
1149	POTEE_HUMAN	POTE ankyrin domain family member E OS=Homo sapiens GN=POTEE PE=1 SV=3	394	121286	15	17.4	5.83	-2.41718	1.49314
1150	POTEF_HUMAN	POTE ankyrin domain family member F OS=Homo sapiens GN=POTEF PE=1 SV=2	326	121367	15	16.2	5.83	2.09653	1.77162
1151	PP4R1_HUMAN	Serine/threonine-protein phosphatase 4 regulatory subunit 1 OS=Homo sapiens GN=PPP4R1 PE=1 SV=1	36	106936	7	11.6	4.64	-0.0533975	0.141632
1152	PPARG_HUMAN	Peroxisome proliferator-activated receptor gamma OS=Homo sapiens GN=PPARG PE=1 SV=3	39	57583	2	4.2	5.61	-0.301866	1.57568
1153	PPCEL_HUMAN	Prolyl endopeptidase-like OS=Homo sapiens GN=PREPL PE=1 SV=1	32	83873	7	14	5.96	-0.155308	0.2581
1154	PPE2_HUMAN	Serine/threonine-protein phosphatase with EF-hands 2 OS=Homo sapiens GN=PPEF2 PE=2 SV=2	39	86463	6	13.5	6.7	-0.358991	0.471461
1155	PPIA_HUMAN	Peptidyl-prolyl cis-trans isomerase A OS=Homo sapiens GN=PPIA PE=1 SV=2	219	18001	6	50.3	7.68	0.0357693	0.0177079
1156	PPM1E_HUMAN	Protein phosphatase 1E OS=Homo sapiens GN=PPM1E PE=1 SV=1	36	85189	3	5	4.94	-0.101934	0.148683
1157	PPN_HUMAN	Papilin OS=Homo sapiens GN=PAPLN PE=2 SV=4	41	137612	9	10.4	6.45	0.119108	0.366729
1158	PPRC1_HUMAN	Peroxisome proliferator-activated receptor gamma coactivator-related protein 1 OS=Homo sapiens GN=PPRC1 PE=1 SV=1	33	177434	0	1.7	6.11	0.0645322	0.0918727
1159	PRA13_HUMAN	PRAME family member 13 OS=Homo sapiens GN=PRAMEF13 PE=3 SV=1	41	55098	4	14.8	8.83	-0.159479	0.143006
1160	PRA20_HUMAN	PRAME family member 20/21 OS=Homo sapiens GN=PRAMEF20 PE=2 SV=1	59	54733	5	11.8	8.45	-0.0052999	0.0030429
1161	PRAM5_HUMAN	PRAME family member 5 OS=Homo sapiens GN=PRAMEF5 PE=2 SV=1	31	54823	2	4.8	8.53	0.124221	0.158631
1162	PRD16_HUMAN	PR domain zinc finger protein 16 OS=Homo sapiens GN=PRDM16 PE=1 SV=3	39	140162	5	6.3	5.81	0.151066	0.450783
1163	PRDM5_HUMAN	PR domain zinc finger protein 5 OS=Homo sapiens GN=PRDM5 PE=1 SV=2	35	73043	1	2.7	9.08	-0.212385	0.209134
1164	PRDX1_HUMAN	Peroxiredoxin-1 OS=Homo sapiens GN=PRDX1 PE=1 SV=1	162	22096	5	36.7	8.27	-0.465528	0.183773
1165	PRDX4_HUMAN	Peroxiredoxin-4 OS=Homo sapiens GN=PRDX4 PE=1 SV=1	85	30521	3	17	5.86	0.332352	0.123133
1166	PRDX6_HUMAN	Peroxiredoxin-6 OS=Homo sapiens GN=PRDX6 PE=1 SV=3	100	25019	3	19.2	6	-2.64199	1.81037
1167	PREX1_HUMAN	Phosphatidylinositol 3,4,5-trisphosphate-dependent Rac exchanger 1 protein OS=Homo sapiens GN=PREX1 PE=1 SV=3	38	186085	10	9.2	6.03	-0.044986	0.105924
1168	PREX2_HUMAN	Phosphatidylinositol 3,4,5-trisphosphate-dependent Rac exchanger 2 protein OS=Homo sapiens GN=PREX2 PE=1 SV=1	42	182505	8	6.3	7.26	-0.443467	0.625771
1169	PRI1_HUMAN	DNA primase small subunit OS=Homo sapiens GN=PRIM1 PE=1 SV=1	34	49870	4	14.3	8.39	0.275132	0.283672
1170	PRKDC_HUMAN	DNA-dependent protein kinase catalytic subunit OS=Homo sapiens GN=PRKDC PE=1 SV=3	96	468788	16	5.4	6.75	0.137154	0.357794
1171	PROF1_HUMAN	Profilin-1 OS=Homo sapiens GN=PFN1 PE=1 SV=2	198	15045	5	46.4	8.44	0.638621	0.274004
1172	PRP16_HUMAN	Pre-mRNA-splicing factor ATP-dependent RNA helicase PRP16 OS=Homo sapiens GN=DHX38 PE=1 SV=2	33	140415	5	4.2	6.11	0.0874085	0.0769191
1173	PRP6_HUMAN	Pre-mRNA-processing factor 6 OS=Homo sapiens GN=PRPF6 PE=1 SV=1	41	106858	8	12.2	8.49	-0.0636826	0.0850621
1174	PRP8_HUMAN	Pre-mRNA-processing-splicing factor 8 OS=Homo sapiens GN=PRPF8 PE=1 SV=2	61	273427	12	6.7	8.95	-0.507026	0.694835
1175	PRR18_HUMAN	Proline-rich protein 18 OS=Homo sapiens GN=PRR18 PE=2 SV=1	43	30891	3	23.4	11.19	-3.16721	2.06382
1176	PSMD1_HUMAN	26S proteasome non-ATPase regulatory subunit 1 OS=Homo sapiens GN=PSMD1 PE=1 SV=2	37	105769	6	10.5	5.25	0.150308	0.268087
1177	PSME4_HUMAN	Proteasome activator complex subunit 4 OS=Homo sapiens GN=PSME4 PE=1 SV=2	32	211199	0	3.7	6.45	0.0900129	0.411775
1178	PTC1_HUMAN	Protein patched homolog 1 OS=Homo sapiens GN=PTCH1 PE=1 SV=2	40	160442	7	8.5	6.42	-0.328525	0.455849
1179	PTHD1_HUMAN	Patched domain-containing protein 1 OS=Homo sapiens GN=PTCHD1 PE=2 SV=2	56	101276	8	13.2	8.57	-0.505237	0.543074
1180	PTN13_HUMAN	Tyrosine-protein phosphatase non-receptor type 13 OS=Homo sapiens GN=PTPN13 PE=1 SV=2	66	276733	8	6.1	5.99	-0.284836	0.659212
1181	PTN14_HUMAN	Tyrosine-protein phosphatase non-receptor type 14 OS=Homo sapiens GN=PTPN14 PE=1 SV=2	38	135175	10	13.2	8.53	-0.101851	0.198695
1182	PTPRA_HUMAN	Receptor-type tyrosine-protein phosphatase alpha OS=Homo sapiens GN=PTPRA PE=1 SV=2	38	90542	3	6.2	6.26	0.126052	0.177087
1183	PTPRB_HUMAN	Receptor-type tyrosine-protein phosphatase beta OS=Homo sapiens GN=PTPRB PE=1 SV=2	53	224188	9	7.7	7.44	0.219137	1.22245
1184	PTPRC_HUMAN	Receptor-type tyrosine-protein phosphatase C OS=Homo sapiens GN=PTPRC PE=1 SV=2	39	147162	5	5.2	5.77	0.0697304	0.10588
1185	PTPRG_HUMAN	Receptor-type tyrosine-protein phosphatase gamma OS=Homo sapiens GN=PTPRG PE=1 SV=4	44	161901	6	7.3	5.99	-0.137331	0.163989
1186	PTPRM_HUMAN	Receptor-type tyrosine-protein phosphatase mu OS=Homo sapiens GN=PTPRM PE=1 SV=2	37	163578	10	12.1	6.21	-0.0129266	0.0223752
1187	PTPRS_HUMAN	Receptor-type tyrosine-protein phosphatase S OS=Homo sapiens GN=PTPRS PE=1 SV=2	73	216958	9	7.1	6.09	-0.474648	0.630924
1188	PUR2_HUMAN	Trifunctional purine biosynthetic protein adenosine-3 OS=Homo sapiens GN=GART PE=1 SV=1	37	107699	2	1.8	6.26	-0.271672	0.49543
1189	PUR8_HUMAN	Adenylosuccinate lyase OS=Homo sapiens GN=ADSL PE=1 SV=2	37	54854	3	9.3	6.69	0.395107	0.688899
1190	PUR9_HUMAN	Bifunctional purine biosynthesis protein PURH OS=Homo sapiens GN=ATIC PE=1 SV=3	86	64575	4	14	6.27	-0.420741	0.232183
1191	PXDNL_HUMAN	Peroxidasin-like protein OS=Homo sapiens GN=PXDNL PE=2 SV=2	40	163550	5	7	7.25	0.318788	0.557976
1192	PZRN4_HUMAN	PDZ domain-containing RING finger protein 4 OS=Homo sapiens GN=PDZRN4 PE=1 SV=3	39	117030	5	7.7	5.61	0.0511544	0.0729547
1193	QKI_HUMAN	Protein quaking OS=Homo sapiens GN=QKI PE=1 SV=1	32	37647	3	13.8	8.63	0.117049	0.138842
1194	QN1_HUMAN	Protein QN1 homolog OS=Homo sapiens GN=KIAA1009 PE=1 SV=2	41	161843	5	7	5.36	0.131542	0.215571
1195	QRIC2_HUMAN	Glutamine-rich protein 2 OS=Homo sapiens GN=QRICH2 PE=1 SV=1	63	180715	7	7.5	6.25	-0.529677	1.01283
1196	RA1L2_HUMAN	Heterogeneous nuclear ribonucleoprotein A1-like 2 OS=Homo sapiens GN=HNRNPA1L2 PE=2 SV=2	110	34204	4	22.5	9.08	-0.257601	0.140888
1197	RAB28_HUMAN	Ras-related protein Rab-28 OS=Homo sapiens GN=RAB28 PE=1 SV=2	34	24826	1	5	5.7	-0.371315	0.230552
1198	RAB6B_HUMAN	Ras-related protein Rab-6B OS=Homo sapiens GN=RAB6B PE=1 SV=1	49	23447	4	17.3	5.41	-0.326676	0.534151
1199	RAD21_HUMAN	Double-strand-break repair protein rad21 homolog OS=Homo sapiens GN=RAD21 PE=1 SV=2	38	71645	4	9.7	4.55	0.0686064	0.140675
1200	RAD50_HUMAN	DNA repair protein RAD50 OS=Homo sapiens GN=RAD50 PE=1 SV=1	50	153797	6	5.6	6.48	-0.101673	0.0991428
1201	RAG1_HUMAN	V(D)J recombination-activating protein 1 OS=Homo sapiens GN=RAG1 PE=1 SV=1	45	119039	9	12	8.96	-0.444751	0.473503
1202	RAI1_HUMAN	Retinoic acid-induced protein 1 OS=Homo sapiens GN=RAI1 PE=1 SV=2	51	203225	5	3.5	9.03	0.0179199	0.0124091
1203	RAN_HUMAN	GTP-binding nuclear protein Ran OS=Homo sapiens GN=RAN PE=1 SV=3	87	24408	2	11.6	7.01	-3.40564	2.5211
1204	RASA2_HUMAN	Ras GTPase-activating protein 2 OS=Homo sapiens GN=RASA2 PE=1 SV=2	32	96466	4	6.8	6.84	-0.00438611	0.00538851
1205	RBGP1_HUMAN	Rab GTPase-activating protein 1 OS=Homo sapiens GN=RABGAP1 PE=1 SV=3	33	121660	3	3.5	5.15	0.44508	1.12933
1206	RBL2_HUMAN	Retinoblastoma-like protein 2 OS=Homo sapiens GN=RBL2 PE=1 SV=3	41	128286	7	8.7	7.27	0.0513229	0.0641197
1207	RBM20_HUMAN	Probable RNA-binding protein 20 OS=Homo sapiens GN=RBM20 PE=1 SV=2	34	122388	3	4.8	5.56	-0.0248664	0.0371544
1208	RBM27_HUMAN	RNA-binding protein 27 OS=Homo sapiens GN=RBM27 PE=1 SV=2	43	118645	4	4.2	9.24	-0.508702	0.981716
1209	RC3H2_HUMAN	RING finger and CCCH-type zinc finger domain-containing protein 2 OS=Homo sapiens GN=RC3H2 PE=1 SV=2	36	131586	4	6	6.43	-0.355654	1.7422
1210	RCBT1_HUMAN	RCC1 and BTB domain-containing protein 1 OS=Homo sapiens GN=RCBTB1 PE=2 SV=1	35	58215	3	8.7	6.02	0.0720319	0.141317
1211	RECK_HUMAN	Reversion-inducing cysteine-rich protein with Kazal motifs OS=Homo sapiens GN=RECK PE=1 SV=1	40	106386	7	12.6	6.35	0.183317	0.298075
1212	RECQ1_HUMAN	ATP-dependent DNA helicase Q1 OS=Homo sapiens GN=RECQL PE=1 SV=3	41	73410	4	7.7	8.12	-0.13623	0.207472
1213	RED1_HUMAN	Double-stranded RNA-specific editase 1 OS=Homo sapiens GN=ADARB1 PE=1 SV=1	42	80713	4	9.3	9.11	0.059107	0.0561611
1214	RELN_HUMAN	Reelin OS=Homo sapiens GN=RELN PE=1 SV=2	87	388166	12	5.1	5.55	-0.0809247	0.160658
1215	RENT1_HUMAN	Regulator of nonsense transcripts 1 OS=Homo sapiens GN=UPF1 PE=1 SV=2	55	124267	8	10.5	6.18	0.0466506	0.0546252
1216	RENT2_HUMAN	Regulator of nonsense transcripts 2 OS=Homo sapiens GN=UPF2 PE=1 SV=1	33	147717	0	8.3	5.5	-0.431143	0.566924
1217	RFFL_HUMAN	E3 ubiquitin-protein ligase rififylin OS=Homo sapiens GN=RFFL PE=1 SV=1	36	40487	6	16	5.33	0.0968652	0.186572
1218	RFX2_HUMAN	DNA-binding protein RFX2 OS=Homo sapiens GN=RFX2 PE=2 SV=2	35	79937	6	10	6.29	-0.0720255	0.119885
1219	RGF1C_HUMAN	Ras-GEF domain-containing family member 1C OS=Homo sapiens GN=RASGEF1C PE=2 SV=2	37	52836	0	7.3	7.57	0.319862	0.643676
1220	RGNEF_HUMAN	Rho-guanine nucleotide exchange factor OS=Homo sapiens GN=RGNEF PE=1 SV=2	38	191772	8	5.6	5.67	0.179504	0.331005
1221	RGPA2_HUMAN	Ral GTPase-activating protein subunit alpha-2 OS=Homo sapiens GN=RALGAPA2 PE=1 SV=2	46	210636	7	3.9	5.74	0.0145676	0.0258444
1222	RGPD5_HUMAN	RanBP2-like and GRIP domain-containing protein 5 OS=Homo sapiens GN=RGPD5 PE=1 SV=3	51	198800	8	6.7	6.03	-0.281947	0.498217
1223	RGS12_HUMAN	Regulator of G-protein signaling 12 OS=Homo sapiens GN=RGS12 PE=1 SV=1	38	156261	6	6.3	7.21	0.201072	0.51888
1224	RGS22_HUMAN	Regulator of G-protein signaling 22 OS=Homo sapiens GN=RGS22 PE=2 SV=3	63	147070	7	8	8.08	-0.139812	0.224301
1225	RH10L_HUMAN	Rho GTPase-activating protein 10-like OS=Homo sapiens PE=1 SV=2	37	88949	4	7.7	7.84	0.0775838	0.184977
1226	RHES_HUMAN	GTP-binding protein Rhes OS=Homo sapiens GN=RASD2 PE=2 SV=1	34	30346	4	21.8	9.08	0.20228	0.359072
1227	RHG05_HUMAN	Rho GTPase-activating protein 5 OS=Homo sapiens GN=ARHGAP5 PE=1 SV=2	43	172352	6	4.5	6.18	0.0564001	0.059682
1228	RHG17_HUMAN	Rho GTPase-activating protein 17 OS=Homo sapiens GN=ARHGAP17 PE=1 SV=1	40	95377	5	8.6	7.23	-0.189302	0.242026
1229	RHG19_HUMAN	Rho GTPase-activating protein 19 OS=Homo sapiens GN=ARHGAP19 PE=1 SV=1	51	55721	5	17.6	9.41	0.0283851	0.0357072
1230	RHG21_HUMAN	Rho GTPase-activating protein 21 OS=Homo sapiens GN=ARHGAP21 PE=1 SV=1	36	217198	4	2.3	7.85	-0.0940204	0.117831
1231	RHG23_HUMAN	Rho GTPase-activating protein 23 OS=Homo sapiens GN=ARHGAP23 PE=1 SV=2	39	162092	4	2.5	9.31	0.0327043	0.0236893
1232	RHG29_HUMAN	Rho GTPase-activating protein 29 OS=Homo sapiens GN=ARHGAP29 PE=1 SV=2	47	141974	0	3.8	6.32	-0.00816878	0.00802457
1233	RHOG_HUMAN	Rho-related GTP-binding protein RhoG OS=Homo sapiens GN=RHOG PE=1 SV=1	38	21295	3	22.5	8.41	0.440567	0.814949
1234	RICS_HUMAN	Rho/Cdc42/Rac GTPase-activating protein RICS OS=Homo sapiens GN=RICS PE=1 SV=1	47	230385	8	5.9	6.27	-0.119984	0.0990033
1235	RICTR_HUMAN	Rapamycin-insensitive companion of mTOR OS=Homo sapiens GN=RICTOR PE=1 SV=1	55	192097	8	7.7	7.23	0.466817	1.58987
1236	RIMKB_HUMAN	Ribosomal protein S6 modification-like protein B OS=Homo sapiens GN=RIMKLB PE=2 SV=2	34	42436	3	11.7	5.67	-0.311132	1.26583
1237	RIMS2_HUMAN	Regulating synaptic membrane exocytosis protein 2 OS=Homo sapiens GN=RIMS2 PE=1 SV=2	32	160303	0	4.3	9.17	-0.023315	0.0443573
1238	RL12_HUMAN	60S ribosomal protein L12 OS=Homo sapiens GN=RPL12 PE=1 SV=1	68	17808	2	14.5	9.48	-3.28655	2.41198
1239	RL23A_HUMAN	60S ribosomal protein L23a OS=Homo sapiens GN=RPL23A PE=1 SV=1	52	17684	2	13.5	10.44	-0.612539	0.386774
1240	RL24_HUMAN	60S ribosomal protein L24 OS=Homo sapiens GN=RPL24 PE=1 SV=1	32	17768	0	8.3	11.26	2.39306	2.7582
1241	RL8_HUMAN	60S ribosomal protein L8 OS=Homo sapiens GN=RPL8 PE=1 SV=2	68	28007	3	21.4	11.03	-2.98974	2.80989
1242	RLA0L_HUMAN	60S acidic ribosomal protein P0-like OS=Homo sapiens PE=1 SV=1	64	34343	3	12	5.41	-3.08621	2.65595
1243	RLA1_HUMAN	60S acidic ribosomal protein P1 OS=Homo sapiens GN=RPLP1 PE=1 SV=1	38	11507	1	14	4.26	-3.14215	2.592
1244	RLF_HUMAN	Zinc finger protein Rlf OS=Homo sapiens GN=RLF PE=1 SV=2	52	217813	8	5.9	6.32	-0.52961	1.01406
1245	RLGPB_HUMAN	Ral GTPase-activating protein subunit beta OS=Homo sapiens GN=RALGAPB PE=1 SV=1	31	166692	4	3.7	6.33	0.184819	0.572186
1246	RM12_HUMAN	39S ribosomal protein L12, mitochondrial OS=Homo sapiens GN=MRPL12 PE=1 SV=2	43	21335	4	22.2	9.04	-2.88505	2.51235
1247	RN135_HUMAN	RING finger protein 135 OS=Homo sapiens GN=RNF135 PE=1 SV=2	35	47858	4	10.2	6.37	0.0415076	0.0643384
1248	RN213_HUMAN	RING finger protein 213 OS=Homo sapiens GN=RNF213 PE=1 SV=2	57	373742	11	5.9	6.47	0.0437435	0.0565877
1249	RNF17_HUMAN	RING finger protein 17 OS=Homo sapiens GN=RNF17 PE=1 SV=3	73	184525	11	9.2	5.27	-0.00559306	0.00981297
1250	ROA1_HUMAN	Heterogeneous nuclear ribonucleoprotein A1 OS=Homo sapiens GN=HNRNPA1 PE=1 SV=5	178	38723	6	20.7	9.17	-0.0549151	0.0530343
1251	ROA2_HUMAN	Heterogeneous nuclear ribonucleoproteins A2/B1 OS=Homo sapiens GN=HNRNPA2B1 PE=1 SV=2	363	37407	10	38.5	8.97	-0.120647	0.0584085
1252	ROA3_HUMAN	Heterogeneous nuclear ribonucleoprotein A3 OS=Homo sapiens GN=HNRNPA3 PE=1 SV=2	134	39571	8	31.2	9.1	-0.0758243	0.0363468
1253	ROBO1_HUMAN	Roundabout homolog 1 OS=Homo sapiens GN=ROBO1 PE=1 SV=1	37	180818	5	3.9	5.7	-0.195785	0.283365
1254	ROBO2_HUMAN	Roundabout homolog 2 OS=Homo sapiens GN=ROBO2 PE=1 SV=2	34	151106	3	3.9	5.95	-0.0421639	0.07159
1255	ROCK1_HUMAN	Rho-associated protein kinase 1 OS=Homo sapiens GN=ROCK1 PE=1 SV=1	41	158076	7	6.2	5.66	-0.0971007	0.220013
1256	RP1L1_HUMAN	Retinitis pigmentosa 1-like 1 protein OS=Homo sapiens GN=RP1L1 PE=1 SV=3	49	260950	7	4.6	4.37	0.579183	1.70283
1257	RPA2_HUMAN	DNA-directed RNA polymerase I subunit RPA2 OS=Homo sapiens GN=POLR1B PE=1 SV=2	33	128146	5	7.1	8.07	0.248627	0.322807
1258	RPAP1_HUMAN	RNA polymerase II-associated protein 1 OS=Homo sapiens GN=RPAP1 PE=1 SV=2	44	152659	5	4.6	5.98	-0.350472	0.914378
1259	RPB1_HUMAN	DNA-directed RNA polymerase II subunit RPB1 OS=Homo sapiens GN=POLR2A PE=1 SV=2	42	217039	7	5.8	7.02	-0.0630642	0.0903102
1260	RPC1_HUMAN	DNA-directed RNA polymerase III subunit RPC1 OS=Homo sapiens GN=POLR3A PE=1 SV=2	41	155542	8	9.4	8.76	-0.140669	0.169983
1261	RPC2_HUMAN	DNA-directed RNA polymerase III subunit RPC2 OS=Homo sapiens GN=POLR3B PE=1 SV=2	41	127702	5	4.8	8.77	0.377124	0.798967
1262	RPGF6_HUMAN	Rap guanine nucleotide exchange factor 6 OS=Homo sapiens GN=RAPGEF6 PE=1 SV=1	60	179294	11	11.6	6	-0.279836	0.262009
1263	RPGR1_HUMAN	X-linked retinitis pigmentosa GTPase regulator-interacting protein 1 OS=Homo sapiens GN=RPGRIP1 PE=1 SV=1	44	146589	6	5.9	5.49	0.329526	1.70061
1264	RPKL1_HUMAN	Ribosomal protein S6 kinase-like 1 OS=Homo sapiens GN=RPS6KL1 PE=2 SV=1	34	59999	3	6	7.06	0.0779222	0.121283
1265	RPN2_HUMAN	Dolichyl-diphosphooligosaccharide--protein glycosyltransferase subunit 2 OS=Homo sapiens GN=RPN2 PE=1 SV=3	36	69241	3	9.8	5.44	-0.366185	0.758648
1266	RRFM_HUMAN	Ribosome-recycling factor, mitochondrial OS=Homo sapiens GN=MRRF PE=1 SV=1	32	29259	3	11.8	9.8	-0.421324	1.04632
1267	RRP5_HUMAN	Protein RRP5 homolog OS=Homo sapiens GN=PDCD11 PE=1 SV=3	63	208570	7	5	8.99	-0.121143	0.33145
1268	RS14_HUMAN	40S ribosomal protein S14 OS=Homo sapiens GN=RPS14 PE=1 SV=3	32	16263	1	10.6	10.07	3.45827	2.38762
1269	RS17_HUMAN	40S ribosomal protein S17 OS=Homo sapiens GN=RPS17 PE=1 SV=2	74	15540	3	35.6	9.85	-0.0317558	0.00894828
1270	RS2_HUMAN	40S ribosomal protein S2 OS=Homo sapiens GN=RPS2 PE=1 SV=2	95	31305	5	19.5	10.25	-2.78682	2.62804
1271	RS3_HUMAN	40S ribosomal protein S3 OS=Homo sapiens GN=RPS3 PE=1 SV=2	153	26671	5	26.7	9.68	-2.88365	2.67818
1272	RS3A_HUMAN	40S ribosomal protein S3a OS=Homo sapiens GN=RPS3A PE=1 SV=2	175	29926	8	30.7	9.75	-3.75352	3.03233
1273	RS7_HUMAN	40S ribosomal protein S7 OS=Homo sapiens GN=RPS7 PE=1 SV=1	55	22113	3	25.8	10.09	-0.565058	0.336523
1274	RSBNL_HUMAN	Round spermatid basic protein 1-like protein OS=Homo sapiens GN=RSBN1L PE=1 SV=1	36	94309	4	8	8.92	-0.378856	0.478149
1275	RSSA_HUMAN	40S ribosomal protein SA OS=Homo sapiens GN=RPSA PE=1 SV=4	269	32833	6	31.9	4.79	-1.24391	0.933694
1276	RTN4_HUMAN	Reticulon-4 OS=Homo sapiens GN=RTN4 PE=1 SV=2	34	129851	4	4.2	4.43	-0.15392	0.348722
1277	RUFY1_HUMAN	RUN and FYVE domain-containing protein 1 OS=Homo sapiens GN=RUFY1 PE=1 SV=2	59	79767	12	23	5.54	0.158638	0.127733
1278	RUSD1_HUMAN	RNA pseudouridylate synthase domain-containing protein 1 OS=Homo sapiens GN=RPUSD1 PE=2 SV=1	39	34733	3	17	6.6	-0.103654	0.117374
1279	RUVB2_HUMAN	RuvB-like 2 OS=Homo sapiens GN=RUVBL2 PE=1 SV=3	45	51125	3	14	5.49	0.107923	0.0614941
1280	RYR1_HUMAN	Ryanodine receptor 1 OS=Homo sapiens GN=RYR1 PE=1 SV=3	58	564815	17	5.7	5.18	0.0203476	0.0364469
1281	RYR2_HUMAN	Ryanodine receptor 2 OS=Homo sapiens GN=RYR2 PE=1 SV=2	79	564380	20	7.2	5.87	-0.242258	0.32679
1282	RYR3_HUMAN	Ryanodine receptor 3 OS=Homo sapiens GN=RYR3 PE=1 SV=2	72	551578	16	5.4	5.45	0.0697054	0.0884559
1283	S11IP_HUMAN	Serine/threonine-protein kinase 11-interacting protein OS=Homo sapiens GN=STK11IP PE=1 SV=2	36	121385	8	14.6	5.26	-0.223132	0.370722
1284	S12A6_HUMAN	Solute carrier family 12 member 6 OS=Homo sapiens GN=SLC12A6 PE=1 SV=2	32	127534	0	7.5	6.64	0.178059	0.274438
1285	S27A2_HUMAN	Very long-chain acyl-CoA synthetase OS=Homo sapiens GN=SLC27A2 PE=1 SV=1	31	70267	6	12.1	8.69	-0.236104	0.515055
1286	S35F5_HUMAN	Solute carrier family 35 member F5 OS=Homo sapiens GN=SLC35F5 PE=2 SV=1	34	58849	2	5.7	9.39	0.273048	0.61205
1287	S6A15_HUMAN	Orphan sodium- and chloride-dependent neurotransmitter transporter NTT73 OS=Homo sapiens GN=SLC6A15 PE=1 SV=1	42	81783	0	7	5.06	0.0730779	0.0988747
1288	S6OS1_HUMAN	Protein SIX6OS1 OS=Homo sapiens GN=SIX6OS1 PE=2 SV=1	40	68199	3	8.9	5.39	-0.48637	0.973711
1289	SACS_HUMAN	Sacsin OS=Homo sapiens GN=SACS PE=1 SV=2	120	520795	17	5.6	6.63	-0.200948	0.245613
1290	SAE2_HUMAN	SUMO-activating enzyme subunit 2 OS=Homo sapiens GN=UBA2 PE=1 SV=2	40	71179	3	5.9	5.15	-0.309757	0.51502
1291	SAFB1_HUMAN	Scaffold attachment factor B1 OS=Homo sapiens GN=SAFB PE=1 SV=4	34	102580	5	6.9	5.32	-0.0707558	0.0803282
1292	SAM9L_HUMAN	Sterile alpha motif domain-containing protein 9-like OS=Homo sapiens GN=SAMD9L PE=1 SV=2	45	184415	8	7.8	8.25	-0.16418	0.237174
1293	SAMD3_HUMAN	Sterile alpha motif domain-containing protein 3 OS=Homo sapiens GN=SAMD3 PE=2 SV=2	41	61197	4	8.5	6.67	-0.0154703	0.0118568
1294	SAMN1_HUMAN	SAM domain-containing protein SAMSN-1 OS=Homo sapiens GN=SAMSN1 PE=1 SV=1	36	41682	3	14.5	5.28	-0.270876	0.486776
1295	SAPS2_HUMAN	Serine/threonine-protein phosphatase 6 regulatory subunit 2 OS=Homo sapiens GN=SAPS2 PE=1 SV=2	36	104876	7	12	4.74	0.041714	0.0684339
1296	SBNO1_HUMAN	Protein strawberry notch homolog 1 OS=Homo sapiens GN=SBNO1 PE=1 SV=1	31	154216	3	3.4	7.96	0.288202	0.375362
1297	SBP2L_HUMAN	Selenocysteine insertion sequence-binding protein 2-like OS=Homo sapiens GN=SECISBP2L PE=2 SV=3	31	121700	4	5.2	5.76	0.243639	0.376806
1298	SCLT1_HUMAN	Sodium channel and clathrin linker 1 OS=Homo sapiens GN=SCLT1 PE=1 SV=1	36	80877	3	4.9	5.83	-0.040575	0.068267
1299	SCML2_HUMAN	Sex comb on midleg-like protein 2 OS=Homo sapiens GN=SCML2 PE=1 SV=1	34	77208	5	11.6	8.79	0.406071	0.422204
1300	SCN1A_HUMAN	Sodium channel protein type 1 subunit alpha OS=Homo sapiens GN=SCN1A PE=1 SV=2	42	228823	9	5.8	5.6	-0.127758	0.158279
1301	SCN2A_HUMAN	Sodium channel protein type 2 subunit alpha OS=Homo sapiens GN=SCN2A PE=1 SV=3	33	227827	3	2	5.56	0.0983898	0.072622
1302	SCN5A_HUMAN	Sodium channel protein type 5 subunit alpha OS=Homo sapiens GN=SCN5A PE=1 SV=2	37	226793	4	1.8	5.34	0.25457	0.655262
1303	SCNBA_HUMAN	Sodium channel protein type 11 subunit alpha OS=Homo sapiens GN=SCN11A PE=1 SV=2	62	204788	10	7.4	8.32	-0.395307	0.533344
1304	SCOT2_HUMAN	Succinyl-CoA:3-ketoacid-coenzyme A transferase 2, mitochondrial OS=Homo sapiens GN=OXCT2 PE=2 SV=2	36	56104	5	15.9	6.73	-0.111074	0.115293
1305	SCRN2_HUMAN	Secernin-2 OS=Homo sapiens GN=SCRN2 PE=2 SV=2	39	46535	1	3.8	5.44	-3.12645	2.55498
1306	SDK1_HUMAN	Protein sidekick-1 OS=Homo sapiens GN=SDK1 PE=1 SV=2	44	241926	8	6.2	5.98	0.307461	0.633042
1307	SEC63_HUMAN	Translocation protein SEC63 homolog OS=Homo sapiens GN=SEC63 PE=1 SV=2	38	87942	5	9.7	5.21	-0.0161514	0.0259699
1308	SEM3A_HUMAN	Semaphorin-3A OS=Homo sapiens GN=SEMA3A PE=2 SV=1	43	88833	3	6.5	7.05	-0.056138	0.0593957
1309	SEMG2_HUMAN	Semenogelin-2 OS=Homo sapiens GN=SEMG2 PE=1 SV=1	32	65405	3	7.6	9.08	-0.248579	0.350621
1310	SEP14_HUMAN	Septin-14 OS=Homo sapiens GN=SEPT14 PE=1 SV=2	38	49993	6	16.4	5.87	0.383076	0.726278
1311	SEPT4_HUMAN	Septin-4 OS=Homo sapiens GN=SEPT4 PE=1 SV=1	37	55064	3	9.4	5.77	0.44868	0.490925
1312	SERA_HUMAN	D-3-phosphoglycerate dehydrogenase OS=Homo sapiens GN=PHGDH PE=1 SV=4	35	56614	2	5.4	6.29	2.87731	2.56481
1313	SERPH_HUMAN	Serpin H1 OS=Homo sapiens GN=SERPINH1 PE=1 SV=2	88	46411	2	8.9	8.75	0.338251	0.532712
1314	SET1A_HUMAN	Histone-lysine N-methyltransferase SETD1A OS=Homo sapiens GN=SETD1A PE=1 SV=3	61	185920	7	6.4	5.07	-0.49863	1.20053
1315	SETD2_HUMAN	Histone-lysine N-methyltransferase SETD2 OS=Homo sapiens GN=SETD2 PE=1 SV=2	33	287371	8	5.5	5.84	0.176992	0.318275
1316	SETMR_HUMAN	Histone-lysine N-methyltransferase SETMAR OS=Homo sapiens GN=SETMAR PE=1 SV=1	39	76620	5	8.9	6.63	-0.460212	2.06361
1317	SETX_HUMAN	Probable helicase senataxin OS=Homo sapiens GN=SETX PE=1 SV=3	43	302788	12	7.1	6.88	-0.00415528	0.02474
1318	SF3A1_HUMAN	Splicing factor 3A subunit 1 OS=Homo sapiens GN=SF3A1 PE=1 SV=1	41	88831	5	11.3	5.15	-0.160379	0.538436
1319	SFPQ_HUMAN	Splicing factor, proline- and glutamine-rich OS=Homo sapiens GN=SFPQ PE=1 SV=2	126	76102	4	10.3	9.45	-0.224292	0.139217
1320	SFR2B_HUMAN	Splicing factor, arginine/serine-rich 2B OS=Homo sapiens GN=SFRS2B PE=1 SV=1	60	32268	2	8.9	11.72	-0.231269	0.14282
1321	SFRS1_HUMAN	Splicing factor, arginine/serine-rich 1 OS=Homo sapiens GN=SFRS1 PE=1 SV=2	66	27728	4	24.6	10.37	-0.353775	0.786597
1322	SFRS3_HUMAN	Splicing factor, arginine/serine-rich 3 OS=Homo sapiens GN=SFRS3 PE=1 SV=1	78	19318	2	18.3	11.64	-2.58997	2.01994
1323	SFRS7_HUMAN	Splicing factor, arginine/serine-rich 7 OS=Homo sapiens GN=SFRS7 PE=1 SV=1	81	27350	4	23.5	11.83	-2.91281	2.23392
1324	SG269_HUMAN	Tyrosine-protein kinase SgK269 OS=Homo sapiens GN=SGK269 PE=1 SV=4	32	192986	4	4.2	6.46	0.0930812	0.168984
1325	SGEF_HUMAN	SH3 domain-containing guanine exchange factor OS=Homo sapiens GN=SGEF PE=1 SV=3	39	97299	7	12.2	9.07	0.373584	0.627611
1326	SGOL2_HUMAN	Shugoshin-like 2 OS=Homo sapiens GN=SGOL2 PE=1 SV=2	35	144650	6	6.9	8.09	-0.369494	0.42385
1327	SHIP1_HUMAN	Phosphatidylinositol-3,4,5-trisphosphate 5-phosphatase 1 OS=Homo sapiens GN=INPP5D PE=1 SV=2	34	133209	3	4	7.38	0.0239314	0.0283424
1328	SHPRH_HUMAN	E3 ubiquitin-protein ligase SHPRH OS=Homo sapiens GN=SHPRH PE=1 SV=2	32	192957	5	5.5	7.3	0.193275	0.524564
1329	SHRM3_HUMAN	Protein Shroom3 OS=Homo sapiens GN=SHROOM3 PE=1 SV=1	37	216528	7	5.7	7.75	3.43934	3.60773
1330	SI1L2_HUMAN	Signal-induced proliferation-associated 1-like protein 2 OS=Homo sapiens GN=SIPA1L2 PE=1 SV=2	59	190318	9	9.1	6.31	-0.146857	0.627297
1331	SIA4B_HUMAN	CMP-N-acetylneuraminate-beta-galactosamide-alpha-2,3-sialyltransferase 2 OS=Homo sapiens GN=ST3GAL2 PE=2 SV=1	32	40147	2	13.1	8.59	0.118539	0.131653
1332	SIGL8_HUMAN	Sialic acid-binding Ig-like lectin 8 OS=Homo sapiens GN=SIGLEC8 PE=2 SV=2	45	54008	5	12.8	8.38	0.04592	0.0430725
1333	SIN3A_HUMAN	Paired amphipathic helix protein Sin3a OS=Homo sapiens GN=SIN3A PE=1 SV=2	35	145085	7	7.4	6.82	0.0825825	0.0871295
1334	SIRT1_HUMAN	NAD-dependent deacetylase sirtuin-1 OS=Homo sapiens GN=SIRT1 PE=1 SV=2	39	81630	0	5.2	4.55	0.105222	0.3707
1335	SIX4_HUMAN	Homeobox protein SIX4 OS=Homo sapiens GN=SIX4 PE=1 SV=2	32	82882	2	3.6	5.45	0.0534828	0.186764
1336	SKAP2_HUMAN	Src kinase-associated phosphoprotein 2 OS=Homo sapiens GN=SKAP2 PE=1 SV=1	35	41191	2	11.7	4.55	-0.149534	0.612553
1337	SKT_HUMAN	Sickle tail protein homolog OS=Homo sapiens GN=SKT PE=1 SV=2	57	213983	6	5.6	6.59	0.34098	0.66024
1338	SL9A3_HUMAN	Sodium/hydrogen exchanger 3 OS=Homo sapiens GN=SLC9A3 PE=1 SV=2	40	92796	3	6.2	7.05	0.244995	0.341079
1339	SLIT1_HUMAN	Slit homolog 1 protein OS=Homo sapiens GN=SLIT1 PE=2 SV=4	36	167816	5	6.3	6.14	0.164981	0.322498
1340	SLTM_HUMAN	SAFB-like transcription modulator OS=Homo sapiens GN=SLTM PE=1 SV=2	45	117079	5	7.7	7.7	-0.00852243	0.00808254
1341	SLX4_HUMAN	Structure-specific endonuclease subunit SLX4 OS=Homo sapiens GN=BTBD12 PE=1 SV=3	37	199889	5	4.2	5.74	-0.0558494	0.109241
1342	SMAG1_HUMAN	Protein Smaug homolog 1 OS=Homo sapiens GN=SAMD4A PE=1 SV=3	38	79365	5	7.8	8.61	-0.41576	0.692647
1343	SMC1A_HUMAN	Structural maintenance of chromosomes protein 1A OS=Homo sapiens GN=SMC1A PE=1 SV=2	47	143144	9	10.7	7.51	0.0688428	0.064564
1344	SMC5_HUMAN	Structural maintenance of chromosomes protein 5 OS=Homo sapiens GN=SMC5 PE=1 SV=2	43	128726	6	6.4	8.63	-0.277325	0.276004
1345	SMCA2_HUMAN	Probable global transcription activator SNF2L2 OS=Homo sapiens GN=SMARCA2 PE=1 SV=2	52	181166	6	4.8	6.76	0.353546	1.73126
1346	SMCA4_HUMAN	Transcription activator BRG1 OS=Homo sapiens GN=SMARCA4 PE=1 SV=2	56	184530	7	5.9	7.83	0.105782	0.155936
1347	SMG1_HUMAN	Serine/threonine-protein kinase SMG1 OS=Homo sapiens GN=SMG1 PE=1 SV=2	82	410002	15	5.9	6.05	0.518859	0.760725
1348	SMHD1_HUMAN	Structural maintenance of chromosomes flexible hinge domain-containing protein 1 OS=Homo sapiens GN=SMCHD1 PE=1 SV=2	33	226231	9	7	6.95	0.0197533	0.071492
1349	SMRC2_HUMAN	SWI/SNF complex subunit SMARCC2 OS=Homo sapiens GN=SMARCC2 PE=1 SV=1	31	132797	3	2.6	5.49	-0.427178	1.64241
1350	SMTN_HUMAN	Smoothelin OS=Homo sapiens GN=SMTN PE=1 SV=5	37	99460	3	6.2	9.16	-0.298028	0.519557
1351	SND1_HUMAN	Staphylococcal nuclease domain-containing protein 1 OS=Homo sapiens GN=SND1 PE=1 SV=1	54	101934	4	7.3	6.74	0.204366	0.222293
1352	SNED1_HUMAN	Sushi, nidogen and EGF-like domain-containing protein 1 OS=Homo sapiens GN=SNED1 PE=1 SV=2	36	152104	0	5.2	6.59	-0.266733	1.05441
1353	SNPC4_HUMAN	snRNA-activating protein complex subunit 4 OS=Homo sapiens GN=SNAPC4 PE=1 SV=1	39	159335	4	4.1	8.51	-3.4063	3.68688
1354	SNTB1_HUMAN	Beta-1-syntrophin OS=Homo sapiens GN=SNTB1 PE=1 SV=3	39	58025	6	12.3	8.81	-0.117145	0.130387
1355	SNX13_HUMAN	Sorting nexin-13 OS=Homo sapiens GN=SNX13 PE=1 SV=4	40	112117	3	4.6	6.15	0.203903	0.567123
1356	SNX25_HUMAN	Sorting nexin-25 OS=Homo sapiens GN=SNX25 PE=1 SV=2	34	97883	3	4.9	5.99	-0.376753	0.313059
1357	SNX30_HUMAN	Sorting nexin-30 OS=Homo sapiens GN=SNX30 PE=1 SV=1	46	49645	4	16.2	5.21	0.253867	0.837602
1358	SOLO_HUMAN	Protein SOLO OS=Homo sapiens GN=SOLO PE=1 SV=2	57	164543	8	7.7	5.8	-0.100005	0.161057
1359	SON_HUMAN	Protein SON OS=Homo sapiens GN=SON PE=1 SV=3	99	263680	10	5.9	5.5	0.129415	0.333647
1360	SORL_HUMAN	Sortilin-related receptor OS=Homo sapiens GN=SORL1 PE=1 SV=1	86	248282	10	7.8	5.31	-0.00301969	0.00361115
1361	SOS1_HUMAN	Son of sevenless homolog 1 OS=Homo sapiens GN=SOS1 PE=1 SV=1	32	152368	4	4.4	6.38	0.313875	0.406365
1362	SOS2_HUMAN	Son of sevenless homolog 2 OS=Homo sapiens GN=SOS2 PE=1 SV=2	43	152882	7	6.9	6.39	-0.349505	0.444906
1363	SPAG1_HUMAN	Sperm-associated antigen 1 OS=Homo sapiens GN=SPAG1 PE=1 SV=3	49	103574	5	8.1	6.46	-0.240774	0.472171
1364	SPAT6_HUMAN	Spermatogenesis-associated protein 6 OS=Homo sapiens GN=SPATA6 PE=1 SV=1	32	55954	4	12.5	8.8	0.178269	0.209452
1365	SPAT7_HUMAN	Spermatogenesis-associated protein 7 OS=Homo sapiens GN=SPATA7 PE=2 SV=3	42	67677	6	14.4	5.9	0.00163849	0.00239673
1366	SPB11_HUMAN	Serpin B11 OS=Homo sapiens GN=SERPINB11 PE=2 SV=1	33	44070	4	15.3	8.42	-0.214213	0.398073
1367	SPB12_HUMAN	Serpin B12 OS=Homo sapiens GN=SERPINB12 PE=1 SV=1	45	46247	4	13.1	5.36	0.0788319	0.0975182
1368	SPC25_HUMAN	Kinetochore protein Spc25 OS=Homo sapiens GN=SPC25 PE=1 SV=1	50	26137	4	22.3	7.71	-0.14072	0.29692
1369	SPCS2_HUMAN	Signal peptidase complex subunit 2 OS=Homo sapiens GN=SPCS2 PE=1 SV=3	31	24987	3	23	8.69	0.0548247	0.0541509
1370	SPD2A_HUMAN	SH3 and PX domain-containing protein 2A OS=Homo sapiens GN=SH3PXD2A PE=1 SV=1	32	125213	4	3.8	9.01	0.259525	0.57672
1371	SPDLY_HUMAN	Protein Spindly OS=Homo sapiens GN=CCDC99 PE=1 SV=1	31	70076	4	9.3	5.45	0.146123	0.507634
1372	SPEG_HUMAN	Striated muscle preferentially expressed protein kinase OS=Homo sapiens GN=SPEG PE=1 SV=4	53	354071	11	4.7	8.82	-0.0361597	0.107617
1373	SPG17_HUMAN	Sperm-associated antigen 17 OS=Homo sapiens GN=SPAG17 PE=1 SV=1	50	251584	6	4.9	5.88	0.164132	0.213015
1374	SPG20_HUMAN	Spartin OS=Homo sapiens GN=SPG20 PE=1 SV=1	37	72788	3	5.6	5.66	-0.176886	0.420417
1375	SPHM_HUMAN	N-sulphoglucosamine sulphohydrolase OS=Homo sapiens GN=SGSH PE=1 SV=1	32	56659	2	8	6.46	0.0107669	0.00876286
1376	SPN90_HUMAN	NCK-interacting protein with SH3 domain OS=Homo sapiens GN=NCKIPSD PE=1 SV=1	38	78910	4	6.1	5.94	0.324645	0.61183
1377	SPNS2_HUMAN	Protein spinster homolog 2 OS=Homo sapiens GN=SPNS2 PE=1 SV=2	31	58006	4	10.9	9.43	0.32727	0.575267
1378	SPRE1_HUMAN	Sprouty-related, EVH1 domain-containing protein 1 OS=Homo sapiens GN=SPRED1 PE=1 SV=2	36	50444	6	10.8	6.12	-0.0538435	0.0456186
1379	SPT16_HUMAN	Spermatogenesis-associated protein 16 OS=Homo sapiens GN=SPATA16 PE=1 SV=2	51	65190	6	18.8	9.21	-0.372709	0.527737
1380	SPT6H_HUMAN	Transcription elongation factor SPT6 OS=Homo sapiens GN=SUPT6H PE=1 SV=2	56	198949	8	7.2	4.81	-0.0418648	0.0370408
1381	SPTA1_HUMAN	Spectrin alpha chain, erythrocyte OS=Homo sapiens GN=SPTA1 PE=1 SV=4	70	279826	8	4.4	4.95	-0.488844	1.6665
1382	SPTA2_HUMAN	Spectrin alpha chain, brain OS=Homo sapiens GN=SPTAN1 PE=1 SV=3	149	284364	10	6.2	5.22	0.0565934	0.0583552
1383	SPTB1_HUMAN	Spectrin beta chain, erythrocyte OS=Homo sapiens GN=SPTB PE=1 SV=5	38	246316	7	5.1	5.15	-0.0599609	0.0700335
1384	SPTB2_HUMAN	Spectrin beta chain, brain 1 OS=Homo sapiens GN=SPTBN1 PE=1 SV=2	132	274439	11	7.3	5.39	0.0027312	0.00218373
1385	SPTCS_HUMAN	Spatacsin OS=Homo sapiens GN=SPG11 PE=1 SV=2	80	278629	9	4.5	5.63	0.437503	1.388
1386	SPTN2_HUMAN	Spectrin beta chain, brain 2 OS=Homo sapiens GN=SPTBN2 PE=1 SV=2	39	271127	8	4.8	5.79	-0.0931094	0.136839
1387	SPTN4_HUMAN	Spectrin beta chain, brain 3 OS=Homo sapiens GN=SPTBN4 PE=1 SV=2	41	288808	6	4.1	5.72	0.238199	0.456392
1388	SPTN5_HUMAN	Spectrin beta chain, brain 4 OS=Homo sapiens GN=SPTBN5 PE=2 SV=1	60	416579	11	4.9	6.23	-0.391549	0.65049
1389	SRBP1_HUMAN	Sterol regulatory element-binding protein 1 OS=Homo sapiens GN=SREBF1 PE=1 SV=2	33	121599	0	4.2	8.43	-0.229652	0.259961
1390	SRCAP_HUMAN	Helicase SRCAP OS=Homo sapiens GN=SRCAP PE=1 SV=2	41	343313	6	2.9	5.69	0.0783794	0.491835
1391	SRP14_HUMAN	Signal recognition particle 14 kDa protein OS=Homo sapiens GN=SRP14 PE=1 SV=2	47	14561	1	10.3	10.05	-0.180778	0.0607206
1392	SRP54_HUMAN	Signal recognition particle 54 kDa protein OS=Homo sapiens GN=SRP54 PE=1 SV=1	37	55668	5	13.3	8.87	0.102603	0.156234
1393	SRRM2_HUMAN	Serine/arginine repetitive matrix protein 2 OS=Homo sapiens GN=SRRM2 PE=1 SV=2	70	299438	11	6.4	12.05	-0.269282	0.346535
1394	SSFA2_HUMAN	Sperm-specific antigen 2 OS=Homo sapiens GN=SSFA2 PE=1 SV=3	34	138300	0	2.9	5.11	-0.0336094	0.0261729
1395	SSPO_HUMAN	SCO-spondin OS=Homo sapiens GN=SSPO PE=2 SV=1	125	547133	23	7.1	5.66	0.112077	0.203179
1396	ST5_HUMAN	Suppression of tumorigenicity 5 protein OS=Homo sapiens GN=ST5 PE=1 SV=2	37	126419	4	4.4	9.35	0.191086	0.226631
1397	STAB1_HUMAN	Stabilin-1 OS=Homo sapiens GN=STAB1 PE=1 SV=2	59	275294	16	10.3	6.05	0.564694	0.79739
1398	STAG1_HUMAN	Cohesin subunit SA-1 OS=Homo sapiens GN=STAG1 PE=1 SV=3	39	144336	8	11.7	5.4	-0.309241	0.600692
1399	STAG2_HUMAN	Cohesin subunit SA-2 OS=Homo sapiens GN=STAG2 PE=1 SV=3	45	141235	6	8.4	5.27	-0.160497	0.407668
1400	STAG3_HUMAN	Cohesin subunit SA-3 OS=Homo sapiens GN=STAG3 PE=1 SV=2	48	138946	9	11.2	5.23	-0.327918	1.26077
1401	STAR9_HUMAN	StAR-related lipid transfer protein 9 OS=Homo sapiens GN=STARD9 PE=2 SV=2	89	506435	17	6	6.02	0.150326	0.51472
1402	STB5L_HUMAN	Syntaxin-binding protein 5-like OS=Homo sapiens GN=STXBP5L PE=2 SV=2	42	131802	7	10	6.51	-0.430183	0.783578
1403	STIL_HUMAN	SCL-interrupting locus protein OS=Homo sapiens GN=STIL PE=1 SV=2	43	142864	6	6.8	6.01	-0.104143	0.366108
1404	STMN1_HUMAN	Stathmin OS=Homo sapiens GN=STMN1 PE=1 SV=3	101	17292	4	27.5	5.76	-0.162551	0.316358
1405	STRUM_HUMAN	WASH complex subunit strumpellin OS=Homo sapiens GN=KIAA0196 PE=1 SV=1	55	134201	9	12.8	6.54	0.0447134	0.0411456
1406	STX7_HUMAN	Syntaxin-7 OS=Homo sapiens GN=STX7 PE=1 SV=4	32	29797	3	22.6	5.41	0.0101154	0.00939056
1407	STXB1_HUMAN	Syntaxin-binding protein 1 OS=Homo sapiens GN=STXBP1 PE=1 SV=1	44	67526	5	12.8	6.49	-0.332422	0.463446
1408	SUCB1_HUMAN	Succinyl-CoA ligase [ADP-forming] subunit beta, mitochondrial OS=Homo sapiens GN=SUCLA2 PE=1 SV=3	31	50285	3	9.7	7.05	-0.121337	0.17845
1409	SULF1_HUMAN	Extracellular sulfatase Sulf-1 OS=Homo sapiens GN=SULF1 PE=1 SV=1	53	100962	6	11.1	9.23	-0.0764739	0.236294
1410	SUSD1_HUMAN	Sushi domain-containing protein 1 OS=Homo sapiens GN=SUSD1 PE=1 SV=1	32	82656	3	5.8	6.02	-0.40563	1.23715
1411	SVEP1_HUMAN	Sushi, von Willebrand factor type A, EGF and pentraxin domain-containing protein 1 OS=Homo sapiens GN=SVEP1 PE=1 SV=2	92	390248	18	8.7	5.32	-0.23114	0.312929
1412	SYC2L_HUMAN	Synaptonemal complex protein 2-like OS=Homo sapiens GN=SYCP2L PE=1 SV=2	38	93541	3	5.3	5.57	0.465681	1.01994
1413	SYCC_HUMAN	Cysteinyl-tRNA synthetase, cytoplasmic OS=Homo sapiens GN=CARS PE=1 SV=3	33	85419	5	12.4	6.31	-0.234998	0.344055
1414	SYCP1_HUMAN	Synaptonemal complex protein 1 OS=Homo sapiens GN=SYCP1 PE=1 SV=2	44	114121	7	11.3	5.78	-0.224285	0.196813
1415	SYCP2_HUMAN	Synaptonemal complex protein 2 OS=Homo sapiens GN=SYCP2 PE=2 SV=2	53	175529	9	8.8	9.01	0.19514	0.318334
1416	SYDE2_HUMAN	Rho GTPase-activating protein SYDE2 OS=Homo sapiens GN=SYDE2 PE=1 SV=1	52	124869	5	6.2	8.45	0.230701	0.430765
1417	SYEP_HUMAN	Bifunctional aminoacyl-tRNA synthetase OS=Homo sapiens GN=EPRS PE=1 SV=5	36	170483	6	4.8	7.02	0.0681168	0.129727
1418	SYGP1_HUMAN	Ras GTPase-activating protein SynGAP OS=Homo sapiens GN=SYNGAP1 PE=1 SV=4	36	148191	3	3.5	9.12	-0.108567	0.304498
1419	SYLC_HUMAN	Leucyl-tRNA synthetase, cytoplasmic OS=Homo sapiens GN=LARS PE=1 SV=2	33	134379	2	2.5	6.95	-0.197102	0.353879
1420	SYMC_HUMAN	Methionyl-tRNA synthetase, cytoplasmic OS=Homo sapiens GN=MARS PE=1 SV=2	41	101052	3	4.8	5.82	-0.280537	0.334189
1421	SYNE1_HUMAN	Nesprin-1 OS=Homo sapiens GN=SYNE1 PE=1 SV=3	146	1010398	33	5	5.38	-0.038614	0.035435
1422	SYNE2_HUMAN	Nesprin-2 OS=Homo sapiens GN=SYNE2 PE=1 SV=3	79	795944	19	4.9	5.26	-0.193264	0.431357
1423	SYNEM_HUMAN	Synemin OS=Homo sapiens GN=SYNM PE=1 SV=2	34	172663	6	6.3	5.09	-0.370577	1.14631
1424	SYNJ2_HUMAN	Synaptojanin-2 OS=Homo sapiens GN=SYNJ2 PE=1 SV=3	34	165435	4	3.3	6.96	-0.0505325	0.0666148
1425	SYYC_HUMAN	Tyrosyl-tRNA synthetase, cytoplasmic OS=Homo sapiens GN=YARS PE=1 SV=4	35	59106	4	9.5	6.61	0.0628172	0.104529
1426	TACC2_HUMAN	Transforming acidic coiled-coil-containing protein 2 OS=Homo sapiens GN=TACC2 PE=1 SV=3	38	309237	8	4.9	4.71	-0.00789356	0.00768103
1427	TAF2_HUMAN	Transcription initiation factor TFIID subunit 2 OS=Homo sapiens GN=TAF2 PE=1 SV=3	56	136883	7	8.3	8.45	-0.262168	0.395787
1428	TAGL2_HUMAN	Transgelin-2 OS=Homo sapiens GN=TAGLN2 PE=1 SV=3	57	22377	3	20.6	8.41	-0.244965	0.108413
1429	TANC1_HUMAN	Protein TANC1 OS=Homo sapiens GN=TANC1 PE=1 SV=2	33	202066	6	4	8.63	0.104664	0.293841
1430	TAOK1_HUMAN	Serine/threonine-protein kinase TAO1 OS=Homo sapiens GN=TAOK1 PE=1 SV=1	42	115997	4	5.4	7.3	-0.178482	0.302516
1431	TAU_HUMAN	Microtubule-associated protein tau OS=Homo sapiens GN=MAPT PE=1 SV=4	43	78830	6	10.3	6.25	0.17925	0.536757
1432	TBA1A_HUMAN	Tubulin alpha-1A chain OS=Homo sapiens GN=TUBA1A PE=1 SV=1	655	50104	13	38.4	4.94	-0.130112	0.16026
1433	TBA1B_HUMAN	Tubulin alpha-1B chain OS=Homo sapiens GN=TUBA1B PE=1 SV=1	715	50120	14	41.5	4.94	-0.155045	0.183448
1434	TBA1C_HUMAN	Tubulin alpha-1C chain OS=Homo sapiens GN=TUBA1C PE=1 SV=1	569	49863	14	37	4.96	-0.0925533	0.0195538
1435	TBA3C_HUMAN	Tubulin alpha-3C/D chain OS=Homo sapiens GN=TUBA3C PE=1 SV=3	548	49928	12	37.3	4.97	-1.82025	1.15158
1436	TBA3E_HUMAN	Tubulin alpha-3E chain OS=Homo sapiens GN=TUBA3E PE=1 SV=2	553	49827	14	40.9	5	-2.54546	0.988274
1437	TBA4A_HUMAN	Tubulin alpha-4A chain OS=Homo sapiens GN=TUBA4A PE=1 SV=1	280	49892	6	21	4.95	3.38561	3.07177
1438	TBA8_HUMAN	Tubulin alpha-8 chain OS=Homo sapiens GN=TUBA8 PE=1 SV=1	334	50062	7	22.7	4.94	0.189067	0.0546755
1439	TBB1_HUMAN	Tubulin beta-1 chain OS=Homo sapiens GN=TUBB1 PE=1 SV=1	95	50295	5	15.7	5.05	-0.114965	0.0557432
1440	TBB2A_HUMAN	Tubulin beta-2A chain OS=Homo sapiens GN=TUBB2A PE=1 SV=1	756	49875	18	49.9	4.78	-3.70167	4.70676
1441	TBB2B_HUMAN	Tubulin beta-2B chain OS=Homo sapiens GN=TUBB2B PE=1 SV=1	780	49921	18	49.9	4.78	-0.0726485	0.0726583
1442	TBB2C_HUMAN	Tubulin beta-2C chain OS=Homo sapiens GN=TUBB2C PE=1 SV=1	965	49799	23	58.7	4.79	-0.208353	0.203113
1443	TBB3_HUMAN	Tubulin beta-3 chain OS=Homo sapiens GN=TUBB3 PE=1 SV=2	572	50400	14	33.8	4.83	2.75432	2.87729
1444	TBB4_HUMAN	Tubulin beta-4 chain OS=Homo sapiens GN=TUBB4 PE=1 SV=2	722	49554	18	45.7	4.78	-3.05246	2.99896
1445	TBB4Q_HUMAN	Putative tubulin beta-4q chain OS=Homo sapiens GN=TUBB4Q PE=5 SV=1	117	48403	4	9.9	5.11	-0.167539	0.0543139
1446	TBB5_HUMAN	Tubulin beta chain OS=Homo sapiens GN=TUBB PE=1 SV=2	1101	49639	23	59	4.78	-0.23405	0.245158
1447	TBB6_HUMAN	Tubulin beta-6 chain OS=Homo sapiens GN=TUBB6 PE=1 SV=1	251	49825	6	19.1	4.77	-0.112403	0.131937
1448	TBB8_HUMAN	Tubulin beta-8 chain OS=Homo sapiens GN=TUBB8 PE=1 SV=2	150	49744	4	14.6	4.79	0.140856	0.0596628
1449	TBB8B_HUMAN	Tubulin beta-8 chain B OS=Homo sapiens PE=1 SV=1	123	49541	3	10.1	4.75	-0.305003	0.114615
1450	TBC30_HUMAN	TBC1 domain family member 30 OS=Homo sapiens GN=TBC1D30 PE=2 SV=2	48	102679	9	13.7	8.57	-0.404392	0.771793
1451	TBCD_HUMAN	Tubulin-specific chaperone D OS=Homo sapiens GN=TBCD PE=1 SV=1	57	132443	7	9.1	5.83	0.0980961	0.16229
1452	TBCD5_HUMAN	TBC1 domain family member 5 OS=Homo sapiens GN=TBC1D5 PE=1 SV=1	37	88949	5	9.7	6.1	-0.499064	1.15613
1453	TCF20_HUMAN	Transcription factor 20 OS=Homo sapiens GN=TCF20 PE=1 SV=3	36	211641	6	4.6	9.16	0.114389	0.103712
1454	TCPB_HUMAN	T-complex protein 1 subunit beta OS=Homo sapiens GN=CCT2 PE=1 SV=4	67	57452	4	12.3	6.01	0.0999085	0.0586885
1455	TCPE_HUMAN	T-complex protein 1 subunit epsilon OS=Homo sapiens GN=CCT5 PE=1 SV=1	92	59633	6	14.6	5.45	-0.165133	0.111341
1456	TCPG_HUMAN	T-complex protein 1 subunit gamma OS=Homo sapiens GN=CCT3 PE=1 SV=4	99	60495	6	18.7	6.1	-0.363654	0.258149
1457	TCPH_HUMAN	T-complex protein 1 subunit eta OS=Homo sapiens GN=CCT7 PE=1 SV=2	44	59329	4	14	7.55	0.124822	0.0646875
1458	TCPQ_HUMAN	T-complex protein 1 subunit theta OS=Homo sapiens GN=CCT8 PE=1 SV=4	124	59583	5	13.1	5.42	-3.32203	2.17392
1459	TDR12_HUMAN	Tudor domain-containing protein 12 OS=Homo sapiens GN=TDRD12 PE=2 SV=2	42	132493	8	11.6	6.3	-0.142233	0.164201
1460	TDRD3_HUMAN	Tudor domain-containing protein 3 OS=Homo sapiens GN=TDRD3 PE=1 SV=1	36	73140	4	6.6	9.27	0.155226	0.204769
1461	TDRD6_HUMAN	Tudor domain-containing protein 6 OS=Homo sapiens GN=TDRD6 PE=2 SV=2	38	236367	9	6	5.14	-0.365566	1.24297
1462	TDRD7_HUMAN	Tudor domain-containing protein 7 OS=Homo sapiens GN=TDRD7 PE=1 SV=2	36	123506	5	5.4	6.84	-0.283776	0.588232
1463	TDT_HUMAN	DNA nucleotidylexotransferase OS=Homo sapiens GN=DNTT PE=1 SV=2	52	58400	5	14.5	8.54	0.0292378	0.0209589
1464	TEN1_HUMAN	Teneurin-1 OS=Homo sapiens GN=ODZ1 PE=1 SV=2	52	304817	10	5.6	5.98	0.0944725	0.484602
1465	TEN2_HUMAN	Teneurin-2 OS=Homo sapiens GN=ODZ2 PE=1 SV=3	59	307592	0	4.2	6.23	0.364496	0.385089
1466	TEN3_HUMAN	Teneurin-3 OS=Homo sapiens GN=ODZ3 PE=2 SV=3	41	300760	7	3.9	5.99	-0.391329	0.472447
1467	TEN4_HUMAN	Teneurin-4 OS=Homo sapiens GN=ODZ4 PE=2 SV=2	63	307761	8	5.2	6.1	0.275372	0.814054
1468	TENA_HUMAN	Tenascin OS=Homo sapiens GN=TNC PE=1 SV=3	75	240700	8	6.6	4.79	-0.232554	0.5974
1469	TENC1_HUMAN	Tensin-like C1 domain-containing phosphatase OS=Homo sapiens GN=TENC1 PE=1 SV=2	39	152485	0	6	8.67	-0.22401	0.304749
1470	TENN_HUMAN	Tenascin-N OS=Homo sapiens GN=TNN PE=1 SV=2	54	143944	8	9.4	5.41	0.107187	0.0975172
1471	TENR_HUMAN	Tenascin-R OS=Homo sapiens GN=TNR PE=1 SV=2	50	149453	5	6.9	4.71	-0.14895	0.252824
1472	TENS1_HUMAN	Tensin-1 OS=Homo sapiens GN=TNS1 PE=1 SV=2	47	185586	3	1.7	7.55	-0.535959	0.897262
1473	TENX_HUMAN	Tenascin-X OS=Homo sapiens GN=TNXB PE=1 SV=3	68	464034	16	6	5.19	-0.35741	0.695363
1474	TEP1_HUMAN	Telomerase protein component 1 OS=Homo sapiens GN=TEP1 PE=1 SV=2	36	290307	5	3.4	8.26	0.185966	0.282882
1475	TERA_HUMAN	Transitional endoplasmic reticulum ATPase OS=Homo sapiens GN=VCP PE=1 SV=4	128	89266	8	15	5.14	-0.48793	0.306173
1476	TERT_HUMAN	Telomerase reverse transcriptase OS=Homo sapiens GN=TERT PE=1 SV=1	45	126916	4	4.3	10.54	-0.355803	0.839621
1477	TET1_HUMAN	Methylcytosine dioxygenase TET1 OS=Homo sapiens GN=TET1 PE=1 SV=2	46	235162	7	5.9	8.53	-0.270389	0.626681
1478	TET2_HUMAN	Probable methylcytosine dioxygenase TET2 OS=Homo sapiens GN=TET2 PE=1 SV=3	49	223671	9	6.8	8.22	0.167277	0.180745
1479	TET3_HUMAN	Probable methylcytosine dioxygenase TET3 OS=Homo sapiens GN=TET3 PE=2 SV=3	40	179238	9	8.9	7.01	-0.188604	0.273569
1480	TEX14_HUMAN	Testis-expressed protein 14 OS=Homo sapiens GN=TEX14 PE=2 SV=2	52	167796	6	6.6	5.04	-0.200469	0.508832
1481	TFCP2_HUMAN	Alpha-globin transcription factor CP2 OS=Homo sapiens GN=TFCP2 PE=1 SV=2	37	57220	2	5.8	5.53	-0.223078	0.294605
1482	TFPI2_HUMAN	Tissue factor pathway inhibitor 2 OS=Homo sapiens GN=TFPI2 PE=1 SV=1	50	26916	4	14	8.88	-0.128187	0.0679328
1483	THOC2_HUMAN	THO complex subunit 2 OS=Homo sapiens GN=THOC2 PE=1 SV=2	35	182659	3	2.4	8.67	0.419414	0.703781
1484	THS7A_HUMAN	Thrombospondin type-1 domain-containing protein 7A OS=Homo sapiens GN=THSD7A PE=1 SV=3	44	185270	9	9.7	7.74	0.153232	0.265433
1485	THS7B_HUMAN	Thrombospondin type-1 domain-containing protein 7B OS=Homo sapiens GN=THSD7B PE=2 SV=2	56	179283	5	7.5	7.93	0.134799	0.257748
1486	THYG_HUMAN	Thyroglobulin OS=Homo sapiens GN=TG PE=1 SV=5	40	304594	6	4.4	5.4	0.252623	0.420799
1487	TIAR_HUMAN	Nucleolysin TIAR OS=Homo sapiens GN=TIAL1 PE=1 SV=1	34	41564	2	8.5	7.62	0.3277	0.295957
1488	TIF1B_HUMAN	Transcription intermediary factor 1-beta OS=Homo sapiens GN=TRIM28 PE=1 SV=5	51	88493	5	9.2	5.52	0.0968155	0.234058
1489	TITIN_HUMAN	Titin OS=Homo sapiens GN=TTN PE=1 SV=2	173	3813810	103	4.4	6.01	-0.464925	0.976704
1490	TKT_HUMAN	Transketolase OS=Homo sapiens GN=TKT PE=1 SV=3	66	67835	4	11.9	7.58	-0.23344	0.160294
1491	TLL1_HUMAN	Tolloid-like protein 1 OS=Homo sapiens GN=TLL1 PE=1 SV=1	34	114635	2	3.2	5.69	-0.0661528	0.0637893
1492	TLN1_HUMAN	Talin-1 OS=Homo sapiens GN=TLN1 PE=1 SV=3	125	269599	11	5.7	5.77	0.0385898	0.0395046
1493	TM206_HUMAN	Transmembrane protein 206 OS=Homo sapiens GN=TMEM206 PE=1 SV=1	35	40018	2	3.1	9.01	0.277233	0.451952
1494	TMPS7_HUMAN	Transmembrane protease serine 7 OS=Homo sapiens GN=TMPRSS7 PE=2 SV=2	53	92717	5	12.9	8.78	-0.401946	0.563411
1495	TNIK_HUMAN	TRAF2 and NCK-interacting protein kinase OS=Homo sapiens GN=TNIK PE=1 SV=1	64	154848	6	6.3	6.7	-0.182127	0.224343
1496	TNIP2_HUMAN	TNFAIP3-interacting protein 2 OS=Homo sapiens GN=TNIP2 PE=1 SV=1	32	48669	3	7.5	6.03	-0.35519	0.791055
1497	TNKS1_HUMAN	Tankyrase-1 OS=Homo sapiens GN=TNKS PE=1 SV=2	61	141950	7	8.4	6.58	-0.111812	0.497253
1498	TNKS2_HUMAN	Tankyrase-2 OS=Homo sapiens GN=TNKS2 PE=1 SV=1	41	126838	6	10.5	6.76	-0.519053	1.15921
1499	TNMD_HUMAN	Tenomodulin OS=Homo sapiens GN=TNMD PE=2 SV=1	35	37106	3	16.4	5.12	0.200395	0.208477
1500	TNR6A_HUMAN	Trinucleotide repeat-containing gene 6A protein OS=Homo sapiens GN=TNRC6A PE=1 SV=1	44	210143	9	8.7	6.27	3.54452	5.31059
1501	TP53B_HUMAN	Tumor suppressor p53-binding protein 1 OS=Homo sapiens GN=TP53BP1 PE=1 SV=2	58	213443	9	9.1	4.62	-0.14909	0.191702
1502	TPIS_HUMAN	Triosephosphate isomerase OS=Homo sapiens GN=TPI1 PE=1 SV=2	242	26653	6	34.9	6.45	-2.0658	1.32724
1503	TPM1_HUMAN	Tropomyosin alpha-1 chain OS=Homo sapiens GN=TPM1 PE=1 SV=2	105	32689	4	14.1	4.69	-0.12343	0.046866
1504	TPM2_HUMAN	Tropomyosin beta chain OS=Homo sapiens GN=TPM2 PE=1 SV=1	78	32831	3	9.9	4.66	-3.57969	2.4475
1505	TPM3_HUMAN	Tropomyosin alpha-3 chain OS=Homo sapiens GN=TPM3 PE=1 SV=1	187	32799	6	19	4.68	-2.33117	1.75094
1506	TPM3L_HUMAN	Putative tropomyosin alpha-3 chain-like protein OS=Homo sapiens PE=5 SV=2	57	26253	5	28.3	4.47	-0.387984	1.08438
1507	TPM4_HUMAN	Tropomyosin alpha-4 chain OS=Homo sapiens GN=TPM4 PE=1 SV=3	77	28504	3	13.7	4.67	-3.1133	2.56634
1508	TPR_HUMAN	Nucleoprotein TPR OS=Homo sapiens GN=TPR PE=1 SV=3	37	267131	7	4.1	4.97	-0.239106	0.311673
1509	TPSNR_HUMAN	Tapasin-related protein OS=Homo sapiens GN=TAPBPL PE=1 SV=1	34	50145	2	7.9	5.12	-0.0333853	0.0364922
1510	TRAD1_HUMAN	TRAF-type zinc finger domain-containing protein 1 OS=Homo sapiens GN=TRAFD1 PE=1 SV=1	64	64800	6	13.4	5.19	-0.234722	0.450973
1511	TRAF3_HUMAN	TNF receptor-associated factor 3 OS=Homo sapiens GN=TRAF3 PE=1 SV=2	61	64448	9	24.6	8.23	0.108492	0.121899
1512	TRAF7_HUMAN	E3 ubiquitin-protein ligase TRAF7 OS=Homo sapiens GN=TRAF7 PE=1 SV=1	38	74561	4	7.9	6.77	-3.9577	3.73076
1513	TRAK1_HUMAN	Trafficking kinesin-binding protein 1 OS=Homo sapiens GN=TRAK1 PE=1 SV=1	37	105973	8	10.6	5.59	0.14553	0.224326
1514	TRAP1_HUMAN	Heat shock protein 75 kDa, mitochondrial OS=Homo sapiens GN=TRAP1 PE=1 SV=3	80	80060	4	11.1	8.3	-0.160538	0.218392
1515	TRI37_HUMAN	E3 ubiquitin-protein ligase TRIM37 OS=Homo sapiens GN=TRIM37 PE=1 SV=2	37	107837	4	6.3	5.04	-0.112058	0.109238
1516	TRI42_HUMAN	Tripartite motif-containing protein 42 OS=Homo sapiens GN=TRIM42 PE=2 SV=1	50	82718	0	15.1	8.3	0.136192	0.15361
1517	TRI63_HUMAN	E3 ubiquitin-protein ligase TRIM63 OS=Homo sapiens GN=TRIM63 PE=1 SV=1	41	40222	5	15.9	4.85	-0.3788	0.378188
1518	TRIM9_HUMAN	Tripartite motif-containing protein 9 OS=Homo sapiens GN=TRIM9 PE=1 SV=1	36	79126	4	10.6	6.4	0.0993061	0.138413
1519	TRIO_HUMAN	Triple functional domain protein OS=Homo sapiens GN=TRIO PE=1 SV=2	48	346683	7	3.5	5.94	0.0474416	0.0689574
1520	TRIX3_HUMAN	Tripartite motif-containing protein ENSP00000309378 OS=Homo sapiens PE=3 SV=2	34	53679	5	13.6	6.44	-0.211663	0.147531
1521	TRPM1_HUMAN	Transient receptor potential cation channel subfamily M member 1 OS=Homo sapiens GN=TRPM1 PE=1 SV=2	55	182062	7	6.9	6.4	0.0535142	0.0794157
1522	TRPM6_HUMAN	Transient receptor potential cation channel subfamily M member 6 OS=Homo sapiens GN=TRPM6 PE=1 SV=2	65	231560	11	8.1	7.86	-0.0223244	0.0826203
1523	TRRAP_HUMAN	Transformation/transcription domain-associated protein OS=Homo sapiens GN=TRRAP PE=1 SV=3	99	437318	15	5.8	8.49	-0.157075	0.141701
1524	TSH1_HUMAN	Teashirt homolog 1 OS=Homo sapiens GN=TSHZ1 PE=2 SV=2	44	117843	9	12.4	6.62	-0.0704532	0.0716346
1525	TSH3_HUMAN	Teashirt homolog 3 OS=Homo sapiens GN=TSHZ3 PE=1 SV=2	36	118492	3	3.7	6.83	-0.00881155	0.0111499
1526	TSP1_HUMAN	Thrombospondin-1 OS=Homo sapiens GN=THBS1 PE=1 SV=2	47	129300	4	6	4.71	-0.479731	0.630079
1527	TTBK1_HUMAN	Tau-tubulin kinase 1 OS=Homo sapiens GN=TTBK1 PE=1 SV=2	42	142650	5	5.6	5.46	0.11489	0.288319
1528	TTBK2_HUMAN	Tau-tubulin kinase 2 OS=Homo sapiens GN=TTBK2 PE=1 SV=2	41	137328	8	9.6	6.54	0.1472	0.283308
1529	TTC14_HUMAN	Tetratricopeptide repeat protein 14 OS=Homo sapiens GN=TTC14 PE=1 SV=1	50	88265	2	4.3	8.77	-0.073701	0.0541648
1530	TTC16_HUMAN	Tetratricopeptide repeat protein 16 OS=Homo sapiens GN=TTC16 PE=2 SV=2	36	98248	5	9.2	9.15	0.140347	0.182915
1531	TTC22_HUMAN	Tetratricopeptide repeat protein 22 OS=Homo sapiens GN=TTC22 PE=2 SV=1	40	63321	6	17.9	5.29	-0.212197	0.306989
1532	TTC28_HUMAN	Tetratricopeptide repeat protein 28 OS=Homo sapiens GN=TTC28 PE=1 SV=4	52	270715	10	7.3	6.42	-0.435346	1.2967
1533	TTC3_HUMAN	E3 ubiquitin-protein ligase TTC3 OS=Homo sapiens GN=TTC3 PE=1 SV=1	49	229746	9	7.3	7.63	-0.30325	0.322457
1534	TTLL4_HUMAN	Tubulin polyglutamylase TTLL4 OS=Homo sapiens GN=TTLL4 PE=1 SV=2	50	133294	9	10.3	9.04	0.0911839	0.159494
1535	TTLL7_HUMAN	Tubulin polyglutamylase TTLL7 OS=Homo sapiens GN=TTLL7 PE=2 SV=2	32	102934	5	9.6	9.36	-0.155179	0.197726
1536	TUSC4_HUMAN	Tumor suppressor candidate 4 OS=Homo sapiens GN=TUSC4 PE=1 SV=2	37	43630	3	11.6	6.1	-0.187346	0.422491
1537	TUT7_HUMAN	Terminal uridylyltransferase 7 OS=Homo sapiens GN=ZCCHC6 PE=1 SV=1	43	171122	4	3.9	6.4	0.06646	0.0908079
1538	TXD11_HUMAN	Thioredoxin domain-containing protein 11 OS=Homo sapiens GN=TXNDC11 PE=1 SV=2	41	110459	3	5.1	6.11	-0.169615	0.226768
1539	U520_HUMAN	U5 small nuclear ribonucleoprotein 200 kDa helicase OS=Homo sapiens GN=SNRNP200 PE=1 SV=2	46	244353	10	6.6	5.73	0.323185	0.475862
1540	U5S1_HUMAN	116 kDa U5 small nuclear ribonucleoprotein component OS=Homo sapiens GN=EFTUD2 PE=1 SV=1	37	109366	2	2.3	4.84	-0.319526	0.484356
1541	U634A_HUMAN	UPF0634 protein KIAA1641 OS=Homo sapiens GN=KIAA1641 PE=2 SV=2	57	126694	7	5.4	8.99	0.131873	0.185402
1542	U634C_HUMAN	UPF0634 protein C OS=Homo sapiens PE=2 SV=2	55	136117	9	12.7	8.78	-0.0203285	0.0239638
1543	U639_HUMAN	UPF0639 protein OS=Homo sapiens PE=3 SV=2	44	59134	4	8.5	6.1	-0.11184	0.0963218
1544	UBA1_HUMAN	Ubiquitin-like modifier-activating enzyme 1 OS=Homo sapiens GN=UBA1 PE=1 SV=3	47	117774	0	5	5.49	0.208873	0.334708
1545	UBA6_HUMAN	Ubiquitin-like modifier-activating enzyme 6 OS=Homo sapiens GN=UBA6 PE=1 SV=1	38	117895	2	2.5	5.76	0.0129947	0.017198
1546	UBE2O_HUMAN	Ubiquitin-conjugating enzyme E2 O OS=Homo sapiens GN=UBE2O PE=1 SV=3	45	141205	5	8	5.01	0.339258	1.33229
1547	UBE3B_HUMAN	Ubiquitin-protein ligase E3B OS=Homo sapiens GN=UBE3B PE=1 SV=2	55	122991	6	8.3	8.45	0.192409	0.238628
1548	UBE3C_HUMAN	Ubiquitin-protein ligase E3C OS=Homo sapiens GN=UBE3C PE=1 SV=3	37	123844	5	5.4	6.27	-0.19571	0.331983
1549	UBE4B_HUMAN	Ubiquitin conjugation factor E4 B OS=Homo sapiens GN=UBE4B PE=1 SV=1	40	146092	5	7.2	6.13	-0.351907	0.590573
1550	UBN2_HUMAN	Ubinuclein-2 OS=Homo sapiens GN=UBN2 PE=1 SV=2	37	145998	3	2.7	9.24	-0.403917	0.490987
1551	UBP24_HUMAN	Ubiquitin carboxyl-terminal hydrolase 24 OS=Homo sapiens GN=USP24 PE=1 SV=3	64	294178	13	8.2	5.79	-0.163124	0.211127
1552	UBP28_HUMAN	Ubiquitin carboxyl-terminal hydrolase 28 OS=Homo sapiens GN=USP28 PE=1 SV=1	52	122414	7	10.7	5.1	0.343705	1.37238
1553	UBP29_HUMAN	Ubiquitin carboxyl-terminal hydrolase 29 OS=Homo sapiens GN=USP29 PE=1 SV=1	40	104090	4	7.2	5.63	0.0990811	0.321912
1554	UBP34_HUMAN	Ubiquitin carboxyl-terminal hydrolase 34 OS=Homo sapiens GN=USP34 PE=1 SV=2	41	403973	10	4.6	5.51	-0.161496	0.41364
1555	UBP36_HUMAN	Ubiquitin carboxyl-terminal hydrolase 36 OS=Homo sapiens GN=USP36 PE=1 SV=3	33	122575	4	5.4	9.71	0.324338	0.375904
1556	UBP40_HUMAN	Ubiquitin carboxyl-terminal hydrolase 40 OS=Homo sapiens GN=USP40 PE=2 SV=3	71	140041	9	9.9	5.46	-0.18599	1.39352
1557	UBP41_HUMAN	Putative ubiquitin carboxyl-terminal hydrolase 41 OS=Homo sapiens GN=USP41 PE=2 SV=2	32	41367	0	6.7	8.36	-0.132042	0.271949
1558	UBP42_HUMAN	Ubiquitin carboxyl-terminal hydrolase 42 OS=Homo sapiens GN=USP42 PE=1 SV=2	34	145458	4	5	8.9	0.0476131	0.0886351
1559	UBP54_HUMAN	Inactive ubiquitin carboxyl-terminal hydrolase 54 OS=Homo sapiens GN=USP54 PE=1 SV=4	59	187271	7	5.9	6.89	0.236248	0.325718
1560	UBP7_HUMAN	Ubiquitin carboxyl-terminal hydrolase 7 OS=Homo sapiens GN=USP7 PE=1 SV=2	34	128220	6	7.7	5.33	0.0469523	0.0524555
1561	UBR1_HUMAN	E3 ubiquitin-protein ligase UBR1 OS=Homo sapiens GN=UBR1 PE=1 SV=1	32	200080	5	4.2	5.67	0.0166607	0.0201022
1562	UBR2_HUMAN	E3 ubiquitin-protein ligase UBR2 OS=Homo sapiens GN=UBR2 PE=1 SV=1	39	200408	6	5.8	5.84	0.226385	0.996669
1563	UBR3_HUMAN	E3 ubiquitin-protein ligase UBR3 OS=Homo sapiens GN=UBR3 PE=2 SV=2	35	212296	5	4.8	5.74	-0.0939087	0.10509
1564	UBR4_HUMAN	E3 ubiquitin-protein ligase UBR4 OS=Homo sapiens GN=UBR4 PE=1 SV=1	102	573476	20	6.2	5.7	0.0195034	0.024571
1565	UBR5_HUMAN	E3 ubiquitin-protein ligase UBR5 OS=Homo sapiens GN=UBR5 PE=1 SV=2	69	309158	10	4.8	5.59	-0.120678	0.559878
1566	UBTD2_HUMAN	Ubiquitin domain-containing protein 2 OS=Homo sapiens GN=UBTD2 PE=1 SV=2	37	26173	0	10.3	5.45	-0.28644	0.457846
1567	UCHL1_HUMAN	Ubiquitin carboxyl-terminal hydrolase isozyme L1 OS=Homo sapiens GN=UCHL1 PE=1 SV=2	96	24808	8	40.8	5.33	-3.17756	2.27435
1568	UD2A3_HUMAN	UDP-glucuronosyltransferase 2A3 OS=Homo sapiens GN=UGT2A3 PE=2 SV=1	34	60245	4	7.6	8.15	-0.174295	0.839698
1569	UFD1_HUMAN	Ubiquitin fusion degradation protein 1 homolog OS=Homo sapiens GN=UFD1L PE=1 SV=3	38	34478	4	23.5	6.27	0.0539894	0.052029
1570	UGPA_HUMAN	UTP--glucose-1-phosphate uridylyltransferase OS=Homo sapiens GN=UGP2 PE=1 SV=5	40	56905	5	12.8	8.16	0.0183211	0.033516
1571	ULK4_HUMAN	Serine/threonine-protein kinase ULK4 OS=Homo sapiens GN=ULK4 PE=2 SV=2	49	142352	5	5.6	5.9	0.188077	0.213595
1572	UN13A_HUMAN	Protein unc-13 homolog A OS=Homo sapiens GN=UNC13A PE=2 SV=3	39	192876	10	8.7	5.21	-0.176628	0.23979
1573	UN13B_HUMAN	Protein unc-13 homolog B OS=Homo sapiens GN=UNC13B PE=1 SV=2	45	180564	9	8.7	5.67	0.0614529	0.105036
1574	UN13C_HUMAN	Protein unc-13 homolog C OS=Homo sapiens GN=UNC13C PE=1 SV=3	52	250754	12	8.4	5.64	0.173627	0.290808
1575	UN45A_HUMAN	Protein unc-45 homolog A OS=Homo sapiens GN=UNC45A PE=1 SV=1	42	103011	6	9.1	5.8	-0.0726678	0.12965
1576	UN45B_HUMAN	Protein unc-45 homolog B OS=Homo sapiens GN=UNC45B PE=2 SV=1	44	103667	6	10.2	8.03	-0.206604	0.925639
1577	UNC5A_HUMAN	Netrin receptor UNC5A OS=Homo sapiens GN=UNC5A PE=2 SV=2	36	92900	6	10.9	6.33	0.105584	0.187147
1578	UNC5B_HUMAN	Netrin receptor UNC5B OS=Homo sapiens GN=UNC5B PE=1 SV=2	31	103572	2	3.6	5.68	0.0173786	0.0216979
1579	UNC79_HUMAN	Protein unc-79 homolog OS=Homo sapiens GN=KIAA1409 PE=2 SV=3	36	295122	6	3.9	5.9	0.171532	1.9487
1580	UNC80_HUMAN	Protein unc-80 homolog OS=Homo sapiens GN=UNC80 PE=2 SV=2	71	363161	10	4.8	6.4	-0.111173	0.270746
1581	UNK_HUMAN	RING finger protein unkempt homolog OS=Homo sapiens GN=UNK PE=1 SV=2	39	88029	5	8	6.4	0.283851	0.53006
1582	USH2A_HUMAN	Usherin OS=Homo sapiens GN=USH2A PE=1 SV=3	62	575231	15	5.1	6.4	-0.358822	0.73789
1583	USP9X_HUMAN	Probable ubiquitin carboxyl-terminal hydrolase FAF-X OS=Homo sapiens GN=USP9X PE=1 SV=2	44	289356	6	3.8	5.48	0.290045	0.449314
1584	USP9Y_HUMAN	Probable ubiquitin carboxyl-terminal hydrolase FAF-Y OS=Homo sapiens GN=USP9Y PE=1 SV=2	39	290891	7	4.5	5.56	-0.23597	0.300103
1585	UTP20_HUMAN	Small subunit processome component 20 homolog OS=Homo sapiens GN=UTP20 PE=1 SV=2	50	318197	7	4.1	7.07	-0.09644	0.141379
1586	UTP6_HUMAN	U3 small nucleolar RNA-associated protein 6 homolog OS=Homo sapiens GN=UTP6 PE=1 SV=2	32	70149	3	5.5	6.92	-0.105947	0.104627
1587	UTRO_HUMAN	Utrophin OS=Homo sapiens GN=UTRN PE=1 SV=2	53	394220	11	4.3	5.2	0.0539908	0.0384398
1588	V1BR_HUMAN	Vasopressin V1b receptor OS=Homo sapiens GN=AVPR1B PE=2 SV=1	46	46940	3	12.3	9.21	0.116104	0.253132
1589	VATB1_HUMAN	V-type proton ATPase subunit B, kidney isoform OS=Homo sapiens GN=ATP6V1B1 PE=1 SV=3	41	56797	5	17.2	5.44	-0.118404	0.228942
1590	VATB2_HUMAN	V-type proton ATPase subunit B, brain isoform OS=Homo sapiens GN=ATP6V1B2 PE=1 SV=3	35	56465	4	14.1	5.57	0.0322278	0.0496978
1591	VDAC2_HUMAN	Voltage-dependent anion-selective channel protein 2 OS=Homo sapiens GN=VDAC2 PE=1 SV=2	94	31547	7	38.4	7.49	-3.17219	2.58032
1592	VGF_HUMAN	Neurosecretory protein VGF OS=Homo sapiens GN=VGF PE=1 SV=2	75	67218	3	8	4.76	-0.488084	0.473375
1593	VIME_HUMAN	Vimentin OS=Homo sapiens GN=VIM PE=1 SV=4	777	53619	22	57.7	5.06	-0.146132	0.132716
1594	VINC_HUMAN	Vinculin OS=Homo sapiens GN=VCL PE=1 SV=4	84	123722	7	10.6	5.5	-0.15952	0.118353
1595	VINEX_HUMAN	Vinexin OS=Homo sapiens GN=SORBS3 PE=1 SV=1	41	75283	3	7.5	9.48	0.27632	1.02673
1596	VIP2_HUMAN	Inositol hexakisphosphate and diphosphoinositol-pentakisphosphate kinase 2 OS=Homo sapiens GN=HISPPD1 PE=1 SV=3	50	140318	5	5.7	8.47	-0.0971269	0.152337
1597	VKIND_HUMAN	Protein very KIND OS=Homo sapiens GN=KNDC1 PE=2 SV=2	41	191277	7	5.9	5.83	-0.351365	0.382555
1598	VLDLR_HUMAN	Very low-density lipoprotein receptor OS=Homo sapiens GN=VLDLR PE=1 SV=1	37	96035	5	9.3	4.62	-0.183857	0.232102
1599	VP13A_HUMAN	Vacuolar protein sorting-associated protein 13A OS=Homo sapiens GN=VPS13A PE=1 SV=2	42	360047	8	4.9	5.94	-0.0411961	0.0903587
1600	VP13B_HUMAN	Vacuolar protein sorting-associated protein 13B OS=Homo sapiens GN=VPS13B PE=1 SV=1	60	448449	15	5	6.05	-0.511837	0.831359
1601	VP13C_HUMAN	Vacuolar protein sorting-associated protein 13C OS=Homo sapiens GN=VPS13C PE=1 SV=1	36	422124	11	4.4	6.38	-0.28883	0.499111
1602	VP13D_HUMAN	Vacuolar protein sorting-associated protein 13D OS=Homo sapiens GN=VPS13D PE=1 SV=1	34	491535	6	2.1	6.15	0.130783	0.183619
1603	VP33B_HUMAN	Vacuolar protein sorting-associated protein 33B OS=Homo sapiens GN=VPS33B PE=1 SV=1	37	70570	3	6.5	6.29	-0.270853	0.533649
1604	VPS35_HUMAN	Vacuolar protein sorting-associated protein 35 OS=Homo sapiens GN=VPS35 PE=1 SV=2	32	91649	0	6.4	5.32	0.178812	0.436785
1605	VW5B1_HUMAN	von Willebrand factor A domain-containing protein 5B1 OS=Homo sapiens GN=VWA5B1 PE=1 SV=2	40	133718	5	7	8.45	-3.4698	3.59592
1606	VWA2_HUMAN	von Willebrand factor A domain-containing protein 2 OS=Homo sapiens GN=VWA2 PE=1 SV=1	32	81960	5	11.1	8.38	0.0536041	0.0802191
1607	VWA3A_HUMAN	von Willebrand factor A domain-containing protein 3A OS=Homo sapiens GN=VWA3A PE=2 SV=3	43	133935	4	4.1	8.74	0.351529	0.966661
1608	VWDE_HUMAN	von Willebrand factor D and EGF domain-containing protein OS=Homo sapiens GN=VWDE PE=2 SV=3	37	176764	8	8.4	5.38	0.117422	0.409212
1609	VWF_HUMAN	von Willebrand factor OS=Homo sapiens GN=VWF PE=1 SV=3	66	309056	15	10.5	5.3	0.0713789	0.149978
1610	WAPL_HUMAN	Wings apart-like protein homolog OS=Homo sapiens GN=WAPAL PE=1 SV=1	43	132863	7	8.4	5.27	-0.402285	1.08625
1611	WDFY3_HUMAN	WD repeat and FYVE domain-containing protein 3 OS=Homo sapiens GN=WDFY3 PE=1 SV=2	85	395006	17	8.2	6.3	2.97953	3.58453
1612	WDFY4_HUMAN	Protein WDFY4 OS=Homo sapiens GN=WDFY4 PE=1 SV=3	37	353384	5	3.1	5.9	-0.0590129	0.161615
1613	WDR17_HUMAN	WD repeat-containing protein 17 OS=Homo sapiens GN=WDR17 PE=2 SV=2	40	147608	5	5.6	6.01	0.042752	0.0715007
1614	WDR19_HUMAN	WD repeat-containing protein 19 OS=Homo sapiens GN=WDR19 PE=2 SV=2	38	151483	10	9.5	5.94	-0.422814	0.439871
1615	WDR33_HUMAN	WD repeat-containing protein 33 OS=Homo sapiens GN=WDR33 PE=1 SV=2	38	145799	0	4	9.24	0.450139	1.50905
1616	WDR35_HUMAN	WD repeat-containing protein 35 OS=Homo sapiens GN=WDR35 PE=2 SV=3	48	133461	7	8.6	5.98	-0.269282	0.283169
1617	WDR4_HUMAN	tRNA (guanine-N(7)-)-methyltransferase subunit WDR4 OS=Homo sapiens GN=WDR4 PE=1 SV=2	38	45461	3	10.2	6.71	-0.045927	0.0771697
1618	WDR47_HUMAN	WD repeat-containing protein 47 OS=Homo sapiens GN=WDR47 PE=1 SV=1	36	101884	6	10.2	5.59	-0.299834	0.700501
1619	WDR59_HUMAN	WD repeat-containing protein 59 OS=Homo sapiens GN=WDR59 PE=1 SV=2	41	109724	5	10.1	8.2	0.1468	0.302283
1620	WDR72_HUMAN	WD repeat-containing protein 72 OS=Homo sapiens GN=WDR72 PE=1 SV=1	37	123329	10	13.6	6.22	-0.121558	0.221822
1621	WDR87_HUMAN	WD repeat-containing protein 87 OS=Homo sapiens GN=WDR87 PE=2 SV=2	74	332959	11	6	6.94	-0.0939972	0.153391
1622	WDR88_HUMAN	WD repeat-containing protein 88 OS=Homo sapiens GN=WDR88 PE=2 SV=1	33	52640	4	14.4	7.22	-0.32235	0.762186
1623	WIZ_HUMAN	Protein Wiz OS=Homo sapiens GN=WIZ PE=1 SV=2	54	178563	8	7.9	6.4	-0.230883	0.971157
1624	WNK2_HUMAN	Serine/threonine-protein kinase WNK2 OS=Homo sapiens GN=WNK2 PE=1 SV=4	58	242525	12	8.4	5.79	-0.0179646	0.0258901
1625	WNT2_HUMAN	Protein Wnt-2 OS=Homo sapiens GN=WNT2 PE=1 SV=1	43	40391	6	24.4	9.06	-0.331608	0.392534
1626	WNT3_HUMAN	Proto-oncogene Wnt-3 OS=Homo sapiens GN=WNT3 PE=2 SV=2	38	39619	8	26.5	7.46	0.055323	0.125244
1627	WNT3A_HUMAN	Protein Wnt-3a OS=Homo sapiens GN=WNT3A PE=2 SV=2	43	39339	5	23.6	8.52	-0.202669	0.354408
1628	WNT5A_HUMAN	Protein Wnt-5a OS=Homo sapiens GN=WNT5A PE=1 SV=2	39	42311	0	17.1	8.83	-0.28554	0.556272
1629	WNT7A_HUMAN	Protein Wnt-7a OS=Homo sapiens GN=WNT7A PE=1 SV=2	40	38979	2	9.5	9.05	0.383559	0.341954
1630	WNT7B_HUMAN	Protein Wnt-7b OS=Homo sapiens GN=WNT7B PE=2 SV=2	35	39301	4	13.5	9.11	0.14767	0.198306
1631	WRB_HUMAN	Tryptophan-rich protein OS=Homo sapiens GN=WRB PE=2 SV=2	32	19767	3	18.4	9.71	0.259567	0.488825
1632	WRN_HUMAN	Werner syndrome ATP-dependent helicase OS=Homo sapiens GN=WRN PE=1 SV=1	69	162391	9	10.3	5.96	0.0245841	0.0411495
1633	WSB1_HUMAN	WD repeat and SOCS box-containing protein 1 OS=Homo sapiens GN=WSB1 PE=1 SV=1	46	47402	4	10.5	7.64	0.200886	1.363
1634	X3CL1_HUMAN	Fractalkine OS=Homo sapiens GN=CX3CL1 PE=1 SV=1	38	42176	3	8.1	6.08	0.182774	0.228025
1635	XIRP1_HUMAN	Xin actin-binding repeat-containing protein 1 OS=Homo sapiens GN=XIRP1 PE=1 SV=1	55	198439	8	6.8	5.78	-0.281914	2.34008
1636	XIRP2_HUMAN	Xin actin-binding repeat-containing protein 2 OS=Homo sapiens GN=XIRP2 PE=1 SV=2	76	382063	13	6.7	5.99	0.188923	0.298839
1637	XPO1_HUMAN	Exportin-1 OS=Homo sapiens GN=XPO1 PE=1 SV=1	47	123306	7	11.5	5.71	-0.00604586	0.00996453
1638	XPO2_HUMAN	Exportin-2 OS=Homo sapiens GN=CSE1L PE=1 SV=3	83	110346	7	11.2	5.51	-0.359229	0.611816
1639	XPO5_HUMAN	Exportin-5 OS=Homo sapiens GN=XPO5 PE=1 SV=1	37	136222	6	6.8	5.56	0.259242	0.323396
1640	XPO6_HUMAN	Exportin-6 OS=Homo sapiens GN=XPO6 PE=1 SV=1	32	128801	4	4.6	5.94	-0.17712	0.341619
1641	XPP3_HUMAN	Probable Xaa-Pro aminopeptidase 3 OS=Homo sapiens GN=XPNPEP3 PE=1 SV=1	38	56997	3	9.7	6.37	-0.498076	0.337433
1642	XYLB_HUMAN	Xylulose kinase OS=Homo sapiens GN=XYLB PE=1 SV=3	46	58345	3	9.7	5.55	0.0390145	0.0464268
1643	YB019_HUMAN	Uncharacterized protein FLJ44048 OS=Homo sapiens PE=2 SV=2	49	179918	6	7.2	5.96	0.0215775	0.0376667
1644	YB046_HUMAN	Protein LOC339766 OS=Homo sapiens PE=4 SV=2	62	193163	12	11.6	6.2	-0.108785	0.121251
1645	YD002_HUMAN	Uncharacterized protein FLJ44066 OS=Homo sapiens PE=1 SV=1	59	104436	7	10.6	9.06	0.220671	0.39266
1646	YD026_HUMAN	Putative death domain-containing protein FLJ16686 OS=Homo sapiens PE=2 SV=2	41	101485	7	10.5	6.67	0.0563314	0.115966
1647	YE031_HUMAN	Transmembrane protein ENSP00000382582 OS=Homo sapiens PE=4 SV=2	37	125755	5	9.1	8.71	0.208347	0.299724
1648	YES_HUMAN	Proto-oncogene tyrosine-protein kinase Yes OS=Homo sapiens GN=YES1 PE=1 SV=3	45	60763	5	13.8	6.32	0.201942	0.221374
1649	YI016_HUMAN	Putative tubulin beta chain-like protein ENSP00000290377 OS=Homo sapiens PE=5 SV=2	127	41748	3	11.3	4.77	2.32432	1.68573
1650	YLPM1_HUMAN	YLP motif-containing protein 1 OS=Homo sapiens GN=YLPM1 PE=1 SV=3	63	219849	10	7.3	6.14	-0.310363	0.562604
1651	YM018_HUMAN	Uncharacterized protein FLJ40176 OS=Homo sapiens PE=2 SV=2	90	277778	17	10.7	9.35	-0.237598	0.480827
1652	YP015_HUMAN	Putative uncharacterized protein LOC400499 OS=Homo sapiens PE=2 SV=1	33	61895	0	6.4	9.07	-0.187073	0.22916
1653	YQ018_HUMAN	Uncharacterized protein ENSP00000382033 OS=Homo sapiens PE=2 SV=2	39	17996	4	23.5	6.1	-0.302018	0.775439
1654	Z280C_HUMAN	Zinc finger protein 280C OS=Homo sapiens GN=ZNF280C PE=1 SV=1	37	83042	4	4.5	9.29	0.188009	0.295384
1655	Z280D_HUMAN	Zinc finger protein 280D OS=Homo sapiens GN=ZNF280D PE=1 SV=3	87	109215	13	17.7	8.51	-0.255489	0.415697
1656	Z512B_HUMAN	Zinc finger protein 512B OS=Homo sapiens GN=ZNF512B PE=1 SV=1	39	97202	6	11.3	9.87	-0.29192	0.697065
1657	Z518A_HUMAN	Zinc finger protein 518A OS=Homo sapiens GN=ZNF518A PE=1 SV=2	36	166676	0	5.4	9.38	-0.0127745	0.0194178
1658	ZAN_HUMAN	Zonadhesin OS=Homo sapiens GN=ZAN PE=2 SV=3	46	305374	8	4.6	5.79	-0.209167	0.281414
1659	ZBED4_HUMAN	Zinc finger BED domain-containing protein 4 OS=Homo sapiens GN=ZBED4 PE=1 SV=1	35	130225	4	4	6.38	0.175908	0.583822
1660	ZBT32_HUMAN	Zinc finger and BTB domain-containing protein 32 OS=Homo sapiens GN=ZBTB32 PE=1 SV=1	31	52930	0	7.2	9.36	0.264801	0.464182
1661	ZBT40_HUMAN	Zinc finger and BTB domain-containing protein 40 OS=Homo sapiens GN=ZBTB40 PE=1 SV=4	37	138030	7	6.1	6.11	0.0290939	0.0469814
1662	ZC3H1_HUMAN	Zinc finger C3H1 domain-containing protein OS=Homo sapiens GN=ZFC3H1 PE=1 SV=3	45	226214	6	4.8	8.39	-0.0160894	0.0173658
1663	ZC3H3_HUMAN	Zinc finger CCCH domain-containing protein 3 OS=Homo sapiens GN=ZC3H3 PE=1 SV=2	41	101867	4	6.4	11.01	-0.131107	0.12274
1664	ZC3HD_HUMAN	Zinc finger CCCH domain-containing protein 13 OS=Homo sapiens GN=ZC3H13 PE=1 SV=1	31	196519	4	2.3	9.45	0.0726354	0.0744608
1665	ZC3HE_HUMAN	Zinc finger CCCH domain-containing protein 14 OS=Homo sapiens GN=ZC3H14 PE=1 SV=1	52	82823	2	2.6	6.99	-0.395006	0.506204
1666	ZDBF2_HUMAN	DBF4-type zinc finger-containing protein 2 OS=Homo sapiens GN=ZDBF2 PE=1 SV=3	38	265453	8	5	5.79	-0.0431679	0.0849611
1667	ZEP2_HUMAN	Transcription factor HIVEP2 OS=Homo sapiens GN=HIVEP2 PE=1 SV=2	105	268885	14	9.6	6.5	0.323655	0.649565
1668	ZF106_HUMAN	Zinc finger protein 106 homolog OS=Homo sapiens GN=ZFP106 PE=1 SV=1	48	208754	12	9.8	6.73	0.123792	0.479872
1669	ZFHX2_HUMAN	Zinc finger homeobox protein 2 OS=Homo sapiens GN=ZFHX2 PE=2 SV=2	54	152006	8	8.8	6	0.273536	2.39948
1670	ZFHX3_HUMAN	Zinc finger homeobox protein 3 OS=Homo sapiens GN=ZFHX3 PE=1 SV=2	60	404165	7	3.3	5.82	-0.231058	0.374312
1671	ZFHX4_HUMAN	Zinc finger homeobox protein 4 OS=Homo sapiens GN=ZFHX4 PE=1 SV=1	67	393482	13	5.6	5.94	0.0384322	0.054464
1672	ZFY26_HUMAN	Zinc finger FYVE domain-containing protein 26 OS=Homo sapiens GN=ZFYVE26 PE=1 SV=2	57	284455	15	9.6	5.97	-0.217309	0.303212
1673	ZFYV9_HUMAN	Zinc finger FYVE domain-containing protein 9 OS=Homo sapiens GN=ZFYVE9 PE=1 SV=2	31	156303	0	6.9	4.89	0.292727	0.252306
1674	ZIC2_HUMAN	Zinc finger protein ZIC 2 OS=Homo sapiens GN=ZIC2 PE=1 SV=2	39	54971	3	5.5	8.68	-0.0845821	0.32511
1675	ZMY11_HUMAN	Zinc finger MYND domain-containing protein 11 OS=Homo sapiens GN=ZMYND11 PE=1 SV=1	46	66160	5	10.3	8.55	0.0817771	0.11239
1676	ZMYM6_HUMAN	Zinc finger MYM-type protein 6 OS=Homo sapiens GN=ZMYM6 PE=1 SV=2	53	147992	10	9.8	8.59	0.161828	0.264236
1677	ZN101_HUMAN	Zinc finger protein 101 OS=Homo sapiens GN=ZNF101 PE=1 SV=1	35	50307	4	11.9	9.67	0.11147	0.25746
1678	ZN114_HUMAN	Zinc finger protein 114 OS=Homo sapiens GN=ZNF114 PE=2 SV=1	61	47716	6	16.1	8.9	3.23123	3.54299
1679	ZN167_HUMAN	Zinc finger protein 167 OS=Homo sapiens GN=ZNF167 PE=2 SV=2	31	84979	6	13.3	7.26	0.187973	0.487479
1680	ZN217_HUMAN	Zinc finger protein 217 OS=Homo sapiens GN=ZNF217 PE=1 SV=1	52	115199	8	11.1	8.78	-0.227764	0.202913
1681	ZN227_HUMAN	Zinc finger protein 227 OS=Homo sapiens GN=ZNF227 PE=2 SV=1	37	91974	4	8.3	9.1	0.175635	0.168445
1682	ZN318_HUMAN	Zinc finger protein 318 OS=Homo sapiens GN=ZNF318 PE=1 SV=2	37	250958	7	4.6	6.78	-0.0613221	0.0897173
1683	ZN326_HUMAN	Zinc finger protein 326 OS=Homo sapiens GN=ZNF326 PE=1 SV=2	40	65613	3	6	5.08	-0.349004	0.529836
1684	ZN407_HUMAN	Zinc finger protein 407 OS=Homo sapiens GN=ZNF407 PE=2 SV=2	53	247211	15	9.8	6.05	-0.0699501	0.0708467
1685	ZN425_HUMAN	Zinc finger protein 425 OS=Homo sapiens GN=ZNF425 PE=2 SV=1	35	87663	4	7.6	9.43	0.46901	1.50763
1686	ZN441_HUMAN	Zinc finger protein 441 OS=Homo sapiens GN=ZNF441 PE=2 SV=1	34	72145	3	7.2	9	-0.254393	0.285068
1687	ZN442_HUMAN	Zinc finger protein 442 OS=Homo sapiens GN=ZNF442 PE=2 SV=1	46	72816	9	19.9	9.03	-0.265145	0.661069
1688	ZN451_HUMAN	Zinc finger protein 451 OS=Homo sapiens GN=ZNF451 PE=2 SV=2	38	121406	5	5.7	6.3	-0.137878	0.255453
1689	ZN469_HUMAN	Zinc finger protein 469 OS=Homo sapiens GN=ZNF469 PE=1 SV=3	74	409949	15	6.5	7.88	-0.412479	0.996137
1690	ZN470_HUMAN	Zinc finger protein 470 OS=Homo sapiens GN=ZNF470 PE=1 SV=2	36	82609	6	13.7	8.91	-0.326273	0.36073
1691	ZN498_HUMAN	Zinc finger protein 498 OS=Homo sapiens GN=ZNF498 PE=2 SV=3	35	61435	3	10.7	7.82	0.270906	0.446348
1692	ZN513_HUMAN	Zinc finger protein 513 OS=Homo sapiens GN=ZNF513 PE=2 SV=2	34	57844	0	10.5	7.49	-0.103763	0.132691
1693	ZN521_HUMAN	Zinc finger protein 521 OS=Homo sapiens GN=ZNF521 PE=1 SV=1	45	147770	6	7	6.56	-0.222007	0.346975
1694	ZN532_HUMAN	Zinc finger protein 532 OS=Homo sapiens GN=ZNF532 PE=1 SV=2	43	141606	10	13.1	8.92	0.169238	0.720304
1695	ZN536_HUMAN	Zinc finger protein 536 OS=Homo sapiens GN=ZNF536 PE=1 SV=3	31	141328	4	5.2	6.86	-0.0220181	0.0272357
1696	ZN541_HUMAN	Zinc finger protein 541 OS=Homo sapiens GN=ZNF541 PE=1 SV=2	40	147718	5	6.5	8.31	-0.329676	0.681207
1697	ZN546_HUMAN	Zinc finger protein 546 OS=Homo sapiens GN=ZNF546 PE=2 SV=2	31	98341	8	12.6	8.94	-0.364426	0.60453
1698	ZN563_HUMAN	Zinc finger protein 563 OS=Homo sapiens GN=ZNF563 PE=2 SV=1	35	55398	3	9.2	9.34	0.279827	0.609669
1699	ZN578_HUMAN	Zinc finger protein 578 OS=Homo sapiens GN=ZNF578 PE=2 SV=1	35	42568	5	20.8	9.43	-0.250115	0.27953
1700	ZN598_HUMAN	Zinc finger protein 598 OS=Homo sapiens GN=ZNF598 PE=1 SV=1	47	98575	3	4.4	8.75	-0.122711	0.0884771
1701	ZN605_HUMAN	Zinc finger protein 605 OS=Homo sapiens GN=ZNF605 PE=2 SV=1	34	74328	0	6.7	9.32	-0.449725	1.75223
1702	ZN626_HUMAN	Zinc finger protein 626 OS=Homo sapiens GN=ZNF626 PE=2 SV=2	39	60853	2	2.8	9.29	-3.06996	3.05201
1703	ZN644_HUMAN	Zinc finger protein 644 OS=Homo sapiens GN=ZNF644 PE=1 SV=2	35	149471	6	5.8	8.43	-0.172776	0.405168
1704	ZN652_HUMAN	Zinc finger protein 652 OS=Homo sapiens GN=ZNF652 PE=1 SV=3	34	69699	4	12.4	8.92	0.294016	0.614427
1705	ZN679_HUMAN	Zinc finger protein 679 OS=Homo sapiens GN=ZNF679 PE=2 SV=1	32	47147	0	14.8	9.23	0.526479	0.511078
1706	ZN692_HUMAN	Zinc finger protein 692 OS=Homo sapiens GN=ZNF692 PE=1 SV=1	37	56932	5	8.9	7.54	-0.124599	0.110712
1707	ZN697_HUMAN	Zinc finger protein 697 OS=Homo sapiens GN=ZNF697 PE=2 SV=2	36	60423	3	10.6	6.88	-0.179858	0.205642
1708	ZN714_HUMAN	Zinc finger protein 714 OS=Homo sapiens GN=ZNF714 PE=2 SV=1	48	63984	7	16.9	9.29	-0.188922	0.54511
1709	ZN800_HUMAN	Zinc finger protein 800 OS=Homo sapiens GN=ZNF800 PE=1 SV=1	38	75189	5	10.1	9.54	0.184984	0.177952
1710	ZN831_HUMAN	Zinc finger protein 831 OS=Homo sapiens GN=ZNF831 PE=2 SV=4	55	177839	8	8.1	8.67	0.0612607	0.175762
1711	ZN844_HUMAN	Zinc finger protein 844 OS=Homo sapiens GN=ZNF844 PE=2 SV=1	40	76883	5	11.1	9.14	-0.564423	1.92956
1712	ZNF25_HUMAN	Zinc finger protein 25 OS=Homo sapiens GN=ZNF25 PE=2 SV=2	34	53510	0	16	9.22	-0.120873	0.329221
1713	ZNF74_HUMAN	Zinc finger protein 74 OS=Homo sapiens GN=ZNF74 PE=2 SV=2	38	72062	2	3	8.9	0.0405651	0.0798741
1714	ZNF84_HUMAN	Zinc finger protein 84 OS=Homo sapiens GN=ZNF84 PE=2 SV=2	34	85403	3	7.3	9.05	-0.157036	0.22587
1715	ZNF99_HUMAN	Zinc finger protein 99 OS=Homo sapiens GN=ZNF99 PE=2 SV=2	31	120016	4	5.1	9.44	-0.0849829	0.0811474
1716	ZNFX1_HUMAN	NFX1-type zinc finger-containing protein 1 OS=Homo sapiens GN=ZNFX1 PE=1 SV=2	70	220084	15	12.8	7.06	0.2348	0.405346
1717	ZPR1_HUMAN	Zinc finger protein ZPR1 OS=Homo sapiens GN=ZNF259 PE=1 SV=1	38	50893	6	18.1	4.66	-0.0533257	0.116776
1718	ZSWM6_HUMAN	Zinc finger SWIM domain-containing protein 6 OS=Homo sapiens GN=ZSWIM6 PE=2 SV=2	44	133385	6	7.4	7.01	-0.198666	0.185509
1719	ZUFSP_HUMAN	Zinc finger with UFM1-specific peptidase domain protein OS=Homo sapiens GN=ZUFSP PE=1 SV=1	34	65916	0	10.2	6.05	-0.204399	0.465597
1720	ZYX_HUMAN	Zyxin OS=Homo sapiens GN=ZYX PE=1 SV=1	59	61238	4	11	6.22	0.554688	0.613842
1721	ZZEF1_HUMAN	Zinc finger ZZ-type and EF-hand domain-containing protein 1 OS=Homo sapiens GN=ZZEF1 PE=1 SV=6	80	330864	10	4.8	5.62	-0.206916	0.215578

## Sheet: up
No.	Accession	Protein	Score	M.W.	No. of peptide	%coverage	pI	difference	-LOG(P-value)
1	HEG1_HUMAN	Protein HEG homolog 1 OS=Homo sapiens GN=HEG1 PE=1 SV=3	46	147369	4	5.4	5.8	3.76365	4.0948
2	MINK1_HUMAN	Misshapen-like kinase 1 OS=Homo sapiens GN=MINK1 PE=1 SV=1	36	149717	4	4.5	7.85	3.57013	4.40632
3	TNR6A_HUMAN	Trinucleotide repeat-containing gene 6A protein OS=Homo sapiens GN=TNRC6A PE=1 SV=1	44	210143	9	8.7	6.27	3.54452	5.31059
4	RS14_HUMAN	40S ribosomal protein S14 OS=Homo sapiens GN=RPS14 PE=1 SV=3	32	16263	1	10.6	10.07	3.45827	2.38762
5	SHRM3_HUMAN	Protein Shroom3 OS=Homo sapiens GN=SHROOM3 PE=1 SV=1	37	216528	7	5.7	7.75	3.43934	3.60773
6	GEN_HUMAN	Flap endonuclease GEN homolog 1 OS=Homo sapiens GN=GEN1 PE=2 SV=2	37	102819	5	7.8	8.04	3.43682	4.05205
7	FBX34_HUMAN	F-box only protein 34 OS=Homo sapiens GN=FBXO34 PE=1 SV=2	34	78661	5	13.5	8.32	3.39305	3.15392
8	TBA4A_HUMAN	Tubulin alpha-4A chain OS=Homo sapiens GN=TUBA4A PE=1 SV=1	280	49892	6	21	4.95	3.38561	3.07177
9	H2B1B_HUMAN	Histone H2B type 1-B OS=Homo sapiens GN=HIST1H2BB PE=1 SV=2	240	13942	6	46	10.31	3.37423	3.34063
10	H4_HUMAN	Histone H4 OS=Homo sapiens GN=HIST1H4A PE=1 SV=2	258	11360	6	63.1	11.36	3.30985	1.97533
11	ZN114_HUMAN	Zinc finger protein 114 OS=Homo sapiens GN=ZNF114 PE=2 SV=1	61	47716	6	16.1	8.9	3.23123	3.54299
12	WDFY3_HUMAN	WD repeat and FYVE domain-containing protein 3 OS=Homo sapiens GN=WDFY3 PE=1 SV=2	85	395006	17	8.2	6.3	2.97953	3.58453
13	ACTC_HUMAN	Actin, alpha cardiac muscle 1 OS=Homo sapiens GN=ACTC1 PE=1 SV=1	355	41992	8	22.5	5.23	2.89114	3.2862
14	SERA_HUMAN	D-3-phosphoglycerate dehydrogenase OS=Homo sapiens GN=PHGDH PE=1 SV=4	35	56614	2	5.4	6.29	2.87731	2.56481
15	TBB3_HUMAN	Tubulin beta-3 chain OS=Homo sapiens GN=TUBB3 PE=1 SV=2	572	50400	14	33.8	4.83	2.75432	2.87729
16	RL24_HUMAN	60S ribosomal protein L24 OS=Homo sapiens GN=RPL24 PE=1 SV=1	32	17768	0	8.3	11.26	2.39306	2.7582
17	YI016_HUMAN	Putative tubulin beta chain-like protein ENSP00000290377 OS=Homo sapiens PE=5 SV=2	127	41748	3	11.3	4.77	2.32432	1.68573
18	POTEF_HUMAN	POTE ankyrin domain family member F OS=Homo sapiens GN=POTEF PE=1 SV=2	326	121367	15	16.2	5.83	2.09653	1.77162

## Sheet: down
No.	Accession	Protein	Score	M.W.	No. of peptide	%coverage	pI	difference	-LOG(P-value)
1	TBB2A_HUMAN	Tubulin beta-2A chain OS=Homo sapiens GN=TUBB2A PE=1 SV=1	756	49875	18	49.9	4.78	-3.70167	4.70676
2	PABP1_HUMAN	Polyadenylate-binding protein 1 OS=Homo sapiens GN=PABPC1 PE=1 SV=2	33	70626	4	11.3	9.52	-3.24335	4.48647
3	DICER_HUMAN	Endoribonuclease Dicer OS=Homo sapiens GN=DICER1 PE=1 SV=3	44	218542	11	9.4	5.47	-3.96694	4.48015
4	DYH7_HUMAN	Dynein heavy chain 7, axonemal OS=Homo sapiens GN=DNAH7 PE=1 SV=1	34	460846	6	3	5.7	-3.64137	4.25149
5	CO2A1_HUMAN	Collagen alpha-1(II) chain OS=Homo sapiens GN=COL2A1 PE=1 SV=3	33	141698	7	9.1	6.58	-3.60006	4.21242
6	MAP6_HUMAN	Microtubule-associated protein 6 OS=Homo sapiens GN=MAP6 PE=1 SV=2	44	86452	5	11.7	9.2	-3.57676	4.11669
7	ACTA_HUMAN	Actin, aortic smooth muscle OS=Homo sapiens GN=ACTA2 PE=1 SV=1	585	41982	14	32.1	5.23	-3.60968	3.91633
8	BRCA2_HUMAN	Breast cancer type 2 susceptibility protein OS=Homo sapiens GN=BRCA2 PE=1 SV=2	57	383986	8	3.9	6.3	-3.66082	3.80528
9	DMXL1_HUMAN	DmX-like protein 1 OS=Homo sapiens GN=DMXL1 PE=1 SV=2	56	337638	12	6.8	5.91	-3.71271	3.75938
10	TRAF7_HUMAN	E3 ubiquitin-protein ligase TRAF7 OS=Homo sapiens GN=TRAF7 PE=1 SV=1	38	74561	4	7.9	6.77	-3.9577	3.73076
11	SNPC4_HUMAN	snRNA-activating protein complex subunit 4 OS=Homo sapiens GN=SNAPC4 PE=1 SV=1	39	159335	4	4.1	8.51	-3.4063	3.68688
12	GSE1_HUMAN	Genetic suppressor element 1 OS=Homo sapiens GN=GSE1 PE=1 SV=3	40	136081	4	6.3	7.36	-3.64551	3.68667
13	VW5B1_HUMAN	von Willebrand factor A domain-containing protein 5B1 OS=Homo sapiens GN=VWA5B1 PE=1 SV=2	40	133718	5	7	8.45	-3.4698	3.59592
14	BACH1_HUMAN	Transcription regulator protein BACH1 OS=Homo sapiens GN=BACH1 PE=1 SV=2	45	81906	7	13.9	4.95	-3.72022	3.49919
15	ACTS_HUMAN	Actin, alpha skeletal muscle OS=Homo sapiens GN=ACTA1 PE=1 SV=1	588	42024	14	32.1	5.23	-3.33615	3.40874
16	DGKH_HUMAN	Diacylglycerol kinase eta OS=Homo sapiens GN=DGKH PE=1 SV=1	37	134780	4	4.6	6.11	-3.75571	3.39227
17	FSIP2_HUMAN	Fibrous sheath-interacting protein 2 OS=Homo sapiens GN=FSIP2 PE=1 SV=3	118	369630	11	4.8	7.28	-3.65613	3.3872
18	ACTB_HUMAN	Actin, cytoplasmic 1 OS=Homo sapiens GN=ACTB PE=1 SV=1	958	41710	22	53.3	5.29	-3.77891	3.35497
19	H2B1C_HUMAN	Histone H2B type 1-C/E/F/G/I OS=Homo sapiens GN=HIST1H2BC PE=1 SV=4	215	13898	4	37.3	10.31	-3.3253	3.32136
20	ACTG_HUMAN	Actin, cytoplasmic 2 OS=Homo sapiens GN=ACTG1 PE=1 SV=1	1000	41766	21	53.1	5.31	-3.67761	3.26552
21	GSTP1_HUMAN	Glutathione S-transferase P OS=Homo sapiens GN=GSTP1 PE=1 SV=2	114	23341	4	23.3	5.43	-3.29672	3.1834
22	CP2D6_HUMAN	Cytochrome P450 2D6 OS=Homo sapiens GN=CYP2D6 PE=1 SV=2	38	55734	3	10.3	6.77	-3.21485	3.1382
23	DYN1_HUMAN	Dynamin-1 OS=Homo sapiens GN=DNM1 PE=1 SV=2	36	97347	5	8.9	6.73	-2.92881	3.05706
24	ZN626_HUMAN	Zinc finger protein 626 OS=Homo sapiens GN=ZNF626 PE=2 SV=2	39	60853	2	2.8	9.29	-3.06996	3.05201
25	FUBP1_HUMAN	Far upstream element-binding protein 1 OS=Homo sapiens GN=FUBP1 PE=1 SV=3	72	67518	5	14.1	7.18	-3.06255	3.05185
26	RS3A_HUMAN	40S ribosomal protein S3a OS=Homo sapiens GN=RPS3A PE=1 SV=2	175	29926	8	30.7	9.75	-3.75352	3.03233
27	TBB4_HUMAN	Tubulin beta-4 chain OS=Homo sapiens GN=TUBB4 PE=1 SV=2	722	49554	18	45.7	4.78	-3.05246	2.99896
28	ARMC4_HUMAN	Armadillo repeat-containing protein 4 OS=Homo sapiens GN=ARMC4 PE=2 SV=1	63	115606	0	7.4	7.98	-3.31805	2.96797
29	EDRF1_HUMAN	Erythroid differentiation-related factor 1 OS=Homo sapiens GN=EDRF1 PE=1 SV=1	43	138440	8	8.2	5.93	-3.72334	2.95533
30	1433Z_HUMAN	14-3-3 protein zeta/delta OS=Homo sapiens GN=YWHAZ PE=1 SV=1	171	27728	6	22.4	4.73	-3.35534	2.94888
31	HBA_HUMAN	Hemoglobin subunit alpha OS=Homo sapiens GN=HBA1 PE=1 SV=2	68	15248	2	16.9	8.72	-3.69444	2.92285
32	G3P_HUMAN	Glyceraldehyde-3-phosphate dehydrogenase OS=Homo sapiens GN=GAPDH PE=1 SV=3	497	36030	11	41.2	8.57	-2.88945	2.85551
33	H2B1A_HUMAN	Histone H2B type 1-A OS=Homo sapiens GN=HIST1H2BA PE=1 SV=3	83	14159	3	29.9	10.31	-2.87444	2.85404
34	LMNB1_HUMAN	Lamin-B1 OS=Homo sapiens GN=LMNB1 PE=1 SV=2	41	66368	2	4.1	5.11	-3.19541	2.84422
35	RL8_HUMAN	60S ribosomal protein L8 OS=Homo sapiens GN=RPL8 PE=1 SV=2	68	28007	3	21.4	11.03	-2.98974	2.80989
36	ACTH_HUMAN	Actin, gamma-enteric smooth muscle OS=Homo sapiens GN=ACTG2 PE=1 SV=1	587	41850	14	31.9	5.31	-2.8465	2.79599
37	1433B_HUMAN	14-3-3 protein beta/alpha OS=Homo sapiens GN=YWHAB PE=1 SV=3	108	28065	4	21.1	4.76	-3.20869	2.73401
38	CASP3_HUMAN	Caspase-3 OS=Homo sapiens GN=CASP3 PE=1 SV=2	77	31587	4	17.3	6.09	-3.0286	2.73179
39	IF4A3_HUMAN	Eukaryotic initiation factor 4A-III OS=Homo sapiens GN=EIF4A3 PE=1 SV=4	53	46841	2	7.5	6.3	-3.26341	2.72728
40	PCBP1_HUMAN	Poly(rC)-binding protein 1 OS=Homo sapiens GN=PCBP1 PE=1 SV=2	230	37474	11	44.9	6.66	-2.90671	2.70758
41	GDIR1_HUMAN	Rho GDP-dissociation inhibitor 1 OS=Homo sapiens GN=ARHGDIA PE=1 SV=3	94	23193	3	14.7	5.02	-2.71133	2.68385
42	RS3_HUMAN	40S ribosomal protein S3 OS=Homo sapiens GN=RPS3 PE=1 SV=2	153	26671	5	26.7	9.68	-2.88365	2.67818
43	RLA0L_HUMAN	60S acidic ribosomal protein P0-like OS=Homo sapiens PE=1 SV=1	64	34343	3	12	5.41	-3.08621	2.65595
44	PHB2_HUMAN	Prohibitin-2 OS=Homo sapiens GN=PHB2 PE=1 SV=2	129	33276	6	26.1	9.83	-3.30653	2.64593
45	K1C24_HUMAN	Keratin, type I cytoskeletal 24 OS=Homo sapiens GN=KRT24 PE=1 SV=1	57	55053	5	21	4.89	-3.2133	2.64314
46	DPYS_HUMAN	Dihydropyrimidinase OS=Homo sapiens GN=DPYS PE=1 SV=1	69	56594	4	10.2	6.81	-3.41967	2.63977
47	RS2_HUMAN	40S ribosomal protein S2 OS=Homo sapiens GN=RPS2 PE=1 SV=2	95	31305	5	19.5	10.25	-2.78682	2.62804
48	LDHA_HUMAN	L-lactate dehydrogenase A chain OS=Homo sapiens GN=LDHA PE=1 SV=2	251	36665	8	29.2	8.44	-2.73618	2.61906
49	1433T_HUMAN	14-3-3 protein theta OS=Homo sapiens GN=YWHAQ PE=1 SV=1	79	27747	3	15.5	4.68	-3.49823	2.6057
50	RLA1_HUMAN	60S acidic ribosomal protein P1 OS=Homo sapiens GN=RPLP1 PE=1 SV=1	38	11507	1	14	4.26	-3.14215	2.592
51	VDAC2_HUMAN	Voltage-dependent anion-selective channel protein 2 OS=Homo sapiens GN=VDAC2 PE=1 SV=2	94	31547	7	38.4	7.49	-3.17219	2.58032
52	TPM4_HUMAN	Tropomyosin alpha-4 chain OS=Homo sapiens GN=TPM4 PE=1 SV=3	77	28504	3	13.7	4.67	-3.1133	2.56634
53	SCRN2_HUMAN	Secernin-2 OS=Homo sapiens GN=SCRN2 PE=2 SV=2	39	46535	1	3.8	5.44	-3.12645	2.55498
54	K2C73_HUMAN	Keratin, type II cytoskeletal 73 OS=Homo sapiens GN=KRT73 PE=1 SV=1	80	58887	2	3.9	6.93	-3.47591	2.53987
55	RAN_HUMAN	GTP-binding nuclear protein Ran OS=Homo sapiens GN=RAN PE=1 SV=3	87	24408	2	11.6	7.01	-3.40564	2.5211
56	RM12_HUMAN	39S ribosomal protein L12, mitochondrial OS=Homo sapiens GN=MRPL12 PE=1 SV=2	43	21335	4	22.2	9.04	-2.88505	2.51235
57	ANXA5_HUMAN	Annexin A5 OS=Homo sapiens GN=ANXA5 PE=1 SV=2	286	35914	8	28.8	4.94	-2.92769	2.46085
58	H2AV_HUMAN	Histone H2A.V OS=Homo sapiens GN=H2AFV PE=1 SV=3	42	13501	2	14.8	10.58	-3.64262	2.45015
59	TPM2_HUMAN	Tropomyosin beta chain OS=Homo sapiens GN=TPM2 PE=1 SV=1	78	32831	3	9.9	4.66	-3.57969	2.4475
60	ATPA_HUMAN	ATP synthase subunit alpha, mitochondrial OS=Homo sapiens GN=ATP5A1 PE=1 SV=1	133	59714	5	15.2	9.16	-2.9824	2.44502
61	ELAV1_HUMAN	ELAV-like protein 1 OS=Homo sapiens GN=ELAVL1 PE=1 SV=2	42	36069	4	14.7	9.23	-2.7679	2.4403
62	PDIA4_HUMAN	Protein disulfide-isomerase A4 OS=Homo sapiens GN=PDIA4 PE=1 SV=2	77	72887	6	13.3	4.96	-2.84311	2.42834
63	RL12_HUMAN	60S ribosomal protein L12 OS=Homo sapiens GN=RPL12 PE=1 SV=1	68	17808	2	14.5	9.48	-3.28655	2.41198
64	NDF6_HUMAN	Neurogenic differentiation factor 6 OS=Homo sapiens GN=NEUROD6 PE=2 SV=1	33	38680	2	8.3	8.76	-2.8549	2.40269
65	NDKA_HUMAN	Nucleoside diphosphate kinase A OS=Homo sapiens GN=NME1 PE=1 SV=1	65	17138	4	39.5	5.83	-3.27765	2.38259
66	LDHC_HUMAN	L-lactate dehydrogenase C chain OS=Homo sapiens GN=LDHC PE=2 SV=4	84	36288	6	30.7	7.08	-2.91464	2.3556
67	K2C4_HUMAN	Keratin, type II cytoskeletal 4 OS=Homo sapiens GN=KRT4 PE=1 SV=4	88	57250	3	8.2	6.25	-3.10909	2.35235
68	GBLP_HUMAN	Guanine nucleotide-binding protein subunit beta-2-like 1 OS=Homo sapiens GN=GNB2L1 PE=1 SV=3	44	35055	2	8.8	7.6	-3.21164	2.33336
69	K2C75_HUMAN	Keratin, type II cytoskeletal 75 OS=Homo sapiens GN=KRT75 PE=1 SV=2	87	59524	5	10.7	7.6	-2.88827	2.33049
70	MDHM_HUMAN	Malate dehydrogenase, mitochondrial OS=Homo sapiens GN=MDH2 PE=1 SV=3	395	35481	11	47.6	8.92	-3.02125	2.32575
71	UCHL1_HUMAN	Ubiquitin carboxyl-terminal hydrolase isozyme L1 OS=Homo sapiens GN=UCHL1 PE=1 SV=2	96	24808	8	40.8	5.33	-3.17756	2.27435
72	AN32A_HUMAN	Acidic leucine-rich nuclear phosphoprotein 32 family member A OS=Homo sapiens GN=ANP32A PE=1 SV=1	32	28568	1	8.4	3.99	-3.06584	2.26813
73	SFRS7_HUMAN	Splicing factor, arginine/serine-rich 7 OS=Homo sapiens GN=SFRS7 PE=1 SV=1	81	27350	4	23.5	11.83	-2.91281	2.23392
74	COF2_HUMAN	Cofilin-2 OS=Homo sapiens GN=CFL2 PE=1 SV=1	82	18725	2	18.1	7.66	-3.22095	2.20492
75	PGAM2_HUMAN	Phosphoglycerate mutase 2 OS=Homo sapiens GN=PGAM2 PE=1 SV=3	85	28748	4	20.2	8.99	-2.91315	2.18718
76	TCPQ_HUMAN	T-complex protein 1 subunit theta OS=Homo sapiens GN=CCT8 PE=1 SV=4	124	59583	5	13.1	5.42	-3.32203	2.17392
77	CCD25_HUMAN	Coiled-coil domain-containing protein 25 OS=Homo sapiens GN=CCDC25 PE=1 SV=2	55	24463	7	41.3	6.34	-3.14501	2.1398
78	CASP6_HUMAN	Caspase-6 OS=Homo sapiens GN=CASP6 PE=1 SV=2	41	33288	4	17.1	6.46	-2.77518	2.09054
79	EF1B_HUMAN	Elongation factor 1-beta OS=Homo sapiens GN=EEF1B2 PE=1 SV=3	69	24748	2	9.8	4.5	-2.47732	2.0792
80	PGAM1_HUMAN	Phosphoglycerate mutase 1 OS=Homo sapiens GN=PGAM1 PE=1 SV=2	124	28786	4	26.4	6.67	-1.72756	2.07272
81	PRR18_HUMAN	Proline-rich protein 18 OS=Homo sapiens GN=PRR18 PE=2 SV=1	43	30891	3	23.4	11.19	-3.16721	2.06382
82	ERP29_HUMAN	Endoplasmic reticulum resident protein 29 OS=Homo sapiens GN=ERP29 PE=1 SV=4	105	28975	4	18	6.77	-2.7187	2.05534
83	1433S_HUMAN	14-3-3 protein sigma OS=Homo sapiens GN=SFN PE=1 SV=1	61	27757	3	11.7	4.68	-3.12346	2.03507
84	SFRS3_HUMAN	Splicing factor, arginine/serine-rich 3 OS=Homo sapiens GN=SFRS3 PE=1 SV=1	78	19318	2	18.3	11.64	-2.58997	2.01994
85	KPYR_HUMAN	Pyruvate kinase isozymes R/L OS=Homo sapiens GN=PKLR PE=1 SV=2	50	61791	4	12.7	7.64	-2.92846	1.99124
86	K1C9_HUMAN	Keratin, type I cytoskeletal 9 OS=Homo sapiens GN=KRT9 PE=1 SV=3	624	62027	15	37.2	5.14	-1.42584	1.93163
87	1433E_HUMAN	14-3-3 protein epsilon OS=Homo sapiens GN=YWHAE PE=1 SV=1	127	29155	3	12.9	4.63	-2.65141	1.89228
88	HNRH2_HUMAN	Heterogeneous nuclear ribonucleoprotein H2 OS=Homo sapiens GN=HNRNPH2 PE=1 SV=1	132	49232	6	19.6	5.89	-2.94549	1.81456
89	PRDX6_HUMAN	Peroxiredoxin-6 OS=Homo sapiens GN=PRDX6 PE=1 SV=3	100	25019	3	19.2	6	-2.64199	1.81037
90	CU129_HUMAN	Uncharacterized protein C21orf129 OS=Homo sapiens GN=C21orf129 PE=2 SV=2	49	15199	3	28.9	8.28	-1.46973	1.77483
91	K2C6B_HUMAN	Keratin, type II cytoskeletal 6B OS=Homo sapiens GN=KRT6B PE=1 SV=5	162	60030	4	10.3	8.09	-2.90214	1.77114
92	TPM3_HUMAN	Tropomyosin alpha-3 chain OS=Homo sapiens GN=TPM3 PE=1 SV=1	187	32799	6	19	4.68	-2.33117	1.75094
93	HSP71_HUMAN	Heat shock 70 kDa protein 1A/1B OS=Homo sapiens GN=HSPA1A PE=1 SV=5	129	70009	5	10	5.48	-1.72757	1.74169
94	K2C1_HUMAN	Keratin, type II cytoskeletal 1 OS=Homo sapiens GN=KRT1 PE=1 SV=6	925	65999	22	34.6	8.15	-2.07465	1.53183
95	ALBU_HUMAN	Serum albumin OS=Homo sapiens GN=ALB PE=1 SV=2	114	69321	8	17.6	5.92	-2.68575	1.53068
96	POTEE_HUMAN	POTE ankyrin domain family member E OS=Homo sapiens GN=POTEE PE=1 SV=3	394	121286	15	17.4	5.83	-2.41718	1.49314
97	LDHB_HUMAN	L-lactate dehydrogenase B chain OS=Homo sapiens GN=LDHB PE=1 SV=2	260	36615	8	35.3	5.71	-2.6187	1.49006
98	K22E_HUMAN	Keratin, type II cytoskeletal 2 epidermal OS=Homo sapiens GN=KRT2 PE=1 SV=2	458	65393	9	17.5	8.07	-2.18804	1.39144
99	EF1D_HUMAN	Elongation factor 1-delta OS=Homo sapiens GN=EEF1D PE=1 SV=5	203	31103	6	29.2	4.9	-2.63182	1.38196
100	K1C10_HUMAN	Keratin, type I cytoskeletal 10 OS=Homo sapiens GN=KRT10 PE=1 SV=6	430	58792	11	30	5.13	-1.9768	1.37597
101	ANXA2_HUMAN	Annexin A2 OS=Homo sapiens GN=ANXA2 PE=1 SV=2	350	38580	10	39.2	7.57	-1.54202	1.3728
102	ATPB_HUMAN	ATP synthase subunit beta, mitochondrial OS=Homo sapiens GN=ATP5B PE=1 SV=3	235	56525	8	20.6	5.26	-1.70428	1.36981
103	TPIS_HUMAN	Triosephosphate isomerase OS=Homo sapiens GN=TPI1 PE=1 SV=2	242	26653	6	34.9	6.45	-2.0658	1.32724
104	PCBP2_HUMAN	Poly(rC)-binding protein 2 OS=Homo sapiens GN=PCBP2 PE=1 SV=1	174	38556	6	22.7	6.33	-2.1256	1.24107
105	TBA3C_HUMAN	Tubulin alpha-3C/D chain OS=Homo sapiens GN=TUBA3C PE=1 SV=3	548	49928	12	37.3	4.97	-1.82025	1.15158
